# Supplementary material for: Associations of the oral microbiota and Candida with taste, smell, appetite and undernutrition in older adults
Source: Sci Rep. 2021 Dec 1;11:23254. doi: 10.1038/s41598-021-02558-8 (PMC8636608; doi:10.1038/s41598-021-02558-8)
Supplement: Supplementary file 2 — Supplementary Information 2. [file 41598_2021_2558_MOESM2_ESM.xlsx]

## Sheet: Species - CCA CNAQ-Nutrition
Supplementary Table S3: correlations of taxa and clinical variables with CCA 1 and CCA2
ASV	CCA1	CCA2	Taxa
ASV1	0.0709076	0.0925857	Streptococcus salivarius–ASV1
ASV10	0.00155461	0.0553404	Prevotella sp. HMT 313–ASV10
ASV100	-0.0149822	-0.0702856	Stomatobaculum longum–ASV100
ASV101	-0.133118	0.217813	Prevotella salivae–ASV101
ASV102	-0.128943	0.0824892	Leptotrichia sp. HMT 463–ASV102
ASV103	-0.132201	-0.0738609	Peptostreptococcaceae [XI][G-1] [XI][G-1] sulci–ASV103
ASV104	-0.095621	-0.0360909	Ruminococcaceae [G-2] [G-2] bacterium HMT 085–ASV104
ASV106	-0.139571	-0.0805121	Ruminococcaceae [G-1] [G-1] bacterium HMT 075–ASV106
ASV107	-0.214028	-0.286547	Veillonella atypica–ASV107
ASV108	-0.0837437	0.00637678	Prevotella sp. HMT 305–ASV108
ASV109	0.148938	0.0662115	Actinomyces naeslundii–ASV109
ASV11	0.0183043	-0.0156892	Actinomyces graevenitzii–ASV11
ASV110	-0.184519	-0.527225	Lachnospiraceae [G-8] [G-8] bacterium HMT 500–ASV110
ASV111	-0.18094	0.0593194	Prevotella sp. HMT 309–ASV111
ASV112	0.0182231	0.345626	Veillonella atypica–ASV112
ASV113	-0.00269348	0.0185818	Oribacterium asaccharolyticum–ASV113
ASV114	2.50553	0.156219	Lactobacillus gasseri–ASV114
ASV115	-0.0914937	-0.349563	Neisseria perflava–ASV115
ASV116	0.00322691	0.0444731	Bergeyella sp. HMT 322–ASV116
ASV117	-0.0660009	-0.154167	Actinomyces lingnae [Not Validly Published]–ASV117
ASV118	-0.0710026	-0.00087819	Fusobacterium sp. HMT 203–ASV118
ASV119	2.18318	-0.500458	Bacteroides heparinolyticus–ASV119
ASV12	0.0378142	-0.0415456	Actinomyces sp. HMT 180–ASV12
ASV120	0.0580897	-0.0459967	Capnocytophaga leadbetteri–ASV120
ASV121	-0.0970036	-0.186818	Prevotella sp. HMT 396–ASV121
ASV122	-0.273793	0.62609	Haemophilus paraphrohaemolyticus–ASV122
ASV124	0.0542835	0.167422	Haemophilus pittmaniae–ASV124
ASV125	-0.140571	-0.0451114	Lautropia mirabilis–ASV125
ASV126	-0.184519	-0.527225	Lachnospiraceae [G-7] [G-7] bacterium HMT 086–ASV126
ASV127	-0.243649	-0.0449625	Actinomyces sp. HMT 180–ASV127
ASV13	-0.0851737	-0.0867935	Fusobacterium periodonticum–ASV13
ASV130	-0.290804	0.339629	Lachnospiraceae [G-2] [G-2] bacterium HMT 088–ASV130
ASV131	-0.0243491	-0.316721	Prevotella aurantiaca–ASV131
ASV132	-0.118582	0.0473276	Corynebacterium matruchotii–ASV132
ASV133	-0.181905	-0.300321	Prevotella nanceiensis–ASV133
ASV134	0.161112	-0.0824218	Bifidobacterium scardovii–ASV134
ASV135	-0.0503774	-0.0105728	Dialister invisus–ASV135
ASV136	4.13245	-0.478421	Bacteroides heparinolyticus–ASV136
ASV138	0.434864	0.0308442	Lachnospiraceae [G-2] [G-2] bacterium HMT 096–ASV138
ASV139	0.00253004	0.119444	Haemophilus influenzae–ASV139
ASV14	-0.0914686	-0.0240424	Actinomyces sp. HMT 172–ASV14
ASV140	4.13245	-0.478421	Methanobrevibacter oralis–ASV140
ASV141	-0.224637	-0.200018	Prevotella sp. HMT 309–ASV141
ASV144	-0.184519	-0.527225	Rothia mucilaginosa–ASV144
ASV145	-0.184519	-0.527225	Lachnoanaerobaculum saburreum–ASV145
ASV146	-0.184519	-0.527225	Eggerthia catenaformis–ASV146
ASV147	0.221256	-0.0543001	Veillonella atypica–ASV147
ASV148	0.510047	-0.323283	Pseudomonas aeruginosa–ASV148
ASV149	-0.274908	0.209983	Neisseria perflava–ASV149
ASV15	0.130803	0.03246	Rothia mucilaginosa–ASV15
ASV150	0.916366	1.17858	Lachnoanaerobaculum saburreum–ASV150
ASV151	-0.0898055	0.11585	Capnocytophaga sputigena–ASV151
ASV152	-0.0305562	0.0884988	Aggregatibacter segnis–ASV152
ASV153	1.83596	-0.504383	Lachnoanaerobaculum saburreum–ASV153
ASV155	-0.184519	-0.527225	Erysipelotrichaceae [G-1] [G-1] bacterium HMT 905–ASV155
ASV156	-0.184519	-0.527225	Streptococcus salivarius–ASV156
ASV158	-0.0518125	0.0678981	Streptococcus mutans–ASV158
ASV159	-0.0160092	-0.0993963	Capnocytophaga gingivalis–ASV159
ASV16	0.0210014	0.0577256	Gemella haemolysans–ASV16
ASV160	0.453465	0.475419	Actinomyces graevenitzii–ASV160
ASV161	-0.120988	-0.367044	Rothia mucilaginosa–ASV161
ASV162	-0.201986	-0.38476	Prevotella melaninogenica–ASV162
ASV163	0.0597804	0.153395	Prevotella sp. HMT 305–ASV163
ASV164	-0.10944	0.0373038	Veillonella atypica–ASV164
ASV165	-0.109808	-0.0568572	Corynebacterium durum–ASV165
ASV168	-0.0296779	-0.170579	Oribacterium parvum–ASV168
ASV169	-0.0834876	-0.210812	Alloprevotella tannerae–ASV169
ASV17	-0.0746657	0.00767839	Prevotella sp. HMT 306–ASV17
ASV170	0.113612	0.0697713	Leptotrichia wadei–ASV170
ASV172	-0.0364517	-0.0774663	Alloprevotella rava–ASV172
ASV173	1.195	-0.327996	Corynebacterium singulare–ASV173
ASV174	-0.0808229	0.0363416	Fusobacterium nucleatum subsp. vincentii–ASV174
ASV175	-0.0708366	0.0108939	Prevotella nigrescens–ASV175
ASV176	0.00811185	-0.104385	Veillonella atypica–ASV176
ASV177	-0.147365	-0.000366423	Rothia aeria–ASV177
ASV178	-0.0437554	0.0693047	Butyrivibrio sp. HMT 455–ASV178
ASV18	-0.0173203	-0.0727387	Veillonella parvula–ASV18
ASV180	0.956692	-0.0604614	Lactobacillus salivarius–ASV180
ASV182	-0.151092	-0.268667	Prevotella shahii–ASV182
ASV183	-0.231046	-0.147754	Leptotrichia sp. HMT 218–ASV183
ASV184	0.335447	0.323545	Prevotella oris–ASV184
ASV186	-0.114391	-0.356091	Campylobacter rectus–ASV186
ASV187	-0.0097163	-0.319053	Parvimonas sp. HMT 110–ASV187
ASV188	0.278703	0.262496	Prevotella sp. HMT 306–ASV188
ASV189	-0.482004	1.89905	Porphyromonas sp. HMT 284–ASV189
ASV19	0.0175303	0.0333931	Streptococcus lactarius–ASV19
ASV190	-0.0982285	-0.329735	Alloprevotella sp. HMT 914–ASV190
ASV192	1.29084	-0.510546	Peptococcus sp. HMT 167–ASV192
ASV193	0.943076	0.0639194	Veillonella atypica–ASV193
ASV194	-0.211075	-0.310632	Haemophilus sputorum–ASV194
ASV195	-0.482004	1.89905	Bacteroides pyogenes–ASV195
ASV197	-0.31173	0.510306	Veillonella atypica–ASV197
ASV198	-0.321631	0.59106	Leptotrichia sp. HMT 417–ASV198
ASV199	-0.0505201	-0.034725	Veillonella atypica–ASV199
ASV2	0.0482793	0.0398858	Veillonella atypica–ASV2
ASV20	0.0614442	0.0205093	Prevotella salivae–ASV20
ASV201	-0.239449	-0.0792129	Fusobacterium periodonticum–ASV201
ASV202	3.03201	-0.173833	Lactobacillus casei–ASV202
ASV204	-0.184519	-0.527225	Prevotella histicola–ASV204
ASV205	-0.0460133	0.204446	Lactococcus lactis–ASV205
ASV206	0.0772665	0.107365	Fusobacterium nucleatum subsp. animalis–ASV206
ASV207	-0.0569661	0.0989634	Prevotella oulorum–ASV207
ASV208	-0.214921	-0.279262	Neisseria oralis–ASV208
ASV209	-0.203841	-0.369632	Rothia mucilaginosa–ASV209
ASV21	0.0351156	0.0207015	Megasphaera micronuciformis–ASV21
ASV213	0.167268	0.0452448	Alloscardovia omnicolens–ASV213
ASV214	0.00441078	0.109184	Selenomonas sputigena–ASV214
ASV215	-0.0616399	-0.0453685	Prevotella oulorum–ASV215
ASV216	1.95159	-0.503076	Prevotella oris–ASV216
ASV217	-0.0634815	-0.0807911	Tannerella sp. HMT 916–ASV217
ASV219	-0.25154	0.0193992	Leptotrichia sp. HMT 417–ASV219
ASV22	-0.0392781	0.00729001	Veillonella rogosae–ASV22
ASV220	0.823456	0.894447	Leptotrichia sp. HMT 417–ASV220
ASV221	-0.28374	0.282018	Veillonella rogosae–ASV221
ASV222	0.756647	0.283794	Lachnospiraceae [G-2] [G-2] bacterium HMT 096–ASV222
ASV225	-0.337634	0.721572	Prevotella histicola–ASV225
ASV227	-0.12608	-0.306857	Campylobacter sp. HMT 044–ASV227
ASV228	-0.482004	1.89905	Lachnospiraceae [G-2] [G-2] bacterium HMT 088–ASV228
ASV229	-0.0573127	-0.118299	Haemophilus parainfluenzae–ASV229
ASV23	0.00465927	0.0265288	Granulicatella adiacens–ASV23
ASV230	0.209743	-0.205654	Arthrospira platensis–ASV230
ASV231	-0.0583947	0.0422576	Porphyromonas endodontalis–ASV231
ASV233	-0.123774	-0.123038	Alloprevotella rava–ASV233
ASV234	-0.106999	0.0228814	Leptotrichia hongkongensis–ASV234
ASV236	-0.0823105	-0.126838	Streptococcus downei–ASV236
ASV237	1.2478	1.08287	Leptotrichia sp. HMT 417–ASV237
ASV239	0.0881271	0.274347	Bacteroides pyogenes–ASV239
ASV24	0.0654905	0.101407	Veillonella sp. HMT 917–ASV24
ASV240	-0.184519	-0.527225	Tannerella sp. HMT 916–ASV240
ASV241	0.24285	0.214819	Haemophilus paraphrohaemolyticus–ASV241
ASV243	0.25748	0.118891	Prevotella intermedia–ASV243
ASV244	-0.184519	-0.527225	Actinomyces graevenitzii–ASV244
ASV245	-0.184519	-0.527225	Prevotella melaninogenica–ASV245
ASV246	-0.184519	-0.527225	Lachnoanaerobaculum orale–ASV246
ASV247	0.287196	0.159519	Pseudomonas pseudoalcaligenes–ASV247
ASV248	-0.27925	0.245401	Neisseria perflava–ASV248
ASV249	-0.167225	-0.0535777	Leptotrichia buccalis–ASV249
ASV25	-0.180208	-0.0391245	Lachnospiraceae [G-2] [G-2] bacterium HMT 096–ASV25
ASV251	-0.0148322	0.104754	Fusobacterium sp. HMT 203–ASV251
ASV252	-0.0686266	-0.131799	Alloprevotella sp. HMT 473–ASV252
ASV253	-0.0517821	-0.0228664	Prevotella denticola–ASV253
ASV256	-0.22895	-0.164846	Leptotrichia sp. HMT 221–ASV256
ASV258	-0.255341	0.0503965	Actinomyces naeslundii–ASV258
ASV259	0.112679	-0.0980091	Prevotella melaninogenica–ASV259
ASV26	0.0709333	0.108507	Rothia mucilaginosa–ASV26
ASV260	-0.184519	-0.527225	Neisseria perflava–ASV260
ASV261	0.00506858	-0.396292	Absconditabacteria (SR1) [G-1] (SR1) [G-1] bacterium HMT 875–ASV261
ASV262	0.582856	-0.518549	Cupriavidus gilardii–ASV262
ASV263	-0.227038	-0.180443	Streptococcus australis–ASV263
ASV264	0.0322837	0.213993	Porphyromonas gingivalis–ASV264
ASV265	-0.231436	-0.144566	Bacteroides heparinolyticus–ASV265
ASV267	-0.164768	0.0264677	Neisseria flavescens–ASV267
ASV268	-0.0309153	-0.0799952	Kingella denitrificans–ASV268
ASV269	-0.239755	-0.0767196	Streptococcus australis–ASV269
ASV27	-0.117712	-0.0593808	Rothia mucilaginosa–ASV27
ASV270	-0.184519	-0.527225	Lachnoanaerobaculum orale–ASV270
ASV271	-0.140538	-0.163463	Janibacter indicus–ASV271
ASV272	4.13245	-0.478421	Lachnoanaerobaculum saburreum–ASV272
ASV273	-0.0578892	0.352708	Leptotrichia sp. HMT 215–ASV273
ASV274	-0.482004	1.89905	Streptococcus salivarius–ASV274
ASV275	-0.231203	-0.146471	Veillonella sp. HMT 917–ASV275
ASV276	-0.184519	-0.527225	Lachnospiraceae [G-2] [G-2] bacterium HMT 096–ASV276
ASV278	-0.273311	0.196959	Prevotella melaninogenica–ASV278
ASV28	-0.124274	-0.0904886	Leptotrichia sp. HMT 221–ASV28
ASV283	0.253708	0.0106113	Veillonella dispar–ASV283
ASV284	-0.0228498	0.105807	Selenomonas flueggei–ASV284
ASV285	2.33714	0.354972	Lactobacillus panis–ASV285
ASV287	0.341721	-0.338624	Veillonella atypica–ASV287
ASV289	-0.249612	0.00367575	Lachnospiraceae [G-2] [G-2] bacterium HMT 096–ASV289
ASV29	0.0198609	0.0667151	Campylobacter concisus–ASV29
ASV290	0.372899	0.191243	Veillonella denticariosi–ASV290
ASV291	-0.129947	0.0251863	Capnocytophaga granulosa–ASV291
ASV293	-0.0378322	0.256613	Neisseria oralis–ASV293
ASV295	-0.178527	0.162277	Streptococcus anginosus–ASV295
ASV296	-0.250922	0.0143538	Prevotella histicola–ASV296
ASV298	2.44334	-0.0319162	Lactobacillus brevis–ASV298
ASV299	-0.173897	-0.0321506	Oribacterium asaccharolyticum–ASV299
ASV3	0.0210027	0.0471902	Streptococcus australis–ASV3
ASV30	1.94698	-0.503128	Prevotella histicola–ASV30
ASV301	0.269841	-0.367771	Rothia mucilaginosa–ASV301
ASV302	-0.0179918	0.280052	Leptotrichia sp. HMT 417–ASV302
ASV303	1.06609	0.191096	Bacteroides pyogenes–ASV303
ASV304	-0.184519	-0.527225	Dialister sp. HMT 119–ASV304
ASV305	0.488301	-0.519618	Oribacterium sinus–ASV305
ASV306	-0.482004	1.89905	Clostridiales [F-1][G-2] [F-1][G-2] bacterium HMT 402–ASV306
ASV307	-0.147711	0.0205702	Selenomonas sputigena–ASV307
ASV309	-0.20884	-0.000202013	Leptotrichia sp. HMT 498–ASV309
ASV31	0.156086	0.110639	Enterococcus faecalis–ASV31
ASV313	-0.184519	-0.527225	Butyrivibrio sp. HMT 090–ASV313
ASV315	0.419059	-0.0661412	Prevotella aurantiaca–ASV315
ASV316	-0.203152	-0.37525	Veillonella atypica–ASV316
ASV317	-0.0911165	0.257111	Aggregatibacter aphrophilus–ASV317
ASV318	-0.218923	0.0412972	Leptotrichia shahii–ASV318
ASV32	-0.10701	-0.0763846	Prevotella pallens–ASV32
ASV320	-0.161143	0.195443	Tannerella sp. HMT 286–ASV320
ASV323	-0.127744	-0.15219	Leptothrix sp. HMT 266–ASV323
ASV325	-0.184519	-0.527225	Bacteroides heparinolyticus–ASV325
ASV328	0.0443461	0.0486696	Fusobacterium nucleatum subsp. vincentii–ASV328
ASV329	0.0658199	0.104231	Oribacterium asaccharolyticum–ASV329
ASV33	-0.0227222	0.0224227	Lachnoanaerobaculum orale–ASV33
ASV330	-0.278066	0.235741	Alloprevotella sp. HMT 912–ASV330
ASV331	-0.0607249	-0.0181039	Prevotella melaninogenica–ASV331
ASV332	-0.234105	-0.122803	Alloprevotella tannerae–ASV332
ASV333	4.13245	-0.478421	Lactobacillus casei–ASV333
ASV335	-0.265191	0.130732	Prevotella pallens–ASV335
ASV336	-0.184519	-0.527225	Leptotrichia sp. HMT 215–ASV336
ASV337	-0.280401	0.254783	Atopobium parvulum–ASV337
ASV338	-0.236193	-0.10577	Lachnoanaerobaculum umeaense–ASV338
ASV339	0.91168	-0.107283	Lachnospiraceae [G-2] [G-2] bacterium HMT 096–ASV339
ASV34	-0.0552331	0.0394891	Selenomonas sp. HMT 478–ASV34
ASV340	-0.235086	-0.114799	Prevotella melaninogenica–ASV340
ASV341	-0.110364	-0.211328	Peptococcus sp. HMT 167–ASV341
ASV342	-0.209911	-0.320126	Fusobacterium periodonticum–ASV342
ASV343	-0.0564171	0.0502464	Scardovia wiggsiae–ASV343
ASV344	-0.184519	-0.527225	Lachnospiraceae [G-2] [G-2] bacterium HMT 096–ASV344
ASV346	-0.202981	-0.376645	Absconditabacteria (SR1) [G-1] (SR1) [G-1] bacterium HMT 345–ASV346
ASV347	-0.184519	-0.527225	Bacteroides pyogenes–ASV347
ASV349	-0.184519	-0.527225	Butyrivibrio sp. HMT 090–ASV349
ASV35	-0.0342681	-0.0414508	Rothia mucilaginosa–ASV35
ASV350	-0.184519	-0.527225	Veillonella atypica–ASV350
ASV353	-0.197649	-0.106644	Actinomyces sp. HMT 448–ASV353
ASV354	4.13245	-0.478421	Bacteroides pyogenes–ASV354
ASV355	-0.199192	-0.407552	Leptotrichia sp. HMT 417–ASV355
ASV356	0.885338	0.0460503	Butyrivibrio sp. HMT 090–ASV356
ASV357	-0.0841637	-0.1447	Saccharibacteria (TM7) [G-1] (TM7) [G-1] bacterium HMT 352–ASV357
ASV36	-0.00993413	0.0495171	Prevotella pallens–ASV36
ASV360	-0.23351	-0.127658	Streptococcus mitis–ASV360
ASV362	-0.184519	-0.527225	Alloprevotella rava–ASV362
ASV363	-0.167756	0.0991059	Leptotrichia hofstadii–ASV363
ASV364	-0.219674	0.0761093	Lautropia mirabilis–ASV364
ASV365	0.524921	-0.519204	Ralstonia pickettii–ASV365
ASV366	0.00934575	0.202205	Granulicatella adiacens–ASV366
ASV367	-0.184519	-0.527225	Veillonella atypica–ASV367
ASV368	-0.257454	0.067634	Prevotella salivae–ASV368
ASV369	4.13245	-0.478421	Bacteroidetes [G-6] [G-6] bacterium HMT 516–ASV369
ASV37	0.409209	0.119356	Acinetobacter johnsonii–ASV37
ASV370	-0.226071	-0.188324	Veillonella atypica–ASV370
ASV374	0.323259	0.27646	Streptococcus pneumoniae–ASV374
ASV377	0.209813	-0.0619492	Abiotrophia defectiva–ASV377
ASV378	-0.297406	0.393475	Prevotella histicola–ASV378
ASV379	-0.250344	0.00964614	Actinomyces sp. HMT 172–ASV379
ASV38	-0.243747	0.0832761	Leptotrichia sp. HMT 218–ASV38
ASV380	-0.0020334	0.0306046	Fusobacterium periodonticum–ASV380
ASV381	-0.190745	-0.47644	Arthrospira platensis–ASV381
ASV383	-0.326705	0.632436	Veillonella atypica–ASV383
ASV384	0.130978	-0.0617544	Leptotrichia sp. HMT 417–ASV384
ASV386	-0.231035	-0.147838	Actinomyces graevenitzii–ASV386
ASV39	-0.00367051	-0.0411639	Porphyromonas pasteri–ASV39
ASV4	0.0878838	0.0912133	Prevotella histicola–ASV4
ASV40	0.111355	0.0245512	Staphylococcus pasteuri–ASV40
ASV41	0.507012	0.00286811	Bifidobacterium breve–ASV41
ASV42	-0.10823	-0.0873325	Leptotrichia sp. HMT 221–ASV42
ASV43	0.388838	0.0629322	Moraxella nonliquefaciens–ASV43
ASV44	0.0639035	0.000752246	Atopobium parvulum–ASV44
ASV45	-0.178241	0.045568	Mitsuokella sp. HMT 521–ASV45
ASV46	0.424867	-0.159316	Lachnoanaerobaculum umeaense–ASV46
ASV47	-0.115732	-0.0427395	Alloprevotella rava–ASV47
ASV48	-0.0132325	0.0787691	Stomatobaculum longum–ASV48
ASV49	-0.0061158	-0.163128	Leptotrichia sp. HMT 215–ASV49
ASV5	0.0369395	-0.0376064	Prevotella melaninogenica–ASV5
ASV50	0.219578	0.470515	Bacteroides heparinolyticus–ASV50
ASV51	-0.23577	-0.109221	Lachnoanaerobaculum orale–ASV51
ASV52	-0.00547736	0.0131022	Alloprevotella sp. HMT 308–ASV52
ASV53	-0.262902	0.112063	Lachnospiraceae [G-2] [G-2] bacterium HMT 088–ASV53
ASV54	0.256123	0.517067	Streptococcus salivarius–ASV54
ASV55	-0.159398	-0.175856	Stomatobaculum sp. HMT 097–ASV55
ASV56	4.13245	-0.478421	Lachnoanaerobaculum orale–ASV56
ASV57	0.177767	-0.029525	Escherichia coli–ASV57
ASV58	-0.0252278	-0.033928	Oribacterium sinus–ASV58
ASV59	-0.223097	0.173687	Leptotrichia sp. HMT 417–ASV59
ASV6	-0.0351117	-0.0298359	Haemophilus parainfluenzae–ASV6
ASV60	0.103415	-0.0890656	Prevotella nanceiensis–ASV60
ASV61	-0.344823	0.780211	Lachnospiraceae [G-2] [G-2] bacterium HMT 096–ASV61
ASV62	0.083602	-0.0186383	Actinomyces lingnae [Not Validly Published]–ASV62
ASV63	-0.0216661	0.0530397	Neisseria sicca–ASV63
ASV64	-0.0958117	0.0068813	Leptotrichia sp. HMT 215–ASV64
ASV65	0.395543	0.652832	Lachnoanaerobaculum orale–ASV65
ASV66	0.264526	0.271977	Olsenella profusa–ASV66
ASV67	0.0107621	-0.0165437	Lachnoanaerobaculum umeaense–ASV67
ASV68	-0.184519	-0.527225	Lachnospiraceae [G-2] [G-2] bacterium HMT 088–ASV68
ASV69	-0.482004	1.89905	Lachnospiraceae [G-7] [G-7] bacterium HMT 086–ASV69
ASV7	-0.136407	0.0056997	Leptotrichia sp. HMT 417–ASV7
ASV70	-0.00649171	0.0073815	Rothia dentocariosa–ASV70
ASV71	-0.184519	-0.527225	Prevotella histicola–ASV71
ASV72	1.75238	-0.214327	Lactobacillus paracasei–ASV72
ASV73	-0.218621	-0.0826205	Leptotrichia sp. HMT 218–ASV73
ASV74	-0.300213	0.416373	Streptococcus salivarius–ASV74
ASV75	-0.184519	-0.527225	Shuttleworthia satelles–ASV75
ASV76	0.26714	0.0639846	Veillonella dispar–ASV76
ASV77	0.380021	0.169362	Corynebacterium pseudodiphtheriticum–ASV77
ASV79	0.0982373	-0.00645522	Prevotella melaninogenica–ASV79
ASV8	-0.0905034	-0.0798993	Neisseria perflava–ASV8
ASV80	-0.0163043	0.319464	Neisseria perflava–ASV80
ASV81	-0.234975	-0.115709	Streptococcus salivarius–ASV81
ASV82	-0.100107	-0.241075	Fusobacterium periodonticum–ASV82
ASV83	-0.00806071	-0.0129858	Mogibacterium diversum–ASV83
ASV84	-0.0675872	-0.116541	Peptostreptococcus stomatis–ASV84
ASV85	1.53758	-0.0963503	Lactobacillus fermentum–ASV85
ASV86	-0.107443	0.0011566	Streptococcus sanguinis–ASV86
ASV88	0.0255422	-0.0353516	Solobacterium moorei–ASV88
ASV89	-0.316504	0.549243	Neisseria perflava–ASV89
ASV9	0.0392993	0.0252076	Streptococcus mitis–ASV9
ASV90	0.0601379	0.0235832	Prevotella sp. HMT 309–ASV90
ASV91	0.31773	-0.0263602	Bifidobacterium breve–ASV91
ASV92	-0.184519	-0.527225	Butyrivibrio sp. HMT 090–ASV92
ASV93	0.239235	-0.522434	Lachnospiraceae [G-2] [G-2] bacterium HMT 096–ASV93
ASV94	0.684764	-0.517397	Eubacterium limosum–ASV94
ASV96	-0.225253	-0.194995	Streptococcus salivarius–ASV96
ASV97	-0.223174	-0.211951	Bacteroides heparinolyticus–ASV97
ASV98	-0.034519	-0.103944	Catonella morbi–ASV98
ASV99	-0.120455	-0.0278452	Veillonella atypica–ASV99

## Sheet: Variables - CCA CNAQ-Nutrition
Supplementary Table S3: correlations of taxa and clinical variables with CCA 1 and CCA2
variable	CCA1	CCA2
Poor appetite	1.58811	0.194718
Undernutrition	-0.0180868	1.5999

## Sheet: Species - CCA smell-taste
Supplementary Table S3: correlations of taxa and clinical variables with CCA 1 and CCA2
ASV	CCA1	CCA2	Taxa
ASV1	0.132747	0.0463261	Streptococcus salivarius–ASV1
ASV10	0.0238056	-0.0238767	Prevotella sp. HMT 313–ASV10
ASV100	-0.118845	-0.0501501	Stomatobaculum longum–ASV100
ASV101	0.150029	-0.113499	Prevotella salivae–ASV101
ASV102	-0.188057	-0.127571	Leptotrichia sp. HMT 463–ASV102
ASV103	-0.118612	0.00848245	Peptostreptococcaceae [XI][G-1] [XI][G-1] sulci–ASV103
ASV104	-0.0968904	-0.0649464	Ruminococcaceae [G-2] [G-2] bacterium HMT 085–ASV104
ASV106	0.00469079	-0.13966	Ruminococcaceae [G-1] [G-1] bacterium HMT 075–ASV106
ASV107	-0.541752	0.1606	Veillonella atypica–ASV107
ASV108	-0.011833	0.0556652	Prevotella sp. HMT 305–ASV108
ASV109	0.136842	0.109657	Actinomyces naeslundii–ASV109
ASV11	0.0415872	0.0753478	Actinomyces graevenitzii–ASV11
ASV110	-0.541752	0.1606	Lachnospiraceae [G-8] [G-8] bacterium HMT 500–ASV110
ASV111	-0.161482	-0.0264091	Prevotella sp. HMT 309–ASV111
ASV112	0.118952	-0.0221017	Veillonella atypica–ASV112
ASV113	-0.0254586	-0.0241725	Oribacterium asaccharolyticum–ASV113
ASV114	0.753613	-0.325294	Lactobacillus gasseri–ASV114
ASV115	0.634483	0.198471	Neisseria perflava–ASV115
ASV116	0.038431	0.0193125	Bergeyella sp. HMT 322–ASV116
ASV117	-0.0667735	-0.0527355	Actinomyces lingnae [Not Validly Published]–ASV117
ASV118	-0.0350867	0.00393873	Fusobacterium sp. HMT 203–ASV118
ASV119	0.54969	0.219611	Bacteroides heparinolyticus–ASV119
ASV12	-0.0186996	0.025291	Actinomyces sp. HMT 180–ASV12
ASV120	0.00912205	0.0518482	Capnocytophaga leadbetteri–ASV120
ASV121	-0.0493707	-0.0767707	Prevotella sp. HMT 396–ASV121
ASV122	-0.0279505	0.217809	Haemophilus paraphrohaemolyticus–ASV122
ASV124	-0.195855	-0.0498447	Haemophilus pittmaniae–ASV124
ASV125	-0.0652415	-0.076757	Lautropia mirabilis–ASV125
ASV126	-0.541752	0.1606	Lachnospiraceae [G-7] [G-7] bacterium HMT 086–ASV126
ASV127	-0.263843	0.172069	Actinomyces sp. HMT 180–ASV127
ASV13	-0.128785	-0.00318334	Fusobacterium periodonticum–ASV13
ASV130	-0.541752	0.1606	Lachnospiraceae [G-2] [G-2] bacterium HMT 088–ASV130
ASV131	-0.231381	-0.0350863	Prevotella aurantiaca–ASV131
ASV132	0.0873744	-0.0595107	Corynebacterium matruchotii–ASV132
ASV133	0.0184294	0.141247	Prevotella nanceiensis–ASV133
ASV134	0.175872	-0.48972	Bifidobacterium scardovii–ASV134
ASV135	-0.00091996	-0.0198109	Dialister invisus–ASV135
ASV136	2.91761	-2.27661	Bacteroides heparinolyticus–ASV136
ASV138	0.103828	-0.406921	Lachnospiraceae [G-2] [G-2] bacterium HMT 096–ASV138
ASV139	-0.0387244	-0.0746287	Haemophilus influenzae–ASV139
ASV14	-0.0968207	0.0111391	Actinomyces sp. HMT 172–ASV14
ASV140	-0.541752	0.1606	Methanobrevibacter oralis–ASV140
ASV141	-0.15568	-0.13412	Prevotella sp. HMT 309–ASV141
ASV144	-0.541752	0.1606	Rothia mucilaginosa–ASV144
ASV145	-0.541752	0.1606	Lachnoanaerobaculum saburreum–ASV145
ASV146	-0.541752	0.1606	Eggerthia catenaformis–ASV146
ASV147	0.117574	-0.430796	Veillonella atypica–ASV147
ASV148	-0.219206	-0.89276	Pseudomonas aeruginosa–ASV148
ASV149	-0.0891715	-1.31742	Neisseria perflava–ASV149
ASV15	0.197682	0.015127	Rothia mucilaginosa–ASV15
ASV150	-0.541752	0.1606	Lachnoanaerobaculum saburreum–ASV150
ASV151	-0.0938877	-0.0964714	Capnocytophaga sputigena–ASV151
ASV152	0.00890753	-0.000167688	Aggregatibacter segnis–ASV152
ASV153	-0.0106347	-1.5739	Lachnoanaerobaculum saburreum–ASV153
ASV155	-0.541752	0.1606	Erysipelotrichaceae [G-1] [G-1] bacterium HMT 905–ASV155
ASV156	1.81954	0.950582	Streptococcus salivarius–ASV156
ASV158	0.146274	0.0718901	Streptococcus mutans–ASV158
ASV159	-0.0953714	-0.131962	Capnocytophaga gingivalis–ASV159
ASV16	-0.0213153	-0.0581709	Gemella haemolysans–ASV16
ASV160	-0.200202	-0.659415	Actinomyces graevenitzii–ASV160
ASV161	0.175592	-0.519585	Rothia mucilaginosa–ASV161
ASV162	0.411087	0.38251	Prevotella melaninogenica–ASV162
ASV163	0.0641734	-0.0264958	Prevotella sp. HMT 305–ASV163
ASV164	-0.030865	-0.0594235	Veillonella atypica–ASV164
ASV165	-1.75105e-05	0.0097453	Corynebacterium durum–ASV165
ASV168	-0.146829	-0.0138097	Oribacterium parvum–ASV168
ASV169	-0.223241	0.165409	Alloprevotella tannerae–ASV169
ASV17	0.0582122	-0.0352963	Prevotella sp. HMT 306–ASV17
ASV170	0.102452	0.098918	Leptotrichia wadei–ASV170
ASV172	-0.0046296	-0.213754	Alloprevotella rava–ASV172
ASV173	0.0355926	-0.710393	Corynebacterium singulare–ASV173
ASV174	-0.0443042	0.0288066	Fusobacterium nucleatum subsp. vincentii–ASV174
ASV175	0.0868464	-0.0281625	Prevotella nigrescens–ASV175
ASV176	-0.13096	0.0468984	Veillonella atypica–ASV176
ASV177	-0.0121121	-0.236514	Rothia aeria–ASV177
ASV178	-0.00354106	-0.0468255	Butyrivibrio sp. HMT 455–ASV178
ASV18	0.00847963	-0.000958957	Veillonella parvula–ASV18
ASV180	0.972179	-0.0661032	Lactobacillus salivarius–ASV180
ASV182	-0.145055	-0.000499423	Prevotella shahii–ASV182
ASV183	-0.116517	0.0634344	Leptotrichia sp. HMT 218–ASV183
ASV184	0.142371	-0.192347	Prevotella oris–ASV184
ASV186	-0.0436015	0.0696137	Campylobacter rectus–ASV186
ASV187	0.00905568	-0.0367833	Parvimonas sp. HMT 110–ASV187
ASV188	-0.341696	0.22753	Prevotella sp. HMT 306–ASV188
ASV189	-0.541752	0.1606	Porphyromonas sp. HMT 284–ASV189
ASV19	-0.0144332	0.00174494	Streptococcus lactarius–ASV19
ASV190	-0.295733	-0.00995063	Alloprevotella sp. HMT 914–ASV190
ASV192	-0.541752	0.1606	Peptococcus sp. HMT 167–ASV192
ASV193	-0.010987	0.223938	Veillonella atypica–ASV193
ASV194	-0.541752	0.1606	Haemophilus sputorum–ASV194
ASV195	0.768835	0.599063	Bacteroides pyogenes–ASV195
ASV197	8.86714e-05	0.246602	Veillonella atypica–ASV197
ASV198	0.0984556	-0.0520737	Leptotrichia sp. HMT 417–ASV198
ASV199	0.0656004	-0.574096	Veillonella atypica–ASV199
ASV2	0.0143125	-0.0020323	Veillonella atypica–ASV2
ASV20	0.037475	-0.0183165	Prevotella salivae–ASV20
ASV201	-0.178056	-0.23429	Fusobacterium periodonticum–ASV201
ASV202	-0.241724	0.23285	Lactobacillus casei–ASV202
ASV204	-0.518172	0.0835911	Prevotella histicola–ASV204
ASV205	-0.105433	0.0559355	Lactococcus lactis–ASV205
ASV206	0.0587602	0.0406422	Fusobacterium nucleatum subsp. animalis–ASV206
ASV207	0.235953	0.174894	Prevotella oulorum–ASV207
ASV208	-0.0608663	-0.198402	Neisseria oralis–ASV208
ASV209	1.11097	0.713527	Rothia mucilaginosa–ASV209
ASV21	-0.0269	0.0154077	Megasphaera micronuciformis–ASV21
ASV213	0.0593196	-0.0759957	Alloscardovia omnicolens–ASV213
ASV214	0.212899	0.0988092	Selenomonas sputigena–ASV214
ASV215	0.128886	-0.124219	Prevotella oulorum–ASV215
ASV216	-0.541752	0.1606	Prevotella oris–ASV216
ASV217	-0.0854002	0.0903799	Tannerella sp. HMT 916–ASV217
ASV219	0.112912	0.0773967	Leptotrichia sp. HMT 417–ASV219
ASV22	0.0148001	0.113677	Veillonella rogosae–ASV22
ASV220	0.339493	0.128116	Leptotrichia sp. HMT 417–ASV220
ASV221	0.171889	0.322532	Veillonella rogosae–ASV221
ASV222	-0.444392	-0.157356	Lachnospiraceae [G-2] [G-2] bacterium HMT 096–ASV222
ASV225	0.0116842	-1.50435	Prevotella histicola–ASV225
ASV227	-0.262321	-0.123326	Campylobacter sp. HMT 044–ASV227
ASV228	-0.541752	0.1606	Lachnospiraceae [G-2] [G-2] bacterium HMT 088–ASV228
ASV229	-0.0177469	-0.0957419	Haemophilus parainfluenzae–ASV229
ASV23	0.0408556	-0.00884966	Granulicatella adiacens–ASV23
ASV230	-0.457375	-0.000785088	Arthrospira platensis–ASV230
ASV231	-0.054485	0.0196132	Porphyromonas endodontalis–ASV231
ASV233	-0.0196995	0.175688	Alloprevotella rava–ASV233
ASV234	0.168395	0.113649	Leptotrichia hongkongensis–ASV234
ASV236	0.192419	0.30693	Streptococcus downei–ASV236
ASV237	0.532376	-0.00697792	Leptotrichia sp. HMT 417–ASV237
ASV239	0.542467	-0.106861	Bacteroides pyogenes–ASV239
ASV24	0.0701192	0.03348	Veillonella sp. HMT 917–ASV24
ASV240	1.91921	0.983928	Tannerella sp. HMT 916–ASV240
ASV241	-0.0662729	-0.109281	Haemophilus paraphrohaemolyticus–ASV241
ASV243	0.0393198	0.177634	Prevotella intermedia–ASV243
ASV244	-0.541752	0.1606	Actinomyces graevenitzii–ASV244
ASV245	1.41723	-0.487011	Prevotella melaninogenica–ASV245
ASV246	-0.541752	0.1606	Lachnoanaerobaculum orale–ASV246
ASV247	-0.00769041	-0.0529141	Pseudomonas pseudoalcaligenes–ASV247
ASV248	-0.13424	0.0886276	Neisseria perflava–ASV248
ASV249	0.0263405	-0.0402118	Leptotrichia buccalis–ASV249
ASV25	-0.0123007	-0.0194671	Lachnospiraceae [G-2] [G-2] bacterium HMT 096–ASV25
ASV251	-0.175069	0.0817822	Fusobacterium sp. HMT 203–ASV251
ASV252	-0.0989365	0.0956387	Alloprevotella sp. HMT 473–ASV252
ASV253	0.317792	-0.193171	Prevotella denticola–ASV253
ASV256	-0.541752	0.1606	Leptotrichia sp. HMT 221–ASV256
ASV258	0.0917845	-0.182154	Actinomyces naeslundii–ASV258
ASV259	-0.15596	-0.136325	Prevotella melaninogenica–ASV259
ASV26	0.230253	-0.018033	Rothia mucilaginosa–ASV26
ASV260	-0.541752	0.1606	Neisseria perflava–ASV260
ASV261	-0.151464	0.0122758	Absconditabacteria (SR1) [G-1] (SR1) [G-1] bacterium HMT 875–ASV261
ASV262	-0.116178	0.0930984	Cupriavidus gilardii–ASV262
ASV263	0.151202	-0.262611	Streptococcus australis–ASV263
ASV264	0.199077	0.224282	Porphyromonas gingivalis–ASV264
ASV265	0.0871635	0.078086	Bacteroides heparinolyticus–ASV265
ASV267	-0.0771787	0.048144	Neisseria flavescens–ASV267
ASV268	0.0638872	-0.124333	Kingella denitrificans–ASV268
ASV269	0.445277	0.490816	Streptococcus australis–ASV269
ASV27	0.0388449	-0.111384	Rothia mucilaginosa–ASV27
ASV270	-0.541752	0.1606	Lachnoanaerobaculum orale–ASV270
ASV271	0.144185	0.00736227	Janibacter indicus–ASV271
ASV272	-0.541752	0.1606	Lachnoanaerobaculum saburreum–ASV272
ASV273	-0.199711	0.135136	Leptotrichia sp. HMT 215–ASV273
ASV274	-0.541752	0.1606	Streptococcus salivarius–ASV274
ASV275	-0.23545	0.263075	Veillonella sp. HMT 917–ASV275
ASV276	1.91921	0.983928	Lachnospiraceae [G-2] [G-2] bacterium HMT 096–ASV276
ASV278	-0.243754	-0.812591	Prevotella melaninogenica–ASV278
ASV28	-0.106493	0.0192586	Leptotrichia sp. HMT 221–ASV28
ASV283	0.0432061	0.0980774	Veillonella dispar–ASV283
ASV284	-0.151539	-0.106329	Selenomonas flueggei–ASV284
ASV285	0.732235	-0.228686	Lactobacillus panis–ASV285
ASV287	-0.414875	-0.253752	Veillonella atypica–ASV287
ASV289	-0.152057	0.0378786	Lachnospiraceae [G-2] [G-2] bacterium HMT 096–ASV289
ASV29	-0.00878237	-0.0012716	Campylobacter concisus–ASV29
ASV290	0.12352	0.05613	Veillonella denticariosi–ASV290
ASV291	0.0582693	0.0563715	Capnocytophaga granulosa–ASV291
ASV293	-0.292883	0.0299371	Neisseria oralis–ASV293
ASV295	0.28242	-0.146194	Streptococcus anginosus–ASV295
ASV296	0.0967188	0.210987	Prevotella histicola–ASV296
ASV298	1.24819	0.425362	Lactobacillus brevis–ASV298
ASV299	0.0354684	0.0363292	Oribacterium asaccharolyticum–ASV299
ASV3	0.0807126	0.0218019	Streptococcus australis–ASV3
ASV30	-0.226962	-0.86743	Prevotella histicola–ASV30
ASV301	-0.432301	-0.196841	Rothia mucilaginosa–ASV301
ASV302	0.274174	0.288654	Leptotrichia sp. HMT 417–ASV302
ASV303	-0.47921	-0.0436496	Bacteroides pyogenes–ASV303
ASV304	-0.541752	0.1606	Dialister sp. HMT 119–ASV304
ASV305	-0.541752	0.1606	Oribacterium sinus–ASV305
ASV306	-0.541752	0.1606	Clostridiales [F-1][G-2] [F-1][G-2] bacterium HMT 402–ASV306
ASV307	-0.0517801	0.114802	Selenomonas sputigena–ASV307
ASV309	0.00839097	-0.255391	Leptotrichia sp. HMT 498–ASV309
ASV31	0.100414	-0.195308	Enterococcus faecalis–ASV31
ASV313	-0.541752	0.1606	Butyrivibrio sp. HMT 090–ASV313
ASV315	-0.0442725	-0.373238	Prevotella aurantiaca–ASV315
ASV316	0.00873146	0.0436207	Veillonella atypica–ASV316
ASV317	-0.00384787	-0.0780264	Aggregatibacter aphrophilus–ASV317
ASV318	0.257363	-0.0204053	Leptotrichia shahii–ASV318
ASV32	-0.0535148	-0.0093276	Prevotella pallens–ASV32
ASV320	0.0370384	-0.193456	Tannerella sp. HMT 286–ASV320
ASV323	0.122039	0.157055	Leptothrix sp. HMT 266–ASV323
ASV325	0.151145	-0.0267509	Bacteroides heparinolyticus–ASV325
ASV328	-0.131917	-0.025873	Fusobacterium nucleatum subsp. vincentii–ASV328
ASV329	-0.15948	0.102191	Oribacterium asaccharolyticum–ASV329
ASV33	-0.00710372	0.039722	Lachnoanaerobaculum orale–ASV33
ASV330	-0.541752	0.1606	Alloprevotella sp. HMT 912–ASV330
ASV331	0.0310848	0.242648	Prevotella melaninogenica–ASV331
ASV332	-0.0863669	0.0153826	Alloprevotella tannerae–ASV332
ASV333	-0.541752	0.1606	Lactobacillus casei–ASV333
ASV335	-0.402531	0.207177	Prevotella pallens–ASV335
ASV336	-0.479041	-0.0441997	Leptotrichia sp. HMT 215–ASV336
ASV337	-0.0470718	0.0178506	Atopobium parvulum–ASV337
ASV338	-0.179633	-0.0293734	Lachnoanaerobaculum umeaense–ASV338
ASV339	-0.280843	-0.691467	Lachnospiraceae [G-2] [G-2] bacterium HMT 096–ASV339
ASV34	-0.0045417	0.0391225	Selenomonas sp. HMT 478–ASV34
ASV340	-0.541752	0.1606	Prevotella melaninogenica–ASV340
ASV341	-0.127188	0.00598598	Peptococcus sp. HMT 167–ASV341
ASV342	-0.541752	0.1606	Fusobacterium periodonticum–ASV342
ASV343	0.574666	0.268247	Scardovia wiggsiae–ASV343
ASV344	-0.541752	0.1606	Lachnospiraceae [G-2] [G-2] bacterium HMT 096–ASV344
ASV346	-0.0651511	0.136551	Absconditabacteria (SR1) [G-1] (SR1) [G-1] bacterium HMT 345–ASV346
ASV347	1.91921	0.983928	Bacteroides pyogenes–ASV347
ASV349	-0.541752	0.1606	Butyrivibrio sp. HMT 090–ASV349
ASV35	-0.187696	0.0343506	Rothia mucilaginosa–ASV35
ASV350	-0.113795	0.303775	Veillonella atypica–ASV350
ASV353	0.0988157	0.2125	Actinomyces sp. HMT 448–ASV353
ASV354	-0.541752	0.1606	Bacteroides pyogenes–ASV354
ASV355	-0.154706	0.290088	Leptotrichia sp. HMT 417–ASV355
ASV356	-0.453374	-0.128022	Butyrivibrio sp. HMT 090–ASV356
ASV357	-0.0709553	0.0318649	Saccharibacteria (TM7) [G-1] (TM7) [G-1] bacterium HMT 352–ASV357
ASV36	-0.0131854	0.0112676	Prevotella pallens–ASV36
ASV360	-0.216569	-0.569183	Streptococcus mitis–ASV360
ASV362	-0.541752	0.1606	Alloprevotella rava–ASV362
ASV363	-0.18634	0.042597	Leptotrichia hofstadii–ASV363
ASV364	-0.169577	-0.00267108	Lautropia mirabilis–ASV364
ASV365	0.430003	-0.524027	Ralstonia pickettii–ASV365
ASV366	-0.0242337	-0.0630472	Granulicatella adiacens–ASV366
ASV367	-0.541752	0.1606	Veillonella atypica–ASV367
ASV368	0.0741842	-0.235912	Prevotella salivae–ASV368
ASV369	-0.541752	0.1606	Bacteroidetes [G-6] [G-6] bacterium HMT 516–ASV369
ASV37	-0.170183	-0.129634	Acinetobacter johnsonii–ASV37
ASV370	0.27407	-0.180501	Veillonella atypica–ASV370
ASV374	-0.466494	-0.0851764	Streptococcus pneumoniae–ASV374
ASV377	-0.0620094	0.0733323	Abiotrophia defectiva–ASV377
ASV378	-0.407557	0.205496	Prevotella histicola–ASV378
ASV379	-0.366973	0.0106153	Actinomyces sp. HMT 172–ASV379
ASV38	-0.153385	0.058397	Leptotrichia sp. HMT 218–ASV38
ASV380	-0.0280864	0.123841	Fusobacterium periodonticum–ASV380
ASV381	1.77129	0.93444	Arthrospira platensis–ASV381
ASV383	-0.235814	0.262953	Veillonella atypica–ASV383
ASV384	-0.2873	-0.086884	Leptotrichia sp. HMT 417–ASV384
ASV386	0.185228	0.0184544	Actinomyces graevenitzii–ASV386
ASV39	-0.0501101	0.0750856	Porphyromonas pasteri–ASV39
ASV4	0.0298683	0.0508839	Prevotella histicola–ASV4
ASV40	-0.043628	-0.0796208	Staphylococcus pasteuri–ASV40
ASV41	0.456595	-0.0673188	Bifidobacterium breve–ASV41
ASV42	-0.0729662	0.0515453	Leptotrichia sp. HMT 221–ASV42
ASV43	0.072522	-0.0539232	Moraxella nonliquefaciens–ASV43
ASV44	0.0187661	0.021757	Atopobium parvulum–ASV44
ASV45	0.000227138	0.0206628	Mitsuokella sp. HMT 521–ASV45
ASV46	-0.541752	0.1606	Lachnoanaerobaculum umeaense–ASV46
ASV47	0.0379316	-0.115515	Alloprevotella rava–ASV47
ASV48	0.0216022	0.0243082	Stomatobaculum longum–ASV48
ASV49	-0.115784	-0.0236069	Leptotrichia sp. HMT 215–ASV49
ASV5	-0.0765157	-0.0111486	Prevotella melaninogenica–ASV5
ASV50	0.282926	-0.044721	Bacteroides heparinolyticus–ASV50
ASV51	0.677249	-0.698218	Lachnoanaerobaculum orale–ASV51
ASV52	0.0152754	0.0180671	Alloprevotella sp. HMT 308–ASV52
ASV53	0.551363	0.526307	Lachnospiraceae [G-2] [G-2] bacterium HMT 088–ASV53
ASV54	-0.0352376	0.14932	Streptococcus salivarius–ASV54
ASV55	-0.209604	-0.0344907	Stomatobaculum sp. HMT 097–ASV55
ASV56	0.456649	-3.09994	Lachnoanaerobaculum orale–ASV56
ASV57	0.129093	-0.0875056	Escherichia coli–ASV57
ASV58	-0.107522	-0.0259514	Oribacterium sinus–ASV58
ASV59	-0.0244228	-0.0642371	Leptotrichia sp. HMT 417–ASV59
ASV6	0.0290162	0.0284375	Haemophilus parainfluenzae–ASV6
ASV60	-0.0738317	0.0315243	Prevotella nanceiensis–ASV60
ASV61	-0.541752	0.1606	Lachnospiraceae [G-2] [G-2] bacterium HMT 096–ASV61
ASV62	0.121031	0.0309284	Actinomyces lingnae [Not Validly Published]–ASV62
ASV63	0.128468	0.0467161	Neisseria sicca–ASV63
ASV64	-0.105824	0.125914	Leptotrichia sp. HMT 215–ASV64
ASV65	0.665681	0.564553	Lachnoanaerobaculum orale–ASV65
ASV66	-0.158563	0.000161887	Olsenella profusa–ASV66
ASV67	-0.0980127	0.0472312	Lachnoanaerobaculum umeaense–ASV67
ASV68	-0.541752	0.1606	Lachnospiraceae [G-2] [G-2] bacterium HMT 088–ASV68
ASV69	-0.541752	0.1606	Lachnospiraceae [G-7] [G-7] bacterium HMT 086–ASV69
ASV7	-0.0242872	0.0430503	Leptotrichia sp. HMT 417–ASV7
ASV70	0.0377997	0.0919524	Rothia dentocariosa–ASV70
ASV71	1.91921	0.983928	Prevotella histicola–ASV71
ASV72	-0.403457	0.0549289	Lactobacillus paracasei–ASV72
ASV73	-0.186482	0.0738231	Leptotrichia sp. HMT 218–ASV73
ASV74	-0.210345	0.170937	Streptococcus salivarius–ASV74
ASV75	-0.541752	0.1606	Shuttleworthia satelles–ASV75
ASV76	0.125969	0.130321	Veillonella dispar–ASV76
ASV77	0.148291	0.0899577	Corynebacterium pseudodiphtheriticum–ASV77
ASV79	-0.0918028	-0.0381985	Prevotella melaninogenica–ASV79
ASV8	-0.0117492	0.00232872	Neisseria perflava–ASV8
ASV80	0.111319	-0.574784	Neisseria perflava–ASV80
ASV81	-0.20356	-0.943855	Streptococcus salivarius–ASV81
ASV82	0.0595774	-0.120308	Fusobacterium periodonticum–ASV82
ASV83	-0.077997	-0.0141791	Mogibacterium diversum–ASV83
ASV84	-0.0603693	-0.0423278	Peptostreptococcus stomatis–ASV84
ASV85	0.882297	-0.113739	Lactobacillus fermentum–ASV85
ASV86	-0.0956591	0.0238966	Streptococcus sanguinis–ASV86
ASV88	-0.0537933	-0.0302094	Solobacterium moorei–ASV88
ASV89	0.0390248	0.354902	Neisseria perflava–ASV89
ASV9	0.0131153	-0.0318666	Streptococcus mitis–ASV9
ASV90	-0.0969765	0.0703195	Prevotella sp. HMT 309–ASV90
ASV91	0.279097	0.435219	Bifidobacterium breve–ASV91
ASV92	-0.541752	0.1606	Butyrivibrio sp. HMT 090–ASV92
ASV93	0.151801	0.0416194	Lachnospiraceae [G-2] [G-2] bacterium HMT 096–ASV93
ASV94	0.126355	0.384118	Eubacterium limosum–ASV94
ASV96	0.048547	-0.0408517	Streptococcus salivarius–ASV96
ASV97	0.844466	0.0227295	Bacteroides heparinolyticus–ASV97
ASV98	-0.0859594	-0.0349002	Catonella morbi–ASV98
ASV99	-0.010209	-0.105115	Veillonella atypica–ASV99

## Sheet: Variables - CCA smell-taste
Supplementary Table S3: correlations of taxa and clinical variables with CCA 1 and CCA2
variable	CCA1	CCA2
Poor smell identification	1.52988	0.468461
Poor overall taste	0.507632	-1.51734
