# Supplementary material for: Associations of the oral microbiota and Candida with taste, smell, appetite and undernutrition in older adults
Source: Sci Rep. 2021 Dec 1;11:23254. doi: 10.1038/s41598-021-02558-8 (PMC8636608; doi:10.1038/s41598-021-02558-8)
Supplement: Supplementary file 3 — Supplementary Information 3. [file 41598_2021_2558_MOESM3_ESM.xlsx]

## Sheet: Bitter_dic
Supplementary Table S4: The results of the crude DESeq analysis
ASV	baseMean	log2FoldChange	lfcSE	stat	pvalue	padj	homd	name
ASV1	13525.6	0.187721	0.227254	0.826043	0.40878	0.664712	Streptococcus salivarius–ASV1	Streptococcus salivarius
ASV2	12117.9	-0.0171255	0.192349	-0.0890331	0.929056	0.970578	Veillonella atypica–ASV2	Veillonella atypica
ASV3	4113.27	-0.00816352	0.141721	-0.0576029	0.954065	0.977694	Streptococcus australis–ASV3	Streptococcus australis
ASV4	4592.13	-0.0563603	0.448166	-0.125758	0.899924	0.966008	Prevotella histicola–ASV4	Prevotella histicola
ASV5	4254.14	0.448434	0.379933	1.1803	0.237881	0.48352	Prevotella melaninogenica–ASV5	Prevotella melaninogenica
ASV6	4013.82	0.928663	0.438992	2.11544	0.0343922	0.23551	Haemophilus parainfluenzae–ASV6	Haemophilus parainfluenzae
ASV7	5003.36	0.40473	0.56041	0.722202	0.47017	0.720671	Leptotrichia sp. HMT 417–ASV7	Leptotrichia sp. HMT 417
ASV8	4092.56	0.910861	0.702359	1.29686	0.194679	0.481973	Neisseria perflava–ASV8	Neisseria perflava
ASV9	2536.01	0.186832	0.308291	0.606025	0.544498	0.751892	Streptococcus mitis–ASV9	Streptococcus mitis
ASV10	2010.91	0.441033	0.608483	0.724807	0.46857	0.720671	Prevotella sp. HMT 313–ASV10	Prevotella sp. HMT 313
ASV11	1537.56	-0.11483	0.444121	-0.258555	0.795979	0.946481	Actinomyces graevenitzii–ASV11	Actinomyces graevenitzii
ASV12	1762.04	0.255808	0.323772	0.790086	0.429477	0.68643	Actinomyces sp. HMT 180–ASV12	Actinomyces sp. HMT 180
ASV13	2520.68	1.49497	0.645797	2.31493	0.020617	0.175244	Fusobacterium periodonticum–ASV13	Fusobacterium periodonticum
ASV14	1974.64	0.289365	0.592161	0.488658	0.625084	0.81585	Actinomyces sp. HMT 172–ASV14	Actinomyces sp. HMT 172
ASV15	1231.05	0.0818404	0.697433	0.117345	0.906586	0.966008	Rothia mucilaginosa–ASV15	Rothia mucilaginosa
ASV16	1505.52	0.0902696	0.379725	0.237724	0.812095	0.946481	Gemella haemolysans–ASV16	Gemella haemolysans
ASV17	1776.22	-0.829902	0.686726	-1.20849	0.226858	0.481973	Prevotella sp. HMT 306–ASV17	Prevotella sp. HMT 306
ASV18	1529.1	1.24989	0.544687	2.29469	0.0217509	0.176844	Veillonella parvula–ASV18	Veillonella parvula
ASV19	1236.67	0.628045	0.415195	1.51265	0.130369	0.432934	Streptococcus lactarius–ASV19	Streptococcus lactarius
ASV20	1302.49	0.0943759	0.37186	0.253794	0.799655	0.946481	Prevotella salivae–ASV20	Prevotella salivae
ASV21	1219.22	-0.272109	0.386913	-0.703282	0.48188	0.720892	Megasphaera micronuciformis–ASV21	Megasphaera micronuciformis
ASV22	1094.7	0.753966	0.576952	1.30681	0.191278	0.481973	Veillonella rogosae–ASV22	Veillonella rogosae
ASV23	863.488	0.25933	0.27594	0.939809	0.347316	0.601371	Granulicatella adiacens–ASV23	Granulicatella adiacens
ASV24	929.278	-0.232252	0.703158	-0.330298	0.741174	0.929715	Veillonella sp. HMT 917–ASV24	Veillonella sp. HMT 917
ASV25	1148.96	-0.37003	0.753419	-0.491134	0.623331	0.81585	Lachnospiraceae [G-2] [G-2] bacterium HMT 096–ASV25	Lachnospiraceae [G-2] [G-2] bacterium HMT 096
ASV26	472.136	1.42671	0.998647	1.42864	0.153107	0.450976	Rothia mucilaginosa–ASV26	Rothia mucilaginosa
ASV27	639.051	-0.273523	0.865019	-0.316204	0.751848	0.929715	Rothia mucilaginosa–ASV27	Rothia mucilaginosa
ASV28	859.626	0.10238	0.666041	0.153714	0.877835	0.966008	Leptotrichia sp. HMT 221–ASV28	Leptotrichia sp. HMT 221
ASV29	787.629	0.456423	0.284473	1.60445	0.108615	0.406219	Campylobacter concisus–ASV29	Campylobacter concisus
ASV30	0.0729184	-0.179726	5.49516	-0.0327062	0.973909		Prevotella histicola–ASV30	Prevotella histicola
ASV31	0.635381	0.195491	2.8479	0.0686441	0.945273		Enterococcus faecalis–ASV31	Enterococcus faecalis
ASV32	728.513	0.259431	0.805257	0.322172	0.747322	0.929715	Prevotella pallens–ASV32	Prevotella pallens
ASV33	650.194	0.401054	0.40248	0.996456	0.319029	0.579207	Lachnoanaerobaculum orale–ASV33	Lachnoanaerobaculum orale
ASV34	633.678	0.707667	0.491807	1.43891	0.150175	0.450976	Selenomonas sp. HMT 478–ASV34	Selenomonas sp. HMT 478
ASV35	443.923	1.32536	1.20496	1.09993	0.271365	0.528596	Rothia mucilaginosa–ASV35	Rothia mucilaginosa
ASV36	656.076	0.610968	0.86437	0.706836	0.479668	0.720892	Prevotella pallens–ASV36	Prevotella pallens
ASV37	0.827055	1.81413	1.98033	0.916073	0.359628		Acinetobacter johnsonii–ASV37	Acinetobacter johnsonii
ASV38	578.346	3.13278	1.18903	2.63473	0.00842037	0.0984131	Leptotrichia sp. HMT 218–ASV38	Leptotrichia sp. HMT 218
ASV39	516.005	2.48798	0.701568	3.54631	0.000390661	0.00913169	Porphyromonas pasteri–ASV39	Porphyromonas pasteri
ASV40	2.50047	1.30436	1.00648	1.29596	0.194988		Staphylococcus pasteuri–ASV40	Staphylococcus pasteuri
ASV41	101.835	-0.893854	0.984918	-0.907542	0.36412	0.619005	Bifidobacterium breve–ASV41	Bifidobacterium breve
ASV42	411.712	-0.0431503	0.796217	-0.0541941	0.956781	0.977694	Leptotrichia sp. HMT 221–ASV42	Leptotrichia sp. HMT 221
ASV43	5.71829	0.921658	0.975885	0.944432	0.344949	0.601371	Moraxella nonliquefaciens–ASV43	Moraxella nonliquefaciens
ASV44	354.079	0.0742939	0.32542	0.228302	0.819412	0.946481	Atopobium parvulum–ASV44	Atopobium parvulum
ASV45	274.975	3.02437	1.14238	2.64744	0.00811048	0.0984131	Mitsuokella sp. HMT 521–ASV45	Mitsuokella sp. HMT 521
ASV46	0.123153	0.749618	2.82998	0.264885	0.791098		Lachnoanaerobaculum umeaense–ASV46	Lachnoanaerobaculum umeaense
ASV47	460.863	-1.3918	0.981009	-1.41875	0.155973	0.450976	Alloprevotella rava–ASV47	Alloprevotella rava
ASV48	344.603	-0.60766	0.444254	-1.36782	0.171368	0.478296	Stomatobaculum longum–ASV48	Stomatobaculum longum
ASV49	301.805	0.759032	0.88507	0.857595	0.391116	0.653024	Leptotrichia sp. HMT 215–ASV49	Leptotrichia sp. HMT 215
ASV50	0.475101	0.018112	2.05842	0.00879901	0.992979		Bacteroides heparinolyticus–ASV50	Bacteroides heparinolyticus
ASV51	0.0201531	0.0369023	5.49537	0.00671516	0.994642		Lachnoanaerobaculum orale–ASV51	Lachnoanaerobaculum orale
ASV52	302.873	0.141163	0.562211	0.251086	0.801748	0.946481	Alloprevotella sp. HMT 308–ASV52	Alloprevotella sp. HMT 308
ASV53	0.104346	0.717204	4.93452	0.145344	0.884439		Lachnospiraceae [G-2] [G-2] bacterium HMT 088–ASV53	Lachnospiraceae [G-2] [G-2] bacterium HMT 088
ASV54	25.1693	24.7562	5.49425	4.50584	6.61111e-06	0.000247255	Streptococcus salivarius–ASV54	Streptococcus salivarius
ASV55	282.596	0.658145	0.789639	0.833476	0.404577	0.663648	Stomatobaculum sp. HMT 097–ASV55	Stomatobaculum sp. HMT 097
ASV56	0.00850197	0.325692	5.4954	0.0592663	0.95274		Lachnoanaerobaculum orale–ASV56	Lachnoanaerobaculum orale
ASV57	3.91295	0.190271	1.26586	0.15031	0.88052		Escherichia coli–ASV57	Escherichia coli
ASV58	222.254	0.258181	0.424123	0.608742	0.542695	0.751892	Oribacterium sinus–ASV58	Oribacterium sinus
ASV59	335.85	-0.222411	1.24357	-0.178849	0.858057	0.960818	Leptotrichia sp. HMT 417–ASV59	Leptotrichia sp. HMT 417
ASV60	243.162	3.16526	0.943713	3.35405	0.000796374	0.0164408	Prevotella nanceiensis–ASV60	Prevotella nanceiensis
ASV61	0.0176304	0.334998	5.4954	0.0609596	0.951391		Lachnospiraceae [G-2] [G-2] bacterium HMT 096–ASV61	Lachnospiraceae [G-2] [G-2] bacterium HMT 096
ASV62	178.501	0.0175687	0.499964	0.0351399	0.971968	0.987815	Actinomyces lingnae [Not Validly Published]–ASV62	Actinomyces lingnae [Not Validly Published]
ASV63	129.385	-0.0652849	0.967758	-0.0674599	0.946216	0.977582	Neisseria sicca–ASV63	Neisseria sicca
ASV64	256.127	1.7789	1.18089	1.5064	0.131964	0.432934	Leptotrichia sp. HMT 215–ASV64	Leptotrichia sp. HMT 215
ASV65	0.10506	-0.0519121	5.4952	-0.00944681	0.992463		Lachnoanaerobaculum orale–ASV65	Lachnoanaerobaculum orale
ASV66	0.31752	1.40026	3.21961	0.434915	0.663624		Olsenella profusa–ASV66	Olsenella profusa
ASV67	197.176	0.91544	0.556934	1.64372	0.100235	0.398807	Lachnoanaerobaculum umeaense–ASV67	Lachnoanaerobaculum umeaense
ASV68	0.00984803	0.316386	5.4954	0.0575729	0.954089		Lachnospiraceae [G-2] [G-2] bacterium HMT 088–ASV68	Lachnospiraceae [G-2] [G-2] bacterium HMT 088
ASV69	0.00812762	0.307081	5.4954	0.0558796	0.955438		Lachnospiraceae [G-7] [G-7] bacterium HMT 086–ASV69	Lachnospiraceae [G-7] [G-7] bacterium HMT 086
ASV70	103.115	0.67352	0.464572	1.44977	0.147124	0.450976	Rothia dentocariosa–ASV70	Rothia dentocariosa
ASV71	0.038122	0.325692	5.4954	0.0592663	0.95274		Prevotella histicola–ASV71	Prevotella histicola
ASV72	0.750777	0.619689	2.71385	0.228343	0.81938		Lactobacillus paracasei–ASV72	Lactobacillus paracasei
ASV73	97.0309	3.02672	1.52017	1.99105	0.0464756	0.263362	Leptotrichia sp. HMT 218–ASV73	Leptotrichia sp. HMT 218
ASV74	7.43887	5.77533	5.49431	1.05115	0.293191	0.542839	Streptococcus salivarius–ASV74	Streptococcus salivarius
ASV75	0.00832024	0.297775	5.4954	0.0541862	0.956787		Shuttleworthia satelles–ASV75	Shuttleworthia satelles
ASV76	115.974	1.41869	0.963395	1.47259	0.140862	0.44646	Veillonella dispar–ASV76	Veillonella dispar
ASV77	2.248	2.00484	1.72112	1.16484	0.244082		Corynebacterium pseudodiphtheriticum–ASV77	Corynebacterium pseudodiphtheriticum
ASV79	109.777	0.123248	0.67463	0.18269	0.855041	0.960818	Prevotella melaninogenica–ASV79	Prevotella melaninogenica
ASV80	7.95772	5.87246	5.4943	1.06883	0.285148	0.534064	Neisseria perflava–ASV80	Neisseria perflava
ASV81	5.37725	5.30707	5.49434	0.965915	0.334087		Streptococcus salivarius–ASV81	Streptococcus salivarius
ASV82	51.7533	0.832347	1.84554	0.451005	0.651986	0.840837	Fusobacterium periodonticum–ASV82	Fusobacterium periodonticum
ASV83	143.007	0.0560564	0.397281	0.1411	0.887791	0.966008	Mogibacterium diversum–ASV83	Mogibacterium diversum
ASV84	153.046	0.908913	0.745211	1.21967	0.22259	0.481973	Peptostreptococcus stomatis–ASV84	Peptostreptococcus stomatis
ASV85	28.3	3.24719	1.82171	1.7825	0.0746681	0.349073	Lactobacillus fermentum–ASV85	Lactobacillus fermentum
ASV86	66.2463	1.51341	1.06874	1.41607	0.156756	0.450976	Streptococcus sanguinis–ASV86	Streptococcus sanguinis
ASV88	122.274	-0.0356284	0.37857	-0.0941132	0.925019	0.970578	Solobacterium moorei–ASV88	Solobacterium moorei
ASV89	11.5825	6.41386	5.49428	1.16737	0.24306	0.483535	Neisseria perflava–ASV89	Neisseria perflava
ASV90	61.0925	2.48472	1.62278	1.53115	0.125733	0.427493	Prevotella sp. HMT 309–ASV90	Prevotella sp. HMT 309
ASV91	0.493025	1.93165	4.44567	0.434502	0.663924		Bifidobacterium breve–ASV91	Bifidobacterium breve
ASV92	0.0625895	0.307081	5.4954	0.0558796	0.955438		Butyrivibrio sp. HMT 090–ASV92	Butyrivibrio sp. HMT 090
ASV93	0.193051	0.183218	4.04758	0.045266	0.963895		Lachnospiraceae [G-2] [G-2] bacterium HMT 096–ASV93	Lachnospiraceae [G-2] [G-2] bacterium HMT 096
ASV94	0.0966103	0.578146	5.49539	0.105206	0.916213		Eubacterium limosum–ASV94	Eubacterium limosum
ASV96	63.384	-1.29263	3.09142	-0.418136	0.675848	0.865641	Streptococcus salivarius–ASV96	Streptococcus salivarius
ASV97	0.161674	-0.154298	4.08025	-0.0378158	0.969835		Bacteroides heparinolyticus–ASV97	Bacteroides heparinolyticus
ASV98	99.0185	1.13289	0.552233	2.05147	0.0402211	0.250711	Catonella morbi–ASV98	Catonella morbi
ASV99	86.6299	0.185985	1.99401	0.0932719	0.925688	0.970578	Veillonella atypica–ASV99	Veillonella atypica
ASV100	83.6811	0.865146	0.866699	0.998208	0.318178	0.579207	Stomatobaculum longum–ASV100	Stomatobaculum longum
ASV101	79.4921	1.22406	1.62174	0.754779	0.450381	0.71374	Prevotella salivae–ASV101	Prevotella salivae
ASV102	63.6258	2.28792	1.91529	1.19455	0.232261	0.481973	Leptotrichia sp. HMT 463–ASV102	Leptotrichia sp. HMT 463
ASV103	112.635	-0.190136	0.611118	-0.311127	0.755704	0.929715	Peptostreptococcaceae [XI][G-1] [XI][G-1] sulci–ASV103	Peptostreptococcaceae [XI][G-1] [XI][G-1] sulci
ASV104	92.1465	-0.488347	0.53634	-0.910517	0.36255	0.619005	Ruminococcaceae [G-2] [G-2] bacterium HMT 085–ASV104	Ruminococcaceae [G-2] [G-2] bacterium HMT 085
ASV106	103.164	0.987901	0.828424	1.19251	0.233063	0.481973	Ruminococcaceae [G-1] [G-1] bacterium HMT 075–ASV106	Ruminococcaceae [G-1] [G-1] bacterium HMT 075
ASV107	0.768327	2.58186	5.4949	0.469864	0.638452		Veillonella atypica–ASV107	Veillonella atypica
ASV108	101.559	0.0581134	0.734535	0.0791159	0.93694	0.973377	Prevotella sp. HMT 305–ASV108	Prevotella sp. HMT 305
ASV109	44.3762	1.46991	0.72491	2.02771	0.0425897	0.256912	Actinomyces naeslundii–ASV109	Actinomyces naeslundii
ASV110	0.0113537	0.297775	5.4954	0.0541862	0.956787		Lachnospiraceae [G-8] [G-8] bacterium HMT 500–ASV110	Lachnospiraceae [G-8] [G-8] bacterium HMT 500
ASV111	124.191	-0.870689	1.41759	-0.614205	0.53908	0.751892	Prevotella sp. HMT 309–ASV111	Prevotella sp. HMT 309
ASV112	67.4876	1.85628	1.93804	0.957816	0.338156	0.601371	Veillonella atypica–ASV112	Veillonella atypica
ASV113	77.4946	0.321834	0.46207	0.696504	0.486113	0.721129	Oribacterium asaccharolyticum–ASV113	Oribacterium asaccharolyticum
ASV114	8.6445	2.93394	1.68133	1.74501	0.080983	0.360567	Lactobacillus gasseri–ASV114	Lactobacillus gasseri
ASV115	4.6507	-0.250614	3.41595	-0.0733656	0.941515		Neisseria perflava–ASV115	Neisseria perflava
ASV116	87.1002	0.750651	0.577218	1.30047	0.193442	0.481973	Bergeyella sp. HMT 322–ASV116	Bergeyella sp. HMT 322
ASV117	75.0583	-0.424772	0.682768	-0.622132	0.533855	0.751892	Actinomyces lingnae [Not Validly Published]–ASV117	Actinomyces lingnae [Not Validly Published]
ASV118	83.3487	1.2921	0.657008	1.96664	0.0492249	0.270737	Fusobacterium sp. HMT 203–ASV118	Fusobacterium sp. HMT 203
ASV119	0.0506564	-0.13712	5.49516	-0.024953	0.980092		Bacteroides heparinolyticus–ASV119	Bacteroides heparinolyticus
ASV120	52.5231	2.05385	0.818171	2.51029	0.0120632	0.125324	Capnocytophaga leadbetteri–ASV120	Capnocytophaga leadbetteri
ASV121	94.5884	0.448087	0.870823	0.514556	0.606863	0.810596	Prevotella sp. HMT 396–ASV121	Prevotella sp. HMT 396
ASV122	17.4345	3.02518	2.49619	1.21192	0.225543	0.481973	Haemophilus paraphrohaemolyticus–ASV122	Haemophilus paraphrohaemolyticus
ASV124	22.4526	5.79888	1.7432	3.32658	0.000879189	0.0164408	Haemophilus pittmaniae–ASV124	Haemophilus pittmaniae
ASV125	23.4771	0.396697	0.709632	0.559018	0.576149	0.780724	Lautropia mirabilis–ASV125	Lautropia mirabilis
ASV126	0.0196961	0.362948	5.4954	0.0660458	0.947341		Lachnospiraceae [G-7] [G-7] bacterium HMT 086–ASV126	Lachnospiraceae [G-7] [G-7] bacterium HMT 086
ASV127	38.3595	-0.803377	2.94428	-0.272861	0.78496	0.946481	Actinomyces sp. HMT 180–ASV127	Actinomyces sp. HMT 180
ASV130	0.018468	0.131665	5.4954	0.0239592	0.980885		Lachnospiraceae [G-2] [G-2] bacterium HMT 088–ASV130	Lachnospiraceae [G-2] [G-2] bacterium HMT 088
ASV131	21.6084	-0.637465	2.29556	-0.277694	0.781247	0.946481	Prevotella aurantiaca–ASV131	Prevotella aurantiaca
ASV132	30.8963	1.1189	0.652388	1.71508	0.0863311	0.37544	Corynebacterium matruchotii–ASV132	Corynebacterium matruchotii
ASV133	58.0065	3.35265	1.26112	2.65847	0.00784952	0.0984131	Prevotella nanceiensis–ASV133	Prevotella nanceiensis
ASV134	0.585126	-0.348779	3.43054	-0.101669	0.91902		Bifidobacterium scardovii–ASV134	Bifidobacterium scardovii
ASV135	11.1806	-0.342473	0.978499	-0.349999	0.72634	0.91774	Dialister invisus–ASV135	Dialister invisus
ASV136	0.0161436	0.288469	5.4954	0.0524928	0.958136		Bacteroides heparinolyticus–ASV136	Bacteroides heparinolyticus
ASV138	0.185431	0.431136	3.12394	0.13801	0.890232		Lachnospiraceae [G-2] [G-2] bacterium HMT 096–ASV138	Lachnospiraceae [G-2] [G-2] bacterium HMT 096
ASV139	24.105	1.15128	0.897093	1.28334	0.199373	0.481973	Haemophilus influenzae–ASV139	Haemophilus influenzae
ASV140	0.00599865	0.32269	5.4954	0.0587201	0.953175		Methanobrevibacter oralis–ASV140	Methanobrevibacter oralis
ASV141	18.7507	3.27142	2.25439	1.45114	0.146742	0.450976	Prevotella sp. HMT 309–ASV141	Prevotella sp. HMT 309
ASV144	0	0	0	0	1		Rothia mucilaginosa–ASV144	Rothia mucilaginosa
ASV145	0.00782503	0.325692	5.4954	0.0592663	0.95274		Lachnoanaerobaculum saburreum–ASV145	Lachnoanaerobaculum saburreum
ASV146	0.00342426	0.297775	5.4954	0.0541862	0.956787		Eggerthia catenaformis–ASV146	Eggerthia catenaformis
ASV147	18.0719	1.7146	3.06389	0.559616	0.575742	0.780724	Veillonella atypica–ASV147	Veillonella atypica
ASV148	0.174747	0.0250659	4.38482	0.00571652	0.995439		Pseudomonas aeruginosa–ASV148	Pseudomonas aeruginosa
ASV149	0	0	0	0	1		Neisseria perflava–ASV149	Neisseria perflava
ASV150	0.0194421	-0.712862	5.49419	-0.129748	0.896766		Lachnoanaerobaculum saburreum–ASV150	Lachnoanaerobaculum saburreum
ASV151	23.6277	0.79599	1.07795	0.738431	0.460253	0.717227	Capnocytophaga sputigena–ASV151	Capnocytophaga sputigena
ASV152	35.909	1.13127	0.901629	1.25469	0.209591	0.481973	Aggregatibacter segnis–ASV152	Aggregatibacter segnis
ASV153	0.0140144	-0.161041	5.49533	-0.029305	0.976621		Lachnoanaerobaculum saburreum–ASV153	Lachnoanaerobaculum saburreum
ASV155	0.0136617	0.316386	5.4954	0.0575729	0.954089		Erysipelotrichaceae [G-1] [G-1] bacterium HMT 905–ASV155	Erysipelotrichaceae [G-1] [G-1] bacterium HMT 905
ASV156	0.322273	1.00545	5.49535	0.182963	0.854827		Streptococcus salivarius–ASV156	Streptococcus salivarius
ASV158	30.7851	1.00061	0.766123	1.30607	0.191528	0.481973	Streptococcus mutans–ASV158	Streptococcus mutans
ASV159	49.3942	1.36772	0.872549	1.5675	0.116997	0.411091	Capnocytophaga gingivalis–ASV159	Capnocytophaga gingivalis
ASV160	1.13355	3.08461	5.49474	0.561375	0.574542		Actinomyces graevenitzii–ASV160	Actinomyces graevenitzii
ASV161	6.59306	1.70501	3.39193	0.502667	0.615198	0.81585	Rothia mucilaginosa–ASV161	Rothia mucilaginosa
ASV162	10.3923	6.25748	4.4514	1.40573	0.159803	0.452777	Prevotella melaninogenica–ASV162	Prevotella melaninogenica
ASV163	49.4695	-0.12364	1.08392	-0.114068	0.909184	0.966008	Prevotella sp. HMT 305–ASV163	Prevotella sp. HMT 305
ASV164	7.15052	-0.71213	3.6763	-0.193708	0.846404	0.959258	Veillonella atypica–ASV164	Veillonella atypica
ASV165	13.3431	2.84499	0.741474	3.83693	0.000124581	0.00388277	Corynebacterium durum–ASV165	Corynebacterium durum
ASV168	52.7748	0.9423	1.1246	0.837897	0.402089	0.663648	Oribacterium parvum–ASV168	Oribacterium parvum
ASV169	16.6681	6.13656	2.53823	2.41766	0.0156208	0.153742	Alloprevotella tannerae–ASV169	Alloprevotella tannerae
ASV170	43.178	1.41335	1.14872	1.23037	0.21856	0.481973	Leptotrichia wadei–ASV170	Leptotrichia wadei
ASV172	19.5127	1.07057	1.54997	0.690705	0.489751	0.721129	Alloprevotella rava–ASV172	Alloprevotella rava
ASV173	4.60987	0.150148	4.75841	0.0315543	0.974827		Corynebacterium singulare–ASV173	Corynebacterium singulare
ASV174	28.4947	1.05769	1.22861	0.860888	0.3893	0.653024	Fusobacterium nucleatum subsp. vincentii–ASV174	Fusobacterium nucleatum subsp. vincentii
ASV175	23.5325	0.0931083	0.722797	0.128817	0.897503	0.966008	Prevotella nigrescens–ASV175	Prevotella nigrescens
ASV176	20.7993	0.767531	3.69999	0.207441	0.835665	0.957671	Veillonella atypica–ASV176	Veillonella atypica
ASV177	11.3984	1.33965	1.00341	1.3351	0.181843	0.481973	Rothia aeria–ASV177	Rothia aeria
ASV178	40.5181	0.0105074	0.74869	0.0140343	0.988803	0.988803	Butyrivibrio sp. HMT 455–ASV178	Butyrivibrio sp. HMT 455
ASV180	7.9482	5.87112	2.25743	2.6008	0.00930054	0.102306	Lactobacillus salivarius–ASV180	Lactobacillus salivarius
ASV182	26.3841	3.09096	1.84764	1.67292	0.094343	0.383525	Prevotella shahii–ASV182	Prevotella shahii
ASV183	19.4948	24.4052	2.83232	8.61668	6.89228e-18	6.44428e-16	Leptotrichia sp. HMT 218–ASV183	Leptotrichia sp. HMT 218
ASV184	10.5232	0.828628	1.16904	0.708813	0.478441	0.720892	Prevotella oris–ASV184	Prevotella oris
ASV186	13.5196	3.11444	2.6105	1.19304	0.232853	0.481973	Campylobacter rectus–ASV186	Campylobacter rectus
ASV187	24.3494	3.27166	1.5646	2.09106	0.0365229	0.23551	Parvimonas sp. HMT 110–ASV187	Parvimonas sp. HMT 110
ASV188	8.62237	5.98825	4.911	1.21935	0.22271	0.481973	Prevotella sp. HMT 306–ASV188	Prevotella sp. HMT 306
ASV189	0.00614771	0.297775	5.4954	0.0541862	0.956787		Porphyromonas sp. HMT 284–ASV189	Porphyromonas sp. HMT 284
ASV190	22.6084	4.06547	2.21366	1.83653	0.0662786	0.317798	Alloprevotella sp. HMT 914–ASV190	Alloprevotella sp. HMT 914
ASV192	0.0352146	0.419017	5.4954	0.0762487	0.939221		Peptococcus sp. HMT 167–ASV192	Peptococcus sp. HMT 167
ASV193	2.1695	3.99835	5.49451	0.727699	0.466798		Veillonella atypica–ASV193	Veillonella atypica
ASV194	3.62402	4.73745	5.4944	0.862233	0.388559		Haemophilus sputorum–ASV194	Haemophilus sputorum
ASV195	0.00942456	0.316386	5.4954	0.0575729	0.954089		Bacteroides pyogenes–ASV195	Bacteroides pyogenes
ASV197	6.05834	5.47924	4.51687	1.21306	0.225106	0.481973	Veillonella atypica–ASV197	Veillonella atypica
ASV198	13.5937	23.9144	3.42629	6.97966	2.95892e-12	1.3833e-10	Leptotrichia sp. HMT 417–ASV198	Leptotrichia sp. HMT 417
ASV199	6.62807	5.60892	4.30916	1.30163	0.193044	0.481973	Veillonella atypica–ASV199	Veillonella atypica
ASV201	6.48397	5.57717	3.47105	1.60677	0.108105	0.406219	Fusobacterium periodonticum–ASV201	Fusobacterium periodonticum
ASV202	0.452481	1.96097	3.61705	0.542146	0.587718		Lactobacillus casei–ASV202	Lactobacillus casei
ASV204	0.136628	1.01665	5.49535	0.185001	0.853228		Prevotella histicola–ASV204	Prevotella histicola
ASV205	9.931	1.58459	1.24776	1.26995	0.204103	0.481973	Lactococcus lactis–ASV205	Lactococcus lactis
ASV206	17.6264	-0.15081	1.16598	-0.129342	0.897087	0.966008	Fusobacterium nucleatum subsp. animalis–ASV206	Fusobacterium nucleatum subsp. animalis
ASV207	14.5445	1.52274	1.87007	0.81427	0.415491	0.669799	Prevotella oulorum–ASV207	Prevotella oulorum
ASV208	15.4878	1.48333	1.54512	0.960011	0.33705	0.601371	Neisseria oralis–ASV208	Neisseria oralis
ASV209	1.07008	3.00795	5.49476	0.54742	0.58409		Rothia mucilaginosa–ASV209	Rothia mucilaginosa
ASV213	26.1195	0.949322	0.793124	1.19694	0.23133	0.481973	Alloscardovia omnicolens–ASV213	Alloscardovia omnicolens
ASV214	26.508	0.839461	0.889619	0.943619	0.345365	0.601371	Selenomonas sputigena–ASV214	Selenomonas sputigena
ASV215	16.3301	3.79332	1.96284	1.93257	0.0532894	0.271088	Prevotella oulorum–ASV215	Prevotella oulorum
ASV216	0.0126219	0.353137	5.4954	0.0642606	0.948763		Prevotella oris–ASV216	Prevotella oris
ASV217	23.0678	3.85158	1.80243	2.13688	0.0326078	0.23551	Tannerella sp. HMT 916–ASV217	Tannerella sp. HMT 916
ASV219	20.0146	24.3941	2.90132	8.40794	4.17272e-17	2.60099e-15	Leptotrichia sp. HMT 417–ASV219	Leptotrichia sp. HMT 417
ASV220	1.59306	3.55336	5.49461	0.646699	0.517827		Leptotrichia sp. HMT 417–ASV220	Leptotrichia sp. HMT 417
ASV221	13.8554	23.894	2.69615	8.86227	7.83989e-19	1.46606e-16	Veillonella rogosae–ASV221	Veillonella rogosae
ASV222	0.0833527	0.646508	4.0085	0.161284	0.87187		Lachnospiraceae [G-2] [G-2] bacterium HMT 096–ASV222	Lachnospiraceae [G-2] [G-2] bacterium HMT 096
ASV225	2.4589	4.17761	5.49448	0.760329	0.447058		Prevotella histicola–ASV225	Prevotella histicola
ASV227	24.5927	-0.691625	1.4284	-0.484194	0.628248	0.81585	Campylobacter sp. HMT 044–ASV227	Campylobacter sp. HMT 044
ASV228	0.00359171	0.288469	5.4954	0.0524928	0.958136		Lachnospiraceae [G-2] [G-2] bacterium HMT 088–ASV228	Lachnospiraceae [G-2] [G-2] bacterium HMT 088
ASV229	10.1908	3.10147	2.84588	1.08981	0.275795	0.531688	Haemophilus parainfluenzae–ASV229	Haemophilus parainfluenzae
ASV230	7.5421	5.57193	2.09913	2.6544	0.00794501	0.0984131	Arthrospira platensis–ASV230	Arthrospira platensis
ASV231	13.073	1.59159	0.824766	1.92975	0.0536378	0.271088	Porphyromonas endodontalis–ASV231	Porphyromonas endodontalis
ASV233	20.8157	2.39341	1.97366	1.21268	0.225254	0.481973	Alloprevotella rava–ASV233	Alloprevotella rava
ASV234	16.4845	0.508067	0.77434	0.656129	0.511741	0.73605	Leptotrichia hongkongensis–ASV234	Leptotrichia hongkongensis
ASV236	10.3124	3.00923	1.49829	2.00844	0.0445965	0.260611	Streptococcus downei–ASV236	Streptococcus downei
ASV237	1.4725	3.44421	5.49464	0.626831	0.53077		Leptotrichia sp. HMT 417–ASV237	Leptotrichia sp. HMT 417
ASV239	0.183423	-1.0906	3.31726	-0.328766	0.742333		Bacteroides pyogenes–ASV239	Bacteroides pyogenes
ASV240	0.00488646	0.288469	5.4954	0.0524928	0.958136		Tannerella sp. HMT 916–ASV240	Tannerella sp. HMT 916
ASV241	7.41428	4.15456	2.23875	1.85574	0.0634899	0.312437	Haemophilus paraphrohaemolyticus–ASV241	Haemophilus paraphrohaemolyticus
ASV243	9.82966	2.76639	1.76455	1.56776	0.116937	0.411091	Prevotella intermedia–ASV243	Prevotella intermedia
ASV244	0	0	0	0	1		Actinomyces graevenitzii–ASV244	Actinomyces graevenitzii
ASV245	0.645544	2.37124	5.49497	0.431529	0.666084		Prevotella melaninogenica–ASV245	Prevotella melaninogenica
ASV246	0.0101966	0.288469	5.4954	0.0524928	0.958136		Lachnoanaerobaculum orale–ASV246	Lachnoanaerobaculum orale
ASV247	1.65171	1.30391	1.48159	0.880075	0.378819		Pseudomonas pseudoalcaligenes–ASV247	Pseudomonas pseudoalcaligenes
ASV248	9.65709	6.15172	4.94383	1.24432	0.21338	0.481973	Neisseria perflava–ASV248	Neisseria perflava
ASV249	22.2344	-0.262787	1.09917	-0.239078	0.811045	0.946481	Leptotrichia buccalis–ASV249	Leptotrichia buccalis
ASV251	24.3416	2.50616	1.49587	1.67538	0.0938595	0.383525	Fusobacterium sp. HMT 203–ASV251	Fusobacterium sp. HMT 203
ASV252	13.6484	4.97868	1.32101	3.76884	0.000164011	0.00438143	Alloprevotella sp. HMT 473–ASV252	Alloprevotella sp. HMT 473
ASV253	10.3024	-1.02301	0.951007	-1.07571	0.282056	0.534064	Prevotella denticola–ASV253	Prevotella denticola
ASV256	1.81092	3.73999	5.49456	0.680672	0.496079		Leptotrichia sp. HMT 221–ASV256	Leptotrichia sp. HMT 221
ASV258	7.67254	0.868969	1.66121	0.523093	0.600909	0.808418	Actinomyces naeslundii–ASV258	Actinomyces naeslundii
ASV259	9.09081	6.06488	3.83942	1.57963	0.114191	0.411091	Prevotella melaninogenica–ASV259	Prevotella melaninogenica
ASV260	0	0	0	0	1		Neisseria perflava–ASV260	Neisseria perflava
ASV261	6.24672	5.29945	2.25408	2.35105	0.0187206	0.171879	Absconditabacteria (SR1) [G-1] (SR1) [G-1] bacterium HMT 875–ASV261	Absconditabacteria (SR1) [G-1] (SR1) [G-1] bacterium HMT 875
ASV262	0.157626	-0.712892	4.02907	-0.176937	0.859558		Cupriavidus gilardii–ASV262	Cupriavidus gilardii
ASV263	14.0552	-1.20329	2.9943	-0.401861	0.687786	0.874939	Streptococcus australis–ASV263	Streptococcus australis
ASV264	8.17307	1.13339	1.70599	0.664358	0.506461	0.734173	Porphyromonas gingivalis–ASV264	Porphyromonas gingivalis
ASV265	0.0859442	-1.34052	5.49125	-0.24412	0.807138		Bacteroides heparinolyticus–ASV265	Bacteroides heparinolyticus
ASV267	19.6021	0.604489	0.929843	0.650098	0.515629	0.73605	Neisseria flavescens–ASV267	Neisseria flavescens
ASV268	15.3076	0.121546	0.97536	0.124616	0.900827	0.966008	Kingella denitrificans–ASV268	Kingella denitrificans
ASV269	6.66079	5.61577	4.5488	1.23456	0.216995	0.481973	Streptococcus australis–ASV269	Streptococcus australis
ASV270	0.00348821	0.288469	5.4954	0.0524928	0.958136		Lachnoanaerobaculum orale–ASV270	Lachnoanaerobaculum orale
ASV271	7.48476	-0.0140124	0.925095	-0.0151469	0.987915	0.988803	Janibacter indicus–ASV271	Janibacter indicus
ASV272	0.00224949	0.29012	5.4954	0.0527933	0.957897		Lachnoanaerobaculum saburreum–ASV272	Lachnoanaerobaculum saburreum
ASV273	4.30183	1.7903	3.27734	0.546268	0.584882		Leptotrichia sp. HMT 215–ASV273	Leptotrichia sp. HMT 215
ASV274	0	0	0	0	1		Streptococcus salivarius–ASV274	Streptococcus salivarius
ASV275	0.900763	2.78253	5.49484	0.50639	0.612583		Veillonella sp. HMT 917–ASV275	Veillonella sp. HMT 917
ASV276	0.00351139	-0.0655476	5.49538	-0.0119278	0.990483		Lachnospiraceae [G-2] [G-2] bacterium HMT 096–ASV276	Lachnospiraceae [G-2] [G-2] bacterium HMT 096
ASV278	0.575539	2.24187	5.49502	0.407983	0.683286		Prevotella melaninogenica–ASV278	Prevotella melaninogenica
ASV283	6.43624	5.56638	3.46796	1.60509	0.108474	0.406219	Veillonella dispar–ASV283	Veillonella dispar
ASV284	10.6007	1.22176	1.65056	0.740211	0.459172	0.717227	Selenomonas flueggei–ASV284	Selenomonas flueggei
ASV285	2.76314	0.939938	2.31141	0.406652	0.684264		Lactobacillus panis–ASV285	Lactobacillus panis
ASV287	0.291854	1.56927	5.49524	0.285569	0.775209		Veillonella atypica–ASV287	Veillonella atypica
ASV289	5.71212	5.39398	4.06156	1.32806	0.184159		Lachnospiraceae [G-2] [G-2] bacterium HMT 096–ASV289	Lachnospiraceae [G-2] [G-2] bacterium HMT 096
ASV290	7.14518	2.93697	1.88242	1.56021	0.118711	0.411091	Veillonella denticariosi–ASV290	Veillonella denticariosi
ASV291	15.6565	1.88039	1.06305	1.76886	0.0769165	0.350814	Capnocytophaga granulosa–ASV291	Capnocytophaga granulosa
ASV293	11.06	1.22724	1.82069	0.674053	0.500278	0.730875	Neisseria oralis–ASV293	Neisseria oralis
ASV295	18.2644	-1.33123	1.11987	-1.18874	0.234543	0.481973	Streptococcus anginosus–ASV295	Streptococcus anginosus
ASV296	6.7617	5.63762	4.55282	1.23827	0.215616	0.481973	Prevotella histicola–ASV296	Prevotella histicola
ASV298	2.2569	4.05547	5.4945	0.738097	0.460456		Lactobacillus brevis–ASV298	Lactobacillus brevis
ASV299	22.8809	-0.208788	1.03338	-0.202044	0.839883	0.957671	Oribacterium asaccharolyticum–ASV299	Oribacterium asaccharolyticum
ASV301	1.28468	3.25458	5.49469	0.592313	0.553641		Rothia mucilaginosa–ASV301	Rothia mucilaginosa
ASV302	14.0386	6.69087	3.05768	2.18822	0.0286537	0.22326	Leptotrichia sp. HMT 417–ASV302	Leptotrichia sp. HMT 417
ASV303	0.198	0.206273	3.3171	0.0621847	0.950416		Bacteroides pyogenes–ASV303	Bacteroides pyogenes
ASV304	0.0143519	0.353612	5.4954	0.0643469	0.948694		Dialister sp. HMT 119–ASV304	Dialister sp. HMT 119
ASV305	0.0573074	0.564928	5.49539	0.1028	0.918121		Oribacterium sinus–ASV305	Oribacterium sinus
ASV306	0.00409848	0.288469	5.4954	0.0524928	0.958136		Clostridiales [F-1][G-2] [F-1][G-2] bacterium HMT 402–ASV306	Clostridiales [F-1][G-2] [F-1][G-2] bacterium HMT 402
ASV307	19.4679	2.4412	1.16035	2.10385	0.0353916	0.23551	Selenomonas sputigena–ASV307	Selenomonas sputigena
ASV309	9.96818	0.027572	1.51075	0.0182506	0.985439	0.988803	Leptotrichia sp. HMT 498–ASV309	Leptotrichia sp. HMT 498
ASV313	0.010501	0.288469	5.4954	0.0524928	0.958136		Butyrivibrio sp. HMT 090–ASV313	Butyrivibrio sp. HMT 090
ASV315	20.3356	-3.40206	2.94252	-1.15617	0.24761	0.487401	Prevotella aurantiaca–ASV315	Prevotella aurantiaca
ASV316	2.4128	4.15178	5.49448	0.755628	0.449872		Veillonella atypica–ASV316	Veillonella atypica
ASV317	10.6681	0.312594	1.37335	0.227615	0.819946	0.946481	Aggregatibacter aphrophilus–ASV317	Aggregatibacter aphrophilus
ASV318	16.9902	-0.738745	1.2261	-0.602516	0.546831	0.751892	Leptotrichia shahii–ASV318	Leptotrichia shahii
ASV320	8.02173	3.14294	1.50144	2.09329	0.0363235	0.23551	Tannerella sp. HMT 286–ASV320	Tannerella sp. HMT 286
ASV323	4.69597	0.194707	1.07261	0.181526	0.855954		Leptothrix sp. HMT 266–ASV323	Leptothrix sp. HMT 266
ASV325	0.0605046	-0.0223388	5.49533	-0.00406505	0.996757		Bacteroides heparinolyticus–ASV325	Bacteroides heparinolyticus
ASV328	8.24465	2.37204	1.60891	1.47431	0.140397	0.44646	Fusobacterium nucleatum subsp. vincentii–ASV328	Fusobacterium nucleatum subsp. vincentii
ASV329	15.9386	-0.18337	1.34109	-0.136733	0.891242	0.966008	Oribacterium asaccharolyticum–ASV329	Oribacterium asaccharolyticum
ASV330	0.0140868	0.334998	5.4954	0.0609596	0.951391		Alloprevotella sp. HMT 912–ASV330	Alloprevotella sp. HMT 912
ASV331	4.0327	4.89179	3.00762	1.62646	0.103851		Prevotella melaninogenica–ASV331	Prevotella melaninogenica
ASV332	8.7392	6.00603	2.18641	2.74699	0.00601458	0.0937272	Alloprevotella tannerae–ASV332	Alloprevotella tannerae
ASV333	0	0	0	0	1		Lactobacillus casei–ASV333	Lactobacillus casei
ASV335	5.53739	5.34926	5.49434	0.973595	0.330258		Prevotella pallens–ASV335	Prevotella pallens
ASV336	0.197862	1.1733	5.49533	0.213509	0.83093		Leptotrichia sp. HMT 215–ASV336	Leptotrichia sp. HMT 215
ASV337	5.67974	5.38549	3.20486	1.68041	0.0928767		Atopobium parvulum–ASV337	Atopobium parvulum
ASV338	2.42973	4.15946	5.49448	0.757025	0.449035		Lachnoanaerobaculum umeaense–ASV338	Lachnoanaerobaculum umeaense
ASV339	0.0464965	-0.634333	5.49418	-0.115455	0.908084		Lachnospiraceae [G-2] [G-2] bacterium HMT 096–ASV339	Lachnospiraceae [G-2] [G-2] bacterium HMT 096
ASV340	0.811884	2.64995	5.49488	0.482258	0.629623		Prevotella melaninogenica–ASV340	Prevotella melaninogenica
ASV341	15.8242	3.74467	1.33955	2.79547	0.00518247	0.088102	Peptococcus sp. HMT 167–ASV341	Peptococcus sp. HMT 167
ASV342	3.99964	4.88027	4.38117	1.11392	0.265314		Fusobacterium periodonticum–ASV342	Fusobacterium periodonticum
ASV343	5.29974	-0.1224	1.29121	-0.094795	0.924478		Scardovia wiggsiae–ASV343	Scardovia wiggsiae
ASV344	0.0104334	0.344304	5.4954	0.0626531	0.950043		Lachnospiraceae [G-2] [G-2] bacterium HMT 096–ASV344	Lachnospiraceae [G-2] [G-2] bacterium HMT 096
ASV346	2.84227	2.42978	2.32699	1.04417	0.296406		Absconditabacteria (SR1) [G-1] (SR1) [G-1] bacterium HMT 345–ASV346	Absconditabacteria (SR1) [G-1] (SR1) [G-1] bacterium HMT 345
ASV347	0.043848	0.344304	5.4954	0.0626531	0.950043		Bacteroides pyogenes–ASV347	Bacteroides pyogenes
ASV349	0.00427768	0.288469	5.4954	0.0524928	0.958136		Butyrivibrio sp. HMT 090–ASV349	Butyrivibrio sp. HMT 090
ASV350	0.776995	2.59739	5.4949	0.472691	0.636434		Veillonella atypica–ASV350	Veillonella atypica
ASV353	4.45421	2.92872	1.65304	1.77172	0.0764415		Actinomyces sp. HMT 448–ASV353	Actinomyces sp. HMT 448
ASV354	0.00899797	0.347747	5.4954	0.0632797	0.949544		Bacteroides pyogenes–ASV354	Bacteroides pyogenes
ASV355	1.78092	3.71508	5.49457	0.676136	0.498954		Leptotrichia sp. HMT 417–ASV355	Leptotrichia sp. HMT 417
ASV356	0.173483	0.963524	3.77232	0.25542	0.798399		Butyrivibrio sp. HMT 090–ASV356	Butyrivibrio sp. HMT 090
ASV357	15.6047	0.156174	0.669103	0.233408	0.815444	0.946481	Saccharibacteria (TM7) [G-1] (TM7) [G-1] bacterium HMT 352–ASV357	Saccharibacteria (TM7) [G-1] (TM7) [G-1] bacterium HMT 352
ASV360	2.31429	4.09205	4.74652	0.862116	0.388624		Streptococcus mitis–ASV360	Streptococcus mitis
ASV362	0.0145074	0.334998	5.4954	0.0609596	0.951391		Alloprevotella rava–ASV362	Alloprevotella rava
ASV363	11.5223	1.29244	1.10177	1.17306	0.24077	0.483535	Leptotrichia hofstadii–ASV363	Leptotrichia hofstadii
ASV364	7.53329	1.49348	1.39861	1.06783	0.285596	0.534064	Lautropia mirabilis–ASV364	Lautropia mirabilis
ASV365	0.0197589	0.00786632	5.49537	0.00143144	0.998858		Ralstonia pickettii–ASV365	Ralstonia pickettii
ASV366	9.30248	3.53228	2.08123	1.69721	0.0896577	0.381045	Granulicatella adiacens–ASV366	Granulicatella adiacens
ASV367	0.235684	1.21737	5.49532	0.221528	0.824682		Veillonella atypica–ASV367	Veillonella atypica
ASV368	2.62738	4.27332	4.01534	1.06425	0.287216		Prevotella salivae–ASV368	Prevotella salivae
ASV369	0.011868	0.288469	5.4954	0.0524928	0.958136		Bacteroidetes [G-6] [G-6] bacterium HMT 516–ASV369	Bacteroidetes [G-6] [G-6] bacterium HMT 516
ASV370	1.58625	3.55002	5.49461	0.646091	0.518221		Veillonella atypica–ASV370	Veillonella atypica
ASV374	0.975139	2.83708	5.49482	0.516319	0.605632		Streptococcus pneumoniae–ASV374	Streptococcus pneumoniae
ASV377	9.96796	1.82501	0.943954	1.93337	0.0531903	0.271088	Abiotrophia defectiva–ASV377	Abiotrophia defectiva
ASV378	0.548346	1.61202	5.49523	0.293349	0.769256		Prevotella histicola–ASV378	Prevotella histicola
ASV379	9.4044	6.11337	2.61294	2.33965	0.0193019	0.171879	Actinomyces sp. HMT 172–ASV379	Actinomyces sp. HMT 172
ASV380	1.30342	3.22913	5.4947	0.587681	0.556747		Fusobacterium periodonticum–ASV380	Fusobacterium periodonticum
ASV381	0.16059	0.837023	5.49537	0.152314	0.878939		Arthrospira platensis–ASV381	Arthrospira platensis
ASV383	0.970765	2.87882	5.49481	0.523916	0.600337		Veillonella atypica–ASV383	Veillonella atypica
ASV384	3.35876	4.62822	4.3194	1.0715	0.283947		Leptotrichia sp. HMT 417–ASV384	Leptotrichia sp. HMT 417
ASV386	5.46647	1.45943	2.70569	0.539394	0.589615		Actinomyces graevenitzii–ASV386	Actinomyces graevenitzii

## Sheet: CNAQ_dic
Supplementary Table S4: The results of the crude DESeq analysis
ASV	baseMean	log2FoldChange	lfcSE	stat	pvalue	padj	homd	name
ASV1	13525.6	-0.413956	0.256035	-1.61679	0.105923	0.207995	Streptococcus salivarius–ASV1	Streptococcus salivarius
ASV2	12117.9	0.0281472	0.217294	0.129535	0.896934	0.909567	Veillonella atypica–ASV2	Veillonella atypica
ASV3	4113.27	0.184577	0.159837	1.15478	0.248179	0.36717	Streptococcus australis–ASV3	Streptococcus australis
ASV4	4592.13	-0.243605	0.506158	-0.481283	0.630315	0.705754	Prevotella histicola–ASV4	Prevotella histicola
ASV5	4254.14	0.270534	0.429629	0.629692	0.528896	0.634273	Prevotella melaninogenica–ASV5	Prevotella melaninogenica
ASV6	4013.82	1.19211	0.495514	2.4058	0.0161372	0.0490934	Haemophilus parainfluenzae–ASV6	Haemophilus parainfluenzae
ASV7	5003.36	1.14186	0.631704	1.80758	0.0706712	0.156183	Leptotrichia sp. HMT 417–ASV7	Leptotrichia sp. HMT 417
ASV8	4092.56	1.96126	0.790959	2.4796	0.0131529	0.0430459	Neisseria perflava–ASV8	Neisseria perflava
ASV9	2536.01	0.603861	0.347402	1.73822	0.0821719	0.175734	Streptococcus mitis–ASV9	Streptococcus mitis
ASV10	2010.91	0.0518196	0.68776	0.0753455	0.93994	0.944312	Prevotella sp. HMT 313–ASV10	Prevotella sp. HMT 313
ASV11	1537.56	0.278972	0.501612	0.556151	0.578108	0.658551	Actinomyces graevenitzii–ASV11	Actinomyces graevenitzii
ASV12	1878.58	0.153986	0.37839	0.40695	0.684045	0.745535	Actinomyces sp. HMT 180–ASV12	Actinomyces sp. HMT 180
ASV13	2575.13	2.054	0.72995	2.81389	0.00489458	0.0211446	Fusobacterium periodonticum–ASV13	Fusobacterium periodonticum
ASV14	1974.64	1.06021	0.667509	1.58831	0.112217	0.211571	Actinomyces sp. HMT 172–ASV14	Actinomyces sp. HMT 172
ASV15	1231.05	-1.2341	0.78462	-1.57286	0.115751	0.211883	Rothia mucilaginosa–ASV15	Rothia mucilaginosa
ASV16	1505.52	0.631958	0.428176	1.47593	0.139962	0.246574	Gemella haemolysans–ASV16	Gemella haemolysans
ASV17	1776.22	1.33506	0.77532	1.72195	0.0850784	0.180166	Prevotella sp. HMT 306–ASV17	Prevotella sp. HMT 306
ASV18	1556.44	1.5224	0.616304	2.47021	0.0135034	0.0435334	Veillonella parvula–ASV18	Veillonella parvula
ASV19	1236.67	0.934222	0.468427	1.99438	0.0461103	0.110665	Streptococcus lactarius–ASV19	Streptococcus lactarius
ASV20	1302.49	-0.0563775	0.420098	-0.134201	0.893244	0.909567	Prevotella salivae–ASV20	Prevotella salivae
ASV21	1219.22	0.177889	0.437286	0.406803	0.684153	0.745535	Megasphaera micronuciformis–ASV21	Megasphaera micronuciformis
ASV22	1094.7	1.02698	0.651371	1.57664	0.114877	0.211883	Veillonella rogosae–ASV22	Veillonella rogosae
ASV23	863.488	0.661983	0.310671	2.13082	0.0331042	0.0821898	Granulicatella adiacens–ASV23	Granulicatella adiacens
ASV24	929.278	-0.110294	0.794436	-0.138833	0.889582	0.909567	Veillonella sp. HMT 917–ASV24	Veillonella sp. HMT 917
ASV25	1145.77	4.4219	0.838393	5.27425	1.333e-07	1.30876e-06	Lachnospiraceae [G-2] [G-2] bacterium HMT 096–ASV25	Lachnospiraceae [G-2] [G-2] bacterium HMT 096
ASV26	431.317	0.352098	1.12177	0.313879	0.753613	0.808883	Rothia mucilaginosa–ASV26	Rothia mucilaginosa
ASV27	639.051	2.09006	0.972961	2.14814	0.0317028	0.080159	Rothia mucilaginosa–ASV27	Rothia mucilaginosa
ASV28	859.626	2.61979	0.745864	3.51242	0.000444047	0.00274041	Leptotrichia sp. HMT 221–ASV28	Leptotrichia sp. HMT 221
ASV29	787.629	-0.0497373	0.322177	-0.154379	0.877311	0.902397	Campylobacter concisus–ASV29	Campylobacter concisus
ASV30	0.0254466	0.333718	6.20781	0.0537578	0.957128		Prevotella histicola–ASV30	Prevotella histicola
ASV31	1.06906	1.44762	3.24874	0.445596	0.655889		Enterococcus faecalis–ASV31	Enterococcus faecalis
ASV32	720.305	2.97009	0.901692	3.29391	0.000988051	0.00561629	Prevotella pallens–ASV32	Prevotella pallens
ASV33	650.194	0.406963	0.454778	0.894859	0.370862	0.486513	Lachnoanaerobaculum orale–ASV33	Lachnoanaerobaculum orale
ASV34	633.678	0.715967	0.555814	1.28814	0.197697	0.313989	Selenomonas sp. HMT 478–ASV34	Selenomonas sp. HMT 478
ASV35	431.155	2.20467	1.35691	1.62478	0.10421	0.206508	Rothia mucilaginosa–ASV35	Rothia mucilaginosa
ASV36	656.076	0.410928	0.976869	0.420658	0.674005	0.742781	Prevotella pallens–ASV36	Prevotella pallens
ASV37	0.994706	0.477086	2.2411	0.21288	0.83142		Acinetobacter johnsonii–ASV37	Acinetobacter johnsonii
ASV38	627.63	8.17024	1.34664	6.06711	1.30231e-09	1.64354e-08	Leptotrichia sp. HMT 218–ASV38	Leptotrichia sp. HMT 218
ASV39	523.526	1.3901	0.798219	1.7415	0.0815965	0.175734	Porphyromonas pasteri–ASV39	Porphyromonas pasteri
ASV40	2.57989	-0.0443496	1.11759	-0.039683	0.968346	0.968346	Staphylococcus pasteuri–ASV40	Staphylococcus pasteuri
ASV41	56.7436	-1.49382	1.04328	-1.43185	0.152186	0.26089	Bifidobacterium breve–ASV41	Bifidobacterium breve
ASV42	411.712	2.28284	0.894327	2.55258	0.0106927	0.037252	Leptotrichia sp. HMT 221–ASV42	Leptotrichia sp. HMT 221
ASV43	5.71829	-1.04238	1.09135	-0.955127	0.339513	0.461226	Moraxella nonliquefaciens–ASV43	Moraxella nonliquefaciens
ASV44	354.079	0.120279	0.367605	0.327196	0.743519	0.803001	Atopobium parvulum–ASV44	Atopobium parvulum
ASV45	282.694	6.50889	1.2892	5.04877	4.44654e-07	4.17588e-06	Mitsuokella sp. HMT 521–ASV45	Mitsuokella sp. HMT 521
ASV46	0.123153	-0.67512	3.16885	-0.213049	0.831289		Lachnoanaerobaculum umeaense–ASV46	Lachnoanaerobaculum umeaense
ASV47	412.866	3.56959	1.09459	3.26113	0.00110968	0.00610904	Alloprevotella rava–ASV47	Alloprevotella rava
ASV48	344.603	0.798689	0.502133	1.59059	0.111702	0.211571	Stomatobaculum longum–ASV48	Stomatobaculum longum
ASV49	323.452	2.48898	1.00326	2.48089	0.0131054	0.0430459	Leptotrichia sp. HMT 215–ASV49	Leptotrichia sp. HMT 215
ASV50	0.586868	-1.62901	2.32503	-0.70064	0.483528		Bacteroides heparinolyticus–ASV50	Bacteroides heparinolyticus
ASV51	0.0201531	0.361012	6.20781	0.0581545	0.953626		Lachnoanaerobaculum orale–ASV51	Lachnoanaerobaculum orale
ASV52	302.873	0.362979	0.634991	0.571629	0.567574	0.658551	Alloprevotella sp. HMT 308–ASV52	Alloprevotella sp. HMT 308
ASV53	0.104346	0.671247	5.5726	0.120455	0.904123		Lachnospiraceae [G-2] [G-2] bacterium HMT 088–ASV53	Lachnospiraceae [G-2] [G-2] bacterium HMT 088
ASV54	17.2751	23.9104	6.20693	3.8522	0.000117059	0.00090303	Streptococcus salivarius–ASV54	Streptococcus salivarius
ASV55	282.596	3.41519	0.883903	3.86376	0.000111654	0.000893235	Stomatobaculum sp. HMT 097–ASV55	Stomatobaculum sp. HMT 097
ASV56	0.00850197	-0.682842	6.20636	-0.110023	0.912391		Lachnoanaerobaculum orale–ASV56	Lachnoanaerobaculum orale
ASV57	3.1884	-0.352427	1.41128	-0.249721	0.802803	0.841774	Escherichia coli–ASV57	Escherichia coli
ASV58	222.254	0.632929	0.478632	1.32237	0.186045	0.304437	Oribacterium sinus–ASV58	Oribacterium sinus
ASV59	297.211	5.28668	1.37727	3.83851	0.000123782	0.000921961	Leptotrichia sp. HMT 417–ASV59	Leptotrichia sp. HMT 417
ASV60	237.357	0.716549	1.07363	0.667406	0.504513	0.617112	Prevotella nanceiensis–ASV60	Prevotella nanceiensis
ASV61	0.0176304	0.297517	6.20781	0.0479262	0.961775		Lachnospiraceae [G-2] [G-2] bacterium HMT 096–ASV61	Lachnospiraceae [G-2] [G-2] bacterium HMT 096
ASV62	178.501	-0.156045	0.564703	-0.276331	0.782293	0.828955	Actinomyces lingnae [Not Validly Published]–ASV62	Actinomyces lingnae [Not Validly Published]
ASV63	129.246	3.07512	1.08708	2.82879	0.00467244	0.0205969	Neisseria sicca–ASV63	Neisseria sicca
ASV64	265.625	5.83674	1.32919	4.3912	1.12725e-05	9.73941e-05	Leptotrichia sp. HMT 215–ASV64	Leptotrichia sp. HMT 215
ASV65	0.0763572	0.550588	6.2078	0.0886928	0.929326		Lachnoanaerobaculum orale–ASV65	Lachnoanaerobaculum orale
ASV66	0.353903	1.40363	3.65232	0.384311	0.700748		Olsenella profusa–ASV66	Olsenella profusa
ASV67	191.847	1.49717	0.625215	2.39465	0.0166361	0.0499084	Lachnoanaerobaculum umeaense–ASV67	Lachnoanaerobaculum umeaense
ASV68	0.00984803	0.27943	6.20781	0.0450126	0.964097		Lachnospiraceae [G-2] [G-2] bacterium HMT 088–ASV68	Lachnospiraceae [G-2] [G-2] bacterium HMT 088
ASV69	0.00812762	0.270386	6.20781	0.0435558	0.965259		Lachnospiraceae [G-7] [G-7] bacterium HMT 086–ASV69	Lachnospiraceae [G-7] [G-7] bacterium HMT 086
ASV70	106.797	0.711927	0.529357	1.34489	0.178661	0.294586	Rothia dentocariosa–ASV70	Rothia dentocariosa
ASV71	0.038122	0.288473	6.20781	0.0464694	0.962936		Prevotella histicola–ASV71	Prevotella histicola
ASV72	0.750777	-1.16843	3.04235	-0.384054	0.700938		Lactobacillus paracasei–ASV72	Lactobacillus paracasei
ASV73	101.938	10.0806	1.7346	5.81151	6.19112e-09	6.68641e-08	Leptotrichia sp. HMT 218–ASV73	Leptotrichia sp. HMT 218
ASV74	7.43887	5.72081	6.20686	0.921692	0.356689	0.475586	Streptococcus salivarius–ASV74	Streptococcus salivarius
ASV75	0.00832024	0.261342	6.20781	0.042099	0.96642		Shuttleworthia satelles–ASV75	Shuttleworthia satelles
ASV76	117.823	-1.73986	1.08393	-1.60515	0.108461	0.211058	Veillonella dispar–ASV76	Veillonella dispar
ASV77	2.248	-0.522046	1.9296	-0.270547	0.786739	0.828955	Corynebacterium pseudodiphtheriticum–ASV77	Corynebacterium pseudodiphtheriticum
ASV79	109.777	0.605138	0.761848	0.794302	0.427019	0.549025	Prevotella melaninogenica–ASV79	Prevotella melaninogenica
ASV80	6.31594	5.48449	6.20687	0.883616	0.376904	0.490429	Neisseria perflava–ASV80	Neisseria perflava
ASV81	9.9072	6.13406	6.20684	0.988274	0.323019	0.450142	Streptococcus salivarius–ASV81	Streptococcus salivarius
ASV82	56.762	25.4949	2.12367	12.0051	3.34107e-33	3.60835e-31	Fusobacterium periodonticum–ASV82	Fusobacterium periodonticum
ASV83	143.007	0.762283	0.447986	1.70158	0.0888344	0.186293	Mogibacterium diversum–ASV83	Mogibacterium diversum
ASV84	153.046	1.722	0.840311	2.04924	0.0404382	0.0992574	Peptostreptococcus stomatis–ASV84	Peptostreptococcus stomatis
ASV85	10.6117	-2.54777	1.94556	-1.30953	0.190354	0.30684	Lactobacillus fermentum–ASV85	Lactobacillus fermentum
ASV86	66.9537	3.022	1.20572	2.50639	0.0121973	0.0411658	Streptococcus sanguinis–ASV86	Streptococcus sanguinis
ASV88	122.274	0.502041	0.427465	1.17446	0.24021	0.362834	Solobacterium moorei–ASV88	Solobacterium moorei
ASV89	11.5825	6.35934	6.20684	1.02457	0.305566	0.428586	Neisseria perflava–ASV89	Neisseria perflava
ASV90	58.6858	0.852306	1.81787	0.468849	0.639178	0.711662	Prevotella sp. HMT 309–ASV90	Prevotella sp. HMT 309
ASV91	0.34644	1.37105	5.86571	0.23374	0.815187		Bifidobacterium breve–ASV91	Bifidobacterium breve
ASV92	0.0625895	0.270386	6.20781	0.0435558	0.965259		Butyrivibrio sp. HMT 090–ASV92	Butyrivibrio sp. HMT 090
ASV93	0.193051	-0.408069	4.56905	-0.0893116	0.928834		Lachnospiraceae [G-2] [G-2] bacterium HMT 096–ASV93	Lachnospiraceae [G-2] [G-2] bacterium HMT 096
ASV94	0.0771147	0.388455	6.20781	0.0625752	0.950105		Eubacterium limosum–ASV94	Eubacterium limosum
ASV96	29.7805	24.6479	3.95855	6.22651	4.7695e-10	6.86807e-09	Streptococcus salivarius–ASV96	Streptococcus salivarius
ASV97	0.161674	0.867729	4.61009	0.188224	0.850701		Bacteroides heparinolyticus–ASV97	Bacteroides heparinolyticus
ASV98	99.0185	0.394436	0.625825	0.630265	0.528521	0.634273	Catonella morbi–ASV98	Catonella morbi
ASV99	85.5027	25.1122	2.2673	11.0758	1.64353e-28	1.18334e-26	Veillonella atypica–ASV99	Veillonella atypica
ASV100	83.6811	0.545554	0.980008	0.556683	0.577744	0.658551	Stomatobaculum longum–ASV100	Stomatobaculum longum
ASV101	90.5637	2.87661	1.81559	1.5844	0.113104	0.211571	Prevotella salivae–ASV101	Prevotella salivae
ASV102	66.4969	23.4707	2.17505	10.7909	3.80164e-27	2.05289e-25	Leptotrichia sp. HMT 463–ASV102	Leptotrichia sp. HMT 463
ASV103	112.635	2.27901	0.686125	3.32157	0.000895116	0.00522554	Peptostreptococcaceae [XI][G-1] [XI][G-1] sulci–ASV103	Peptostreptococcaceae [XI][G-1] [XI][G-1] sulci
ASV104	92.1465	2.2668	0.60284	3.7602	0.00016978	0.00118299	Ruminococcaceae [G-2] [G-2] bacterium HMT 085–ASV104	Ruminococcaceae [G-2] [G-2] bacterium HMT 085
ASV106	100.564	4.68358	0.930544	5.03316	4.82458e-07	4.34212e-06	Ruminococcaceae [G-1] [G-1] bacterium HMT 075–ASV106	Ruminococcaceae [G-1] [G-1] bacterium HMT 075
ASV107	0.768327	2.53044	6.20738	0.407651	0.68353		Veillonella atypica–ASV107	Veillonella atypica
ASV108	101.559	0.800604	0.829182	0.965534	0.334277	0.456987	Prevotella sp. HMT 305–ASV108	Prevotella sp. HMT 305
ASV109	43.5508	0.412823	0.818494	0.504369	0.614002	0.694369	Actinomyces naeslundii–ASV109	Actinomyces naeslundii
ASV110	0.0113537	0.261342	6.20781	0.042099	0.96642		Lachnospiraceae [G-8] [G-8] bacterium HMT 500–ASV110	Lachnospiraceae [G-8] [G-8] bacterium HMT 500
ASV111	123.325	4.57172	1.59134	2.87288	0.00406749	0.0183037	Prevotella sp. HMT 309–ASV111	Prevotella sp. HMT 309
ASV112	63.2604	1.23168	2.2087	0.557647	0.577085	0.658551	Veillonella atypica–ASV112	Veillonella atypica
ASV113	77.4946	0.322047	0.522129	0.616795	0.53737	0.634273	Oribacterium asaccharolyticum–ASV113	Oribacterium asaccharolyticum
ASV114	26.2996	-7.08909	1.76008	-4.0277	5.6324e-05	0.000467923	Lactobacillus gasseri–ASV114	Lactobacillus gasseri
ASV115	6.23688	5.46647	3.78934	1.44259	0.149135	0.257705	Neisseria perflava–ASV115	Neisseria perflava
ASV116	87.1002	1.06228	0.651892	1.62953	0.1032	0.206418	Bergeyella sp. HMT 322–ASV116	Bergeyella sp. HMT 322
ASV117	75.0583	0.981261	0.771161	1.27245	0.203215	0.320397	Actinomyces lingnae [Not Validly Published]–ASV117	Actinomyces lingnae [Not Validly Published]
ASV118	83.5695	2.2699	0.741027	3.06318	0.00218996	0.0107507	Fusobacterium sp. HMT 203–ASV118	Fusobacterium sp. HMT 203
ASV119	0.0506564	-1.21272	6.20453	-0.195457	0.845035		Bacteroides heparinolyticus–ASV119	Bacteroides heparinolyticus
ASV120	52.1059	1.4652	0.926095	1.58212	0.113622	0.211571	Capnocytophaga leadbetteri–ASV120	Capnocytophaga leadbetteri
ASV121	94.5884	1.92759	0.980739	1.96545	0.0493627	0.117169	Prevotella sp. HMT 396–ASV121	Prevotella sp. HMT 396
ASV122	17.8275	23.4018	2.76994	8.44849	2.95099e-17	7.08239e-16	Haemophilus paraphrohaemolyticus–ASV122	Haemophilus paraphrohaemolyticus
ASV124	21.0671	4.50814	1.93901	2.32497	0.0200737	0.0570517	Haemophilus pittmaniae–ASV124	Haemophilus pittmaniae
ASV125	23.4771	2.22823	0.803244	2.77404	0.00553653	0.022638	Lautropia mirabilis–ASV125	Lautropia mirabilis
ASV126	0.0196961	0.324648	6.20781	0.0522966	0.958292		Lachnospiraceae [G-7] [G-7] bacterium HMT 086–ASV126	Lachnospiraceae [G-7] [G-7] bacterium HMT 086
ASV127	38.3595	24.9578	3.29583	7.57253	3.66028e-14	6.58851e-13	Actinomyces sp. HMT 180–ASV127	Actinomyces sp. HMT 180
ASV130	0.018468	0.333718	6.20781	0.0537578	0.957128		Lachnospiraceae [G-2] [G-2] bacterium HMT 088–ASV130	Lachnospiraceae [G-2] [G-2] bacterium HMT 088
ASV131	20.1479	7.39719	2.6676	2.77297	0.0055547	0.022638	Prevotella aurantiaca–ASV131	Prevotella aurantiaca
ASV132	31.4389	2.36407	0.740495	3.19256	0.00141019	0.00725239	Corynebacterium matruchotii–ASV132	Corynebacterium matruchotii
ASV133	62.2532	9.0101	1.47326	6.11577	9.60921e-10	1.29724e-08	Prevotella nanceiensis–ASV133	Prevotella nanceiensis
ASV134	0.87763	2.11229	3.95726	0.533776	0.593496		Bifidobacterium scardovii–ASV134	Bifidobacterium scardovii
ASV135	14.1691	4.27208	1.16426	3.66934	0.000243179	0.00164146	Dialister invisus–ASV135	Dialister invisus
ASV136	0.0161436	-0.0874898	6.20747	-0.0140943	0.988755		Bacteroides heparinolyticus–ASV136	Bacteroides heparinolyticus
ASV138	0.183176	0.897033	3.4399	0.260773	0.794268		Lachnospiraceae [G-2] [G-2] bacterium HMT 096–ASV138	Lachnospiraceae [G-2] [G-2] bacterium HMT 096
ASV139	24.6449	1.13139	1.01756	1.11186	0.266199	0.383326	Haemophilus influenzae–ASV139	Haemophilus influenzae
ASV140	0.00599865	-0.488633	6.20676	-0.0787259	0.937251		Methanobrevibacter oralis–ASV140	Methanobrevibacter oralis
ASV141	19.2796	24.0494	2.47517	9.71627	2.57033e-22	7.93131e-21	Prevotella sp. HMT 309–ASV141	Prevotella sp. HMT 309
ASV144	0	0	0	0	1		Rothia mucilaginosa–ASV144	Rothia mucilaginosa
ASV145	0.00782503	0.288473	6.20781	0.0464694	0.962936		Lachnoanaerobaculum saburreum–ASV145	Lachnoanaerobaculum saburreum
ASV146	0.00342426	0.261342	6.20781	0.042099	0.96642		Eggerthia catenaformis–ASV146	Eggerthia catenaformis
ASV147	21.8697	3.52451	3.33067	1.0582	0.289965	0.409363	Veillonella atypica–ASV147	Veillonella atypica
ASV148	0.174747	-0.469235	4.95078	-0.09478	0.92449		Pseudomonas aeruginosa–ASV148	Pseudomonas aeruginosa
ASV149	0	0	0	0	1		Neisseria perflava–ASV149	Neisseria perflava
ASV150	0.0194421	-0.351357	6.20687	-0.0566078	0.954858		Lachnoanaerobaculum saburreum–ASV150	Lachnoanaerobaculum saburreum
ASV151	23.2398	3.1662	1.21872	2.59796	0.00937789	0.0337604	Capnocytophaga sputigena–ASV151	Capnocytophaga sputigena
ASV152	34.9488	1.28653	1.01659	1.26553	0.205681	0.321935	Aggregatibacter segnis–ASV152	Aggregatibacter segnis
ASV153	0.0140144	-0.064249	6.20745	-0.0103503	0.991742		Lachnoanaerobaculum saburreum–ASV153	Lachnoanaerobaculum saburreum
ASV155	0.0136617	0.27943	6.20781	0.0450126	0.964097		Erysipelotrichaceae [G-1] [G-1] bacterium HMT 905–ASV155	Erysipelotrichaceae [G-1] [G-1] bacterium HMT 905
ASV156	0.322273	0.951645	6.20777	0.153299	0.878163		Streptococcus salivarius–ASV156	Streptococcus salivarius
ASV158	32.1584	1.87064	0.871626	2.14615	0.0318609	0.080159	Streptococcus mutans–ASV158	Streptococcus mutans
ASV159	55.4859	1.91618	0.998221	1.91959	0.0549094	0.128918	Capnocytophaga gingivalis–ASV159	Capnocytophaga gingivalis
ASV160	1.21234	3.12313	6.20722	0.503145	0.614862		Actinomyces graevenitzii–ASV160	Actinomyces graevenitzii
ASV161	8.18961	5.85862	3.87573	1.51162	0.130632	0.235137	Rothia mucilaginosa–ASV161	Rothia mucilaginosa
ASV162	10.739	6.25039	4.81598	1.29784	0.194341	0.310946	Prevotella melaninogenica–ASV162	Prevotella melaninogenica
ASV163	47.6349	1.40834	1.21886	1.15546	0.247904	0.36717	Prevotella sp. HMT 305–ASV163	Prevotella sp. HMT 305
ASV164	8.21936	5.86479	4.16509	1.40808	0.159107	0.266412	Veillonella atypica–ASV164	Veillonella atypica
ASV165	13.3431	1.36313	0.83199	1.6384	0.101338	0.206418	Corynebacterium durum–ASV165	Corynebacterium durum
ASV168	50.4637	2.05903	1.2636	1.62949	0.103209	0.206418	Oribacterium parvum–ASV168	Oribacterium parvum
ASV169	15.6189	6.79064	2.92003	2.32554	0.0200431	0.0570517	Alloprevotella tannerae–ASV169	Alloprevotella tannerae
ASV170	36.0127	0.395937	1.27665	0.310138	0.756456	0.808883	Leptotrichia wadei–ASV170	Leptotrichia wadei
ASV172	17.3261	4.54442	1.77529	2.55982	0.0104727	0.0370837	Alloprevotella rava–ASV172	Alloprevotella rava
ASV173	1.61015	3.51702	6.11855	0.574813	0.565418		Corynebacterium singulare–ASV173	Corynebacterium singulare
ASV174	28.2612	3.73288	1.38868	2.68807	0.00718666	0.027323	Fusobacterium nucleatum subsp. vincentii–ASV174	Fusobacterium nucleatum subsp. vincentii
ASV175	23.5325	1.53244	0.817227	1.87517	0.0607699	0.139641	Prevotella nigrescens–ASV175	Prevotella nigrescens
ASV176	10.8397	6.26401	4.41718	1.4181	0.156161	0.263521	Veillonella atypica–ASV176	Veillonella atypica
ASV177	12.5446	3.43985	1.15947	2.96675	0.00300968	0.0138317	Rothia aeria–ASV177	Rothia aeria
ASV178	40.5181	0.139407	0.845919	0.1648	0.869102	0.902397	Butyrivibrio sp. HMT 455–ASV178	Butyrivibrio sp. HMT 455
ASV180	8.45989	-1.4024	2.52942	-0.554435	0.579281	0.658551	Lactobacillus salivarius–ASV180	Lactobacillus salivarius
ASV182	26.0246	21.711	2.12331	10.2251	1.53131e-24	5.51272e-23	Prevotella shahii–ASV182	Prevotella shahii
ASV183	20.0127	23.715	3.0847	7.68792	1.49546e-14	2.93655e-13	Leptotrichia sp. HMT 218–ASV183	Leptotrichia sp. HMT 218
ASV184	10.8023	0.958766	1.32317	0.724596	0.4687	0.585198	Prevotella oris–ASV184	Prevotella oris
ASV186	14.2589	5.58327	2.96713	1.88171	0.0598755	0.139066	Campylobacter rectus–ASV186	Campylobacter rectus
ASV187	24.1086	2.76004	1.77151	1.55802	0.11923	0.216417	Parvimonas sp. HMT 110–ASV187	Parvimonas sp. HMT 110
ASV188	6.40851	5.50568	5.81614	0.946621	0.343832	0.464173	Prevotella sp. HMT 306–ASV188	Prevotella sp. HMT 306
ASV189	0.00614771	0.261342	6.20781	0.042099	0.96642		Porphyromonas sp. HMT 284–ASV189	Porphyromonas sp. HMT 284
ASV190	22.6091	24.1303	2.50862	9.61893	6.65178e-22	1.79598e-20	Alloprevotella sp. HMT 914–ASV190	Alloprevotella sp. HMT 914
ASV192	0.0352146	-0.64731	6.20627	-0.104299	0.916932		Peptococcus sp. HMT 167–ASV192	Peptococcus sp. HMT 167
ASV193	2.88753	-4.751	6.19085	-0.767422	0.44283	0.559365	Veillonella atypica–ASV193	Veillonella atypica
ASV194	3.62402	4.68293	6.20694	0.754467	0.450569	0.56583	Haemophilus sputorum–ASV194	Haemophilus sputorum
ASV195	0.00942456	0.27943	6.20781	0.0450126	0.964097		Bacteroides pyogenes–ASV195	Bacteroides pyogenes
ASV197	6.75747	5.5824	4.89127	1.1413	0.253745	0.37285	Veillonella atypica–ASV197	Veillonella atypica
ASV198	13.5937	23.5696	3.89001	6.05901	1.36962e-09	1.64354e-08	Leptotrichia sp. HMT 417–ASV198	Leptotrichia sp. HMT 417
ASV199	6.81725	5.59526	4.66164	1.20028	0.230032	0.349907	Veillonella atypica–ASV199	Veillonella atypica
ASV201	7.0245	5.63832	3.8245	1.47427	0.14041	0.246574	Fusobacterium periodonticum–ASV201	Fusobacterium periodonticum
ASV202	0.189448	-2.12556	4.25358	-0.499712	0.617278		Lactobacillus casei–ASV202	Lactobacillus casei
ASV204	0.56899	2.17616	6.20749	0.35057	0.725911		Prevotella histicola–ASV204	Prevotella histicola
ASV205	11.3586	2.10496	1.42395	1.47825	0.13934	0.246574	Lactococcus lactis–ASV205	Lactococcus lactis
ASV206	16.3586	1.63949	1.30624	1.25513	0.209433	0.323318	Fusobacterium nucleatum subsp. animalis–ASV206	Fusobacterium nucleatum subsp. animalis
ASV207	15.2504	6.75592	2.10041	3.21648	0.00129773	0.00683683	Prevotella oulorum–ASV207	Prevotella oulorum
ASV208	15.4878	23.1339	1.76399	13.1145	2.71996e-39	5.87512e-37	Neisseria oralis–ASV208	Neisseria oralis
ASV209	2.03585	3.85295	6.20706	0.620737	0.534773	0.634273	Rothia mucilaginosa–ASV209	Rothia mucilaginosa
ASV213	27.3471	-0.804702	0.899387	-0.894723	0.370935	0.486513	Alloscardovia omnicolens–ASV213	Alloscardovia omnicolens
ASV214	22.9193	0.762652	0.986481	0.773103	0.439461	0.559365	Selenomonas sputigena–ASV214	Selenomonas sputigena
ASV215	15.4379	4.74928	2.18853	2.17008	0.0300005	0.0790257	Prevotella oulorum–ASV215	Prevotella oulorum
ASV216	0.0126219	-0.591904	6.20652	-0.0953681	0.924022		Prevotella oris–ASV216	Prevotella oris
ASV217	21.4537	5.6276	2.06729	2.72221	0.00648473	0.0254673	Tannerella sp. HMT 916–ASV217	Tannerella sp. HMT 916
ASV219	20.0745	24.0316	3.22138	7.46005	8.64909e-14	1.43708e-12	Leptotrichia sp. HMT 417–ASV219	Leptotrichia sp. HMT 417
ASV220	0.226002	1.14184	6.20775	0.183938	0.854062		Leptotrichia sp. HMT 417–ASV220	Leptotrichia sp. HMT 417
ASV221	13.8554	23.614	3.06305	7.70932	1.26491e-14	2.73221e-13	Veillonella rogosae–ASV221	Veillonella rogosae
ASV222	0.112765	-0.496562	4.16824	-0.11913	0.905172		Lachnospiraceae [G-2] [G-2] bacterium HMT 096–ASV222	Lachnospiraceae [G-2] [G-2] bacterium HMT 096
ASV225	2.48465	4.13818	6.20701	0.666695	0.504967	0.617112	Prevotella histicola–ASV225	Prevotella histicola
ASV227	21.5475	4.54125	1.62903	2.7877	0.00530832	0.0224823	Campylobacter sp. HMT 044–ASV227	Campylobacter sp. HMT 044
ASV228	0.00359171	0.252299	6.20781	0.0406422	0.967581		Lachnospiraceae [G-2] [G-2] bacterium HMT 088–ASV228	Lachnospiraceae [G-2] [G-2] bacterium HMT 088
ASV229	10.2909	23.1878	3.20999	7.22364	5.06126e-13	7.80879e-12	Haemophilus parainfluenzae–ASV229	Haemophilus parainfluenzae
ASV230	7.65768	5.76302	2.3467	2.45579	0.0140574	0.044653	Arthrospira platensis–ASV230	Arthrospira platensis
ASV231	13.0139	2.52227	0.938704	2.68697	0.00721025	0.027323	Porphyromonas endodontalis–ASV231	Porphyromonas endodontalis
ASV233	22.553	24.1956	2.25087	10.7494	5.9622e-27	2.57567e-25	Alloprevotella rava–ASV233	Alloprevotella rava
ASV234	19.3743	2.14244	0.898142	2.38541	0.0170599	0.0504786	Leptotrichia hongkongensis–ASV234	Leptotrichia hongkongensis
ASV236	10.1964	3.0996	1.71593	1.80637	0.0708606	0.156183	Streptococcus downei–ASV236	Streptococcus downei
ASV237	0.333256	1.63672	6.20765	0.263662	0.79204		Leptotrichia sp. HMT 417–ASV237	Leptotrichia sp. HMT 417
ASV239	0.183423	-0.103138	3.7385	-0.0275882	0.977991		Bacteroides pyogenes–ASV239	Bacteroides pyogenes
ASV240	0.00488646	0.252299	6.20781	0.0406422	0.967581		Tannerella sp. HMT 916–ASV240	Tannerella sp. HMT 916
ASV241	6.83901	1.08974	2.5189	0.432625	0.665287	0.736933	Haemophilus paraphrohaemolyticus–ASV241	Haemophilus paraphrohaemolyticus
ASV243	9.10954	1.50174	1.95558	0.767925	0.442532	0.559365	Prevotella intermedia–ASV243	Prevotella intermedia
ASV244	0	0	0	0	1		Actinomyces graevenitzii–ASV244	Actinomyces graevenitzii
ASV245	0.645544	2.31984	6.20744	0.373719	0.708614		Prevotella melaninogenica–ASV245	Prevotella melaninogenica
ASV246	0.0101966	0.252299	6.20781	0.0406422	0.967581		Lachnoanaerobaculum orale–ASV246	Lachnoanaerobaculum orale
ASV247	1.65171	0.257027	1.66518	0.154355	0.87733	0.902397	Pseudomonas pseudoalcaligenes–ASV247	Pseudomonas pseudoalcaligenes
ASV248	9.65709	6.09722	5.60629	1.08757	0.276786	0.395932	Neisseria perflava–ASV248	Neisseria perflava
ASV249	22.2344	2.27263	1.24117	1.83104	0.0670943	0.150962	Leptotrichia buccalis–ASV249	Leptotrichia buccalis
ASV251	24.055	3.6654	1.70843	2.14547	0.0319152	0.080159	Fusobacterium sp. HMT 203–ASV251	Fusobacterium sp. HMT 203
ASV252	13.592	3.94198	1.47567	2.67132	0.00755538	0.0276604	Alloprevotella sp. HMT 473–ASV252	Alloprevotella sp. HMT 473
ASV253	10.3024	1.34929	1.08367	1.24511	0.213091	0.326438	Prevotella denticola–ASV253	Prevotella denticola
ASV256	1.81092	3.68571	6.20709	0.593791	0.552652	0.648766	Leptotrichia sp. HMT 221–ASV256	Leptotrichia sp. HMT 221
ASV258	6.54932	5.53853	1.85376	2.98772	0.00281063	0.0131977	Actinomyces naeslundii–ASV258	Actinomyces naeslundii
ASV259	9.03682	22.9431	4.18413	5.48337	4.17306e-08	4.29229e-07	Prevotella melaninogenica–ASV259	Prevotella melaninogenica
ASV260	0	0	0	0	1		Neisseria perflava–ASV260	Neisseria perflava
ASV261	5.89339	2.87014	2.55034	1.12539	0.260422	0.377525	Absconditabacteria (SR1) [G-1] (SR1) [G-1] bacterium HMT 875–ASV261	Absconditabacteria (SR1) [G-1] (SR1) [G-1] bacterium HMT 875
ASV262	0.110155	0.640753	4.98817	0.128454	0.897789		Cupriavidus gilardii–ASV262	Cupriavidus gilardii
ASV263	8.40489	22.9332	3.8666	5.93111	3.00901e-09	3.42076e-08	Streptococcus australis–ASV263	Streptococcus australis
ASV264	7.98698	2.18118	1.92461	1.13331	0.257084	0.375204	Porphyromonas gingivalis–ASV264	Porphyromonas gingivalis
ASV265	0.0859442	0.645634	6.2078	0.104004	0.917166		Bacteroides heparinolyticus–ASV265	Bacteroides heparinolyticus
ASV267	19.6021	3.44727	1.05885	3.25566	0.0011313	0.00610904	Neisseria flavescens–ASV267	Neisseria flavescens
ASV268	14.8324	2.57717	1.1028	2.33692	0.0194433	0.0567534	Kingella denitrificans–ASV268	Kingella denitrificans
ASV269	6.66079	5.56129	5.15789	1.07821	0.28094	0.39923	Streptococcus australis–ASV269	Streptococcus australis
ASV270	0.00348821	0.252299	6.20781	0.0406422	0.967581		Lachnoanaerobaculum orale–ASV270	Lachnoanaerobaculum orale
ASV271	6.29556	2.22737	1.03742	2.14703	0.0317907	0.080159	Janibacter indicus–ASV271	Janibacter indicus
ASV272	0.00224949	-0.100369	6.20745	-0.0161692	0.987099		Lachnoanaerobaculum saburreum–ASV272	Lachnoanaerobaculum saburreum
ASV273	4.16963	0.423251	3.69886	0.114427	0.908899	0.917393	Leptotrichia sp. HMT 215–ASV273	Leptotrichia sp. HMT 215
ASV274	0	0	0	0	1		Streptococcus salivarius–ASV274	Streptococcus salivarius
ASV275	0.900763	2.73096	6.20732	0.439957	0.659968		Veillonella sp. HMT 917–ASV275	Veillonella sp. HMT 917
ASV276	0.00351139	0.261342	6.20781	0.042099	0.96642		Lachnospiraceae [G-2] [G-2] bacterium HMT 096–ASV276	Lachnospiraceae [G-2] [G-2] bacterium HMT 096
ASV278	0.575539	2.19078	6.20748	0.352925	0.724144		Prevotella melaninogenica–ASV278	Prevotella melaninogenica
ASV283	5.74458	5.34785	3.8992	1.37152	0.170211	0.282813	Veillonella dispar–ASV283	Veillonella dispar
ASV284	10.1593	4.61683	1.91643	2.40908	0.0159927	0.0490934	Selenomonas flueggei–ASV284	Selenomonas flueggei
ASV285	5.01656	-5.72321	2.48003	-2.30772	0.0210148	0.0581947	Lactobacillus panis–ASV285	Lactobacillus panis
ASV287	0.291854	1.52257	6.20768	0.245272	0.806246		Veillonella atypica–ASV287	Veillonella atypica
ASV289	5.71212	5.33953	4.60595	1.15927	0.246348	0.36717	Lachnospiraceae [G-2] [G-2] bacterium HMT 096–ASV289	Lachnospiraceae [G-2] [G-2] bacterium HMT 096
ASV290	7.3198	-0.562114	2.06936	-0.271637	0.785901	0.828955	Veillonella denticariosi–ASV290	Veillonella denticariosi
ASV291	15.8564	4.0819	1.22866	3.32223	0.000893016	0.00522554	Capnocytophaga granulosa–ASV291	Capnocytophaga granulosa
ASV293	10.5778	6.22789	2.08187	2.99149	0.00277616	0.0131977	Neisseria oralis–ASV293	Neisseria oralis
ASV295	18.2644	2.8899	1.27476	2.26701	0.0233899	0.0631526	Streptococcus anginosus–ASV295	Streptococcus anginosus
ASV296	8.73327	5.95212	4.74355	1.25478	0.209558	0.323318	Prevotella histicola–ASV296	Prevotella histicola
ASV298	0.186967	1.19446	6.20774	0.192415	0.847417		Lactobacillus brevis–ASV298	Lactobacillus brevis
ASV299	22.8809	2.62127	1.16751	2.24518	0.0247563	0.0660169	Oribacterium asaccharolyticum–ASV299	Oribacterium asaccharolyticum
ASV301	1.28468	3.20214	6.2072	0.515876	0.605941		Rothia mucilaginosa–ASV301	Rothia mucilaginosa
ASV302	10.6024	6.23134	3.70671	1.6811	0.0927438	0.192622	Leptotrichia sp. HMT 417–ASV302	Leptotrichia sp. HMT 417
ASV303	0.198	-0.751665	3.73438	-0.201283	0.840478		Bacteroides pyogenes–ASV303	Bacteroides pyogenes
ASV304	0.0143519	0.315604	6.20781	0.0508398	0.959453		Dialister sp. HMT 119–ASV304	Dialister sp. HMT 119
ASV305	0.0445603	0.425534	6.20781	0.0685482	0.945349		Oribacterium sinus–ASV305	Oribacterium sinus
ASV306	0.00409848	0.252299	6.20781	0.0406422	0.967581		Clostridiales [F-1][G-2] [F-1][G-2] bacterium HMT 402–ASV306	Clostridiales [F-1][G-2] [F-1][G-2] bacterium HMT 402
ASV307	19.1622	3.33846	1.31695	2.535	0.0112448	0.0385536	Selenomonas sputigena–ASV307	Selenomonas sputigena
ASV309	11.0813	6.2948	1.74472	3.60792	0.000308658	0.00202031	Leptotrichia sp. HMT 498–ASV309	Leptotrichia sp. HMT 498
ASV313	0.010501	0.252299	6.20781	0.0406422	0.967581		Butyrivibrio sp. HMT 090–ASV313	Butyrivibrio sp. HMT 090
ASV315	5.65909	-0.615167	3.54047	-0.173753	0.86206	0.89954	Prevotella aurantiaca–ASV315	Prevotella aurantiaca
ASV316	2.4128	4.09737	6.20701	0.660119	0.509177	0.617878	Veillonella atypica–ASV316	Veillonella atypica
ASV317	10.0199	4.32788	1.57652	2.74522	0.0060471	0.0241884	Aggregatibacter aphrophilus–ASV317	Aggregatibacter aphrophilus
ASV318	13.66	5.26975	1.39587	3.77525	0.000159846	0.00115089	Leptotrichia shahii–ASV318	Leptotrichia shahii
ASV320	8.17714	3.16391	1.70612	1.85445	0.0636747	0.144776	Tannerella sp. HMT 286–ASV320	Tannerella sp. HMT 286
ASV323	4.69597	2.87482	1.24032	2.31782	0.0204593	0.0573923	Leptothrix sp. HMT 266–ASV323	Leptothrix sp. HMT 266
ASV325	0.0605046	0.425534	6.20781	0.0685482	0.945349		Bacteroides heparinolyticus–ASV325	Bacteroides heparinolyticus
ASV328	8.19822	1.62591	1.81991	0.893402	0.371642	0.486513	Fusobacterium nucleatum subsp. vincentii–ASV328	Fusobacterium nucleatum subsp. vincentii
ASV329	15.9386	-0.61017	1.51361	-0.403122	0.686858	0.745535	Oribacterium asaccharolyticum–ASV329	Oribacterium asaccharolyticum
ASV330	0.0140868	0.297517	6.20781	0.0479262	0.961775		Alloprevotella sp. HMT 912–ASV330	Alloprevotella sp. HMT 912
ASV331	4.12588	4.87021	3.42286	1.42285	0.154781	0.263249	Prevotella melaninogenica–ASV331	Prevotella melaninogenica
ASV332	8.89894	5.97802	2.44531	2.44468	0.014498	0.0453849	Alloprevotella tannerae–ASV332	Alloprevotella tannerae
ASV333	0	0	0	0	1		Lactobacillus casei–ASV333	Lactobacillus casei
ASV335	5.53739	5.29474	6.20689	0.853043	0.393635	0.509133	Prevotella pallens–ASV335	Prevotella pallens
ASV336	0.350444	1.53007	6.20767	0.24648	0.805311		Leptotrichia sp. HMT 215–ASV336	Leptotrichia sp. HMT 215
ASV337	6.30734	5.48235	3.44544	1.59119	0.111567	0.211571	Atopobium parvulum–ASV337	Atopobium parvulum
ASV338	2.47421	4.13117	6.20701	0.665565	0.505689	0.617112	Lachnoanaerobaculum umeaense–ASV338	Lachnoanaerobaculum umeaense
ASV339	0.0464965	-0.343618	6.20676	-0.0553619	0.95585		Lachnospiraceae [G-2] [G-2] bacterium HMT 096–ASV339	Lachnospiraceae [G-2] [G-2] bacterium HMT 096
ASV340	0.811884	2.59843	6.20736	0.418605	0.675505		Prevotella melaninogenica–ASV340	Prevotella melaninogenica
ASV341	16.2935	4.84991	1.53819	3.153	0.00161602	0.00811769	Peptococcus sp. HMT 167–ASV341	Peptococcus sp. HMT 167
ASV342	3.99964	4.82581	4.96591	0.971786	0.331157	0.455604	Fusobacterium periodonticum–ASV342	Fusobacterium periodonticum
ASV343	3.80524	1.90199	1.44749	1.31399	0.188849	0.306702	Scardovia wiggsiae–ASV343	Scardovia wiggsiae
ASV344	0.0104334	0.30656	6.20781	0.049383	0.960614		Lachnospiraceae [G-2] [G-2] bacterium HMT 096–ASV344	Lachnospiraceae [G-2] [G-2] bacterium HMT 096
ASV346	2.84227	4.32849	2.62444	1.6493	0.0990863	0.203835	Absconditabacteria (SR1) [G-1] (SR1) [G-1] bacterium HMT 345–ASV346	Absconditabacteria (SR1) [G-1] (SR1) [G-1] bacterium HMT 345
ASV347	0.043848	0.30656	6.20781	0.049383	0.960614		Bacteroides pyogenes–ASV347	Bacteroides pyogenes
ASV349	0.00427768	0.252299	6.20781	0.0406422	0.967581		Butyrivibrio sp. HMT 090–ASV349	Butyrivibrio sp. HMT 090
ASV350	1.16077	3.0648	6.20723	0.493747	0.621485		Veillonella atypica–ASV350	Veillonella atypica
ASV353	4.5854	5.02482	1.87936	2.67369	0.00750216	0.0276604	Actinomyces sp. HMT 448–ASV353	Actinomyces sp. HMT 448
ASV354	0.00899797	-0.719601	6.20627	-0.115947	0.907694		Bacteroides pyogenes–ASV354	Bacteroides pyogenes
ASV355	2.0458	3.85934	6.20705	0.621766	0.534096	0.634273	Leptotrichia sp. HMT 417–ASV355	Leptotrichia sp. HMT 417
ASV356	0.164247	0.271475	4.28917	0.0632932	0.949533		Butyrivibrio sp. HMT 090–ASV356	Butyrivibrio sp. HMT 090
ASV357	15.6047	1.72959	0.75959	2.27701	0.0227856	0.0622999	Saccharibacteria (TM7) [G-1] (TM7) [G-1] bacterium HMT 352–ASV357	Saccharibacteria (TM7) [G-1] (TM7) [G-1] bacterium HMT 352
ASV360	3.1652	4.48908	4.60577	0.974664	0.329727	0.455604	Streptococcus mitis–ASV360	Streptococcus mitis
ASV362	0.0145074	0.297517	6.20781	0.0479262	0.961775		Alloprevotella rava–ASV362	Alloprevotella rava
ASV363	11.5223	1.82648	1.24695	1.46477	0.142984	0.24907	Leptotrichia hofstadii–ASV363	Leptotrichia hofstadii
ASV364	7.49578	5.73056	1.61926	3.539	0.000401646	0.00255163	Lautropia mirabilis–ASV364	Lautropia mirabilis
ASV365	0.0197589	0.0111416	6.20751	0.00179486	0.998568		Ralstonia pickettii–ASV365	Ralstonia pickettii
ASV366	9.56889	1.61558	2.36412	0.683376	0.494369	0.6137	Granulicatella adiacens–ASV366	Granulicatella adiacens
ASV367	0.235684	1.15964	6.20775	0.186805	0.851814		Veillonella atypica–ASV367	Veillonella atypica
ASV368	2.62738	4.21887	4.54999	0.927225	0.35381	0.474676	Prevotella salivae–ASV368	Prevotella salivae
ASV369	0.011868	-0.0874898	6.20747	-0.0140943	0.988755		Bacteroidetes [G-6] [G-6] bacterium HMT 516–ASV369	Bacteroidetes [G-6] [G-6] bacterium HMT 516
ASV370	1.58625	3.496	6.20713	0.563224	0.573282		Veillonella atypica–ASV370	Veillonella atypica
ASV374	1.47209	3.38906	6.20715	0.545993	0.585071		Streptococcus pneumoniae–ASV374	Streptococcus pneumoniae
ASV377	9.85314	0.512185	1.06511	0.480877	0.630604	0.705754	Abiotrophia defectiva–ASV377	Abiotrophia defectiva
ASV378	0.548346	1.56022	6.20767	0.251338	0.801553		Prevotella histicola–ASV378	Prevotella histicola
ASV379	9.4044	6.05908	2.96781	2.0416	0.0411913	0.09997	Actinomyces sp. HMT 172–ASV379	Actinomyces sp. HMT 172
ASV380	1.15606	2.92786	6.20727	0.471683	0.637153		Fusobacterium periodonticum–ASV380	Fusobacterium periodonticum
ASV381	0.16059	0.787695	6.20779	0.126888	0.899029		Arthrospira platensis–ASV381	Arthrospira platensis
ASV383	0.970765	2.82718	6.2073	0.45546	0.648778		Veillonella atypica–ASV383	Veillonella atypica
ASV384	4.40003	2.68583	4.76409	0.563765	0.572914	0.658551	Leptotrichia sp. HMT 417–ASV384	Leptotrichia sp. HMT 417
ASV386	5.83244	5.36987	2.98525	1.7988	0.0720501	0.1572	Actinomyces graevenitzii–ASV386	Actinomyces graevenitzii

## Sheet: Salty_dic
Supplementary Table S4: The results of the crude DESeq analysis
ASV	baseMean	log2FoldChange	lfcSE	stat	pvalue	padj	homd	name
ASV1	13525.6	-0.163497	0.123442	-1.32449	0.185341	0.999144	Streptococcus salivarius–ASV1	Streptococcus salivarius
ASV2	12117.9	0.0241487	0.10462	0.230823	0.817452	0.999144	Veillonella atypica–ASV2	Veillonella atypica
ASV3	4113.27	-0.0145522	0.0770889	-0.188771	0.850272	0.999144	Streptococcus australis–ASV3	Streptococcus australis
ASV4	4592.13	0.174126	0.243643	0.714676	0.474809	0.999144	Prevotella histicola–ASV4	Prevotella histicola
ASV5	4254.14	0.403732	0.206099	1.95893	0.0501213	0.864141	Prevotella melaninogenica–ASV5	Prevotella melaninogenica
ASV6	4013.82	0.140817	0.239581	0.58776	0.556693	0.999144	Haemophilus parainfluenzae–ASV6	Haemophilus parainfluenzae
ASV7	5003.36	0.657421	0.303566	2.16566	0.0303369	0.834955	Leptotrichia sp. HMT 417–ASV7	Leptotrichia sp. HMT 417
ASV8	3786.08	0.572223	0.378277	1.51271	0.130354	0.993951	Neisseria perflava–ASV8	Neisseria perflava
ASV9	2536.01	0.173371	0.16756	1.03468	0.300818	0.999144	Streptococcus mitis–ASV9	Streptococcus mitis
ASV10	2010.91	-0.0444664	0.331145	-0.134281	0.89318	0.999144	Prevotella sp. HMT 313–ASV10	Prevotella sp. HMT 313
ASV11	1537.56	0.226151	0.241368	0.936954	0.348782	0.999144	Actinomyces graevenitzii–ASV11	Actinomyces graevenitzii
ASV12	1878.58	0.36084	0.181446	1.98869	0.0467355	0.864141	Actinomyces sp. HMT 180–ASV12	Actinomyces sp. HMT 180
ASV13	2575.13	0.607434	0.352409	1.72366	0.0847685	0.993069	Fusobacterium periodonticum–ASV13	Fusobacterium periodonticum
ASV14	1974.64	0.294803	0.321859	0.915939	0.359699	0.999144	Actinomyces sp. HMT 172–ASV14	Actinomyces sp. HMT 172
ASV15	1231.05	-0.166618	0.379265	-0.439319	0.66043	0.999144	Rothia mucilaginosa–ASV15	Rothia mucilaginosa
ASV16	1505.52	0.433071	0.205641	2.10595	0.0352086	0.834955	Gemella haemolysans–ASV16	Gemella haemolysans
ASV17	1776.22	0.208724	0.374174	0.557826	0.576963	0.999144	Prevotella sp. HMT 306–ASV17	Prevotella sp. HMT 306
ASV18	1556.44	0.773522	0.296106	2.61231	0.00899321	0.391847	Veillonella parvula–ASV18	Veillonella parvula
ASV19	1236.67	0.346728	0.225758	1.53584	0.124577	0.993951	Streptococcus lactarius–ASV19	Streptococcus lactarius
ASV20	1302.49	-0.309949	0.20174	-1.53638	0.124445	0.993951	Prevotella salivae–ASV20	Prevotella salivae
ASV21	1219.22	0.326952	0.210055	1.55651	0.119587	0.993951	Megasphaera micronuciformis–ASV21	Megasphaera micronuciformis
ASV22	1094.7	0.48889	0.313482	1.55954	0.118868	0.993951	Veillonella rogosae–ASV22	Veillonella rogosae
ASV23	863.488	0.128379	0.150114	0.855209	0.392435	0.999144	Granulicatella adiacens–ASV23	Granulicatella adiacens
ASV24	929.278	0.570748	0.381483	1.49613	0.134619	0.999144	Veillonella sp. HMT 917–ASV24	Veillonella sp. HMT 917
ASV25	1148.96	0.193913	0.409834	0.473149	0.636107	0.999144	Lachnospiraceae [G-2] [G-2] bacterium HMT 096–ASV25	Lachnospiraceae [G-2] [G-2] bacterium HMT 096
ASV26	444.273	-0.391622	0.540731	-0.724245	0.468915	0.999144	Rothia mucilaginosa–ASV26	Rothia mucilaginosa
ASV27	639.051	0.2282	0.470428	0.485089	0.627613	0.999144	Rothia mucilaginosa–ASV27	Rothia mucilaginosa
ASV28	859.626	0.0132715	0.36229	0.0366323	0.970778	0.999144	Leptotrichia sp. HMT 221–ASV28	Leptotrichia sp. HMT 221
ASV29	787.629	-0.225237	0.154753	-1.45546	0.145542	0.999144	Campylobacter concisus–ASV29	Campylobacter concisus
ASV30	0.0729184	-0.0269831	2.98906	-0.00902728	0.992797	0.999144	Prevotella histicola–ASV30	Prevotella histicola
ASV31	0.543945	0.881743	1.60287	0.550104	0.582248	0.999144	Enterococcus faecalis–ASV31	Enterococcus faecalis
ASV32	728.513	0.45788	0.437402	1.04682	0.295184	0.999144	Prevotella pallens–ASV32	Prevotella pallens
ASV33	650.194	0.0331866	0.219132	0.151445	0.879624	0.999144	Lachnoanaerobaculum orale–ASV33	Lachnoanaerobaculum orale
ASV34	633.678	0.0113092	0.267994	0.0421993	0.96634	0.999144	Selenomonas sp. HMT 478–ASV34	Selenomonas sp. HMT 478
ASV35	443.923	0.0408414	0.656732	0.0621889	0.950412	0.999144	Rothia mucilaginosa–ASV35	Rothia mucilaginosa
ASV36	656.076	0.17799	0.470362	0.37841	0.705126	0.999144	Prevotella pallens–ASV36	Prevotella pallens
ASV37	0.522542	0.172761	1.04567	0.165216	0.868774	0.999144	Acinetobacter johnsonii–ASV37	Acinetobacter johnsonii
ASV38	578.346	0.146649	0.651804	0.224989	0.821988	0.999144	Leptotrichia sp. HMT 218–ASV38	Leptotrichia sp. HMT 218
ASV39	523.526	0.219937	0.385189	0.570983	0.568011	0.999144	Porphyromonas pasteri–ASV39	Porphyromonas pasteri
ASV40	2.57989	-0.338486	0.537499	-0.629742	0.528863	0.999144	Staphylococcus pasteuri–ASV40	Staphylococcus pasteuri
ASV41	66.5077	-0.450301	0.513104	-0.877601	0.38016	0.999144	Bifidobacterium breve–ASV41	Bifidobacterium breve
ASV42	411.712	0.293389	0.43281	0.677869	0.497855	0.999144	Leptotrichia sp. HMT 221–ASV42	Leptotrichia sp. HMT 221
ASV43	5.16783	-0.311624	0.523635	-0.595117	0.551765	0.999144	Moraxella nonliquefaciens–ASV43	Moraxella nonliquefaciens
ASV44	354.079	0.123263	0.176933	0.696666	0.486012	0.999144	Atopobium parvulum–ASV44	Atopobium parvulum
ASV45	253.395	0.0408043	0.621656	0.0656381	0.947666	0.999144	Mitsuokella sp. HMT 521–ASV45	Mitsuokella sp. HMT 521
ASV46	0.123153	0.0648045	1.5394	0.0420972	0.966421	0.999144	Lachnoanaerobaculum umeaense–ASV46	Lachnoanaerobaculum umeaense
ASV47	368.848	0.819722	0.524222	1.56369	0.11789	0.993951	Alloprevotella rava–ASV47	Alloprevotella rava
ASV48	344.603	0.492697	0.241177	2.04289	0.0410633	0.834955	Stomatobaculum longum–ASV48	Stomatobaculum longum
ASV49	332.056	0.827394	0.484519	1.70766	0.0876993	0.993069	Leptotrichia sp. HMT 215–ASV49	Leptotrichia sp. HMT 215
ASV50	0.586868	-0.310937	1.1298	-0.275215	0.783151	0.999144	Bacteroides heparinolyticus–ASV50	Bacteroides heparinolyticus
ASV51	0.0201531	0.203972	2.98909	0.0682387	0.945596	0.999144	Lachnoanaerobaculum orale–ASV51	Lachnoanaerobaculum orale
ASV52	302.873	-0.0142393	0.305832	-0.0465592	0.962865	0.999144	Alloprevotella sp. HMT 308–ASV52	Alloprevotella sp. HMT 308
ASV53	0.104346	-0.584296	2.68448	-0.217657	0.827696	0.999144	Lachnospiraceae [G-2] [G-2] bacterium HMT 088–ASV53	Lachnospiraceae [G-2] [G-2] bacterium HMT 088
ASV54	17.2751	0.281379	2.98085	0.0943953	0.924795	0.999144	Streptococcus salivarius–ASV54	Streptococcus salivarius
ASV55	282.596	0.0691949	0.42985	0.160975	0.872113	0.999144	Stomatobaculum sp. HMT 097–ASV55	Stomatobaculum sp. HMT 097
ASV56	0.00850197	-0.128913	2.98907	-0.0431279	0.9656	0.999144	Lachnoanaerobaculum orale–ASV56	Lachnoanaerobaculum orale
ASV57	3.1884	1.08572	0.676491	1.60493	0.10851	0.993951	Escherichia coli–ASV57	Escherichia coli
ASV58	222.254	0.312903	0.230312	1.3586	0.174272	0.999144	Oribacterium sinus–ASV58	Oribacterium sinus
ASV59	299.319	0.173646	0.670367	0.259031	0.795611	0.999144	Leptotrichia sp. HMT 417–ASV59	Leptotrichia sp. HMT 417
ASV60	221.324	0.257096	0.513111	0.501052	0.616334	0.999144	Prevotella nanceiensis–ASV60	Prevotella nanceiensis
ASV61	0.0176304	-0.00399462	2.98909	-0.0013364	0.998934	0.999144	Lachnospiraceae [G-2] [G-2] bacterium HMT 096–ASV61	Lachnospiraceae [G-2] [G-2] bacterium HMT 096
ASV62	178.501	0.139397	0.271894	0.512689	0.608169	0.999144	Actinomyces lingnae [Not Validly Published]–ASV62	Actinomyces lingnae [Not Validly Published]
ASV63	134.832	0.417786	0.52772	0.791681	0.428547	0.999144	Neisseria sicca–ASV63	Neisseria sicca
ASV64	247.084	0.586785	0.641256	0.915056	0.360162	0.999144	Leptotrichia sp. HMT 215–ASV64	Leptotrichia sp. HMT 215
ASV65	0.129763	0.153772	2.66877	0.0576192	0.954052	0.999144	Lachnoanaerobaculum orale–ASV65	Lachnoanaerobaculum orale
ASV66	0.353903	0.00489327	1.75855	0.00278256	0.99778	0.999144	Olsenella profusa–ASV66	Olsenella profusa
ASV67	197.176	0.542615	0.302531	1.79358	0.0728798	0.926181	Lachnoanaerobaculum umeaense–ASV67	Lachnoanaerobaculum umeaense
ASV68	0.00984803	0.0804784	2.9891	0.026924	0.97852	0.999144	Lachnospiraceae [G-2] [G-2] bacterium HMT 088–ASV68	Lachnospiraceae [G-2] [G-2] bacterium HMT 088
ASV69	0.00812762	-0.0816262	2.98908	-0.0273081	0.978214	0.999144	Lachnospiraceae [G-7] [G-7] bacterium HMT 086–ASV69	Lachnospiraceae [G-7] [G-7] bacterium HMT 086
ASV70	98.0413	0.191909	0.248908	0.771006	0.440703	0.999144	Rothia dentocariosa–ASV70	Rothia dentocariosa
ASV71	0.038122	0.0940233	2.9891	0.0314554	0.974906	0.999144	Prevotella histicola–ASV71	Prevotella histicola
ASV72	1.641	-2.85132	1.53286	-1.86013	0.0628673	0.912738	Lactobacillus paracasei–ASV72	Lactobacillus paracasei
ASV73	91.1363	-0.0328463	0.822544	-0.0399326	0.968147	0.999144	Leptotrichia sp. HMT 218–ASV73	Leptotrichia sp. HMT 218
ASV74	10.02	26.05	2.86173	9.10287	8.79741e-20	2.68321e-17	Streptococcus salivarius–ASV74	Streptococcus salivarius
ASV75	0.00832024	-0.0579832	2.98909	-0.0193983	0.984523	0.999144	Shuttleworthia satelles–ASV75	Shuttleworthia satelles
ASV76	110.716	0.28128	0.522313	0.538528	0.590212	0.999144	Veillonella dispar–ASV76	Veillonella dispar
ASV77	1.80393	0.231476	0.91743	0.25231	0.800802	0.999144	Corynebacterium pseudodiphtheriticum–ASV77	Corynebacterium pseudodiphtheriticum
ASV79	109.777	1.00617	0.363725	2.76629	0.00566973	0.345853	Prevotella melaninogenica–ASV79	Prevotella melaninogenica
ASV80	7.95772	-0.468467	2.98113	-0.157144	0.875131	0.999144	Neisseria perflava–ASV80	Neisseria perflava
ASV81	5.37725	-2.11925	2.98161	-0.710772	0.477226	0.999144	Streptococcus salivarius–ASV81	Streptococcus salivarius
ASV82	39.1637	0.149998	1.01648	0.147567	0.882685	0.999144	Fusobacterium periodonticum–ASV82	Fusobacterium periodonticum
ASV83	143.007	-0.00567492	0.216147	-0.026255	0.979054	0.999144	Mogibacterium diversum–ASV83	Mogibacterium diversum
ASV84	153.046	0.421914	0.405362	1.04083	0.297953	0.999144	Peptostreptococcus stomatis–ASV84	Peptostreptococcus stomatis
ASV85	26.9968	-3.54028	0.965515	-3.66673	0.000245669	0.0374645	Lactobacillus fermentum–ASV85	Lactobacillus fermentum
ASV86	67.7404	-0.00884266	0.583804	-0.0151466	0.987915	0.999144	Streptococcus sanguinis–ASV86	Streptococcus sanguinis
ASV88	122.274	0.0165745	0.206003	0.0804575	0.935873	0.999144	Solobacterium moorei–ASV88	Solobacterium moorei
ASV89	11.5825	-1.49837	2.98098	-0.502644	0.615215	0.999144	Neisseria perflava–ASV89	Neisseria perflava
ASV90	60.7733	0.852648	0.875378	0.974033	0.33004	0.999144	Prevotella sp. HMT 309–ASV90	Prevotella sp. HMT 309
ASV91	0.39143	-0.787207	2.59987	-0.302787	0.762052	0.999144	Bifidobacterium breve–ASV91	Bifidobacterium breve
ASV92	0.0625895	0.0669336	2.9891	0.0223925	0.982135	0.999144	Butyrivibrio sp. HMT 090–ASV92	Butyrivibrio sp. HMT 090
ASV93	0.193051	0.313772	2.20986	0.141987	0.88709	0.999144	Lachnospiraceae [G-2] [G-2] bacterium HMT 096–ASV93	Lachnospiraceae [G-2] [G-2] bacterium HMT 096
ASV94	0.0966103	-0.256494	2.98897	-0.0858134	0.931615	0.999144	Eubacterium limosum–ASV94	Eubacterium limosum
ASV96	16.7476	1.11336	2.29618	0.484876	0.627764	0.999144	Streptococcus salivarius–ASV96	Streptococcus salivarius
ASV97	0.0966532	-0.349339	2.38499	-0.146474	0.883547	0.999144	Bacteroides heparinolyticus–ASV97	Bacteroides heparinolyticus
ASV98	99.0185	0.000686223	0.301411	0.0022767	0.998183	0.999144	Catonella morbi–ASV98	Catonella morbi
ASV99	86.6299	-0.0323062	1.08463	-0.0297854	0.976238	0.999144	Veillonella atypica–ASV99	Veillonella atypica
ASV100	83.6811	0.212767	0.471854	0.450918	0.652049	0.999144	Stomatobaculum longum–ASV100	Stomatobaculum longum
ASV101	75.2727	0.73793	0.870493	0.847715	0.396597	0.999144	Prevotella salivae–ASV101	Prevotella salivae
ASV102	60.567	0.453806	1.0416	0.435682	0.663067	0.999144	Leptotrichia sp. HMT 463–ASV102	Leptotrichia sp. HMT 463
ASV103	112.635	0.0833285	0.332512	0.250603	0.802121	0.999144	Peptostreptococcaceae [XI][G-1] [XI][G-1] sulci–ASV103	Peptostreptococcaceae [XI][G-1] [XI][G-1] sulci
ASV104	92.1465	0.333799	0.291806	1.14391	0.252662	0.999144	Ruminococcaceae [G-2] [G-2] bacterium HMT 085–ASV104	Ruminococcaceae [G-2] [G-2] bacterium HMT 085
ASV106	103.164	-0.19487	0.451138	-0.431952	0.665776	0.999144	Ruminococcaceae [G-1] [G-1] bacterium HMT 075–ASV106	Ruminococcaceae [G-1] [G-1] bacterium HMT 075
ASV107	0.605097	2.54136	2.98753	0.850656	0.39496	0.999144	Veillonella atypica–ASV107	Veillonella atypica
ASV108	101.559	0.0176986	0.399577	0.0442933	0.964671	0.999144	Prevotella sp. HMT 305–ASV108	Prevotella sp. HMT 305
ASV109	41.5884	0.233544	0.390523	0.598029	0.549821	0.999144	Actinomyces naeslundii–ASV109	Actinomyces naeslundii
ASV110	0.0113537	-0.0579832	2.98909	-0.0193983	0.984523	0.999144	Lachnospiraceae [G-8] [G-8] bacterium HMT 500–ASV110	Lachnospiraceae [G-8] [G-8] bacterium HMT 500
ASV111	124.191	0.0146651	0.772191	0.0189916	0.984848	0.999144	Prevotella sp. HMT 309–ASV111	Prevotella sp. HMT 309
ASV112	49.8037	0.205778	1.0983	0.187361	0.851378	0.999144	Veillonella atypica–ASV112	Veillonella atypica
ASV113	77.4946	0.214954	0.251245	0.855557	0.392243	0.999144	Oribacterium asaccharolyticum–ASV113	Oribacterium asaccharolyticum
ASV114	6.72879	-0.970492	0.894919	-1.08445	0.278166	0.999144	Lactobacillus gasseri–ASV114	Lactobacillus gasseri
ASV115	6.38126	0.12123	1.7811	0.0680646	0.945734	0.999144	Neisseria perflava–ASV115	Neisseria perflava
ASV116	87.1002	-0.128612	0.314299	-0.409202	0.682391	0.999144	Bergeyella sp. HMT 322–ASV116	Bergeyella sp. HMT 322
ASV117	75.0583	0.00717843	0.371797	0.0193074	0.984596	0.999144	Actinomyces lingnae [Not Validly Published]–ASV117	Actinomyces lingnae [Not Validly Published]
ASV118	71.653	0.174983	0.348433	0.502199	0.615528	0.999144	Fusobacterium sp. HMT 203–ASV118	Fusobacterium sp. HMT 203
ASV119	0.0506564	-0.1605	2.98903	-0.0536965	0.957177	0.999144	Bacteroides heparinolyticus–ASV119	Bacteroides heparinolyticus
ASV120	47.8998	0.907579	0.43895	2.06761	0.0386765	0.834955	Capnocytophaga leadbetteri–ASV120	Capnocytophaga leadbetteri
ASV121	94.5884	0.319732	0.473466	0.675301	0.499485	0.999144	Prevotella sp. HMT 396–ASV121	Prevotella sp. HMT 396
ASV122	15.9163	-1.15847	1.32006	-0.877589	0.380167	0.999144	Haemophilus paraphrohaemolyticus–ASV122	Haemophilus paraphrohaemolyticus
ASV124	23.8416	-0.914224	0.918283	-0.995579	0.319455	0.999144	Haemophilus pittmaniae–ASV124	Haemophilus pittmaniae
ASV125	23.4771	-0.0812383	0.386002	-0.210461	0.833308	0.999144	Lautropia mirabilis–ASV125	Lautropia mirabilis
ASV126	0.0196961	0.148493	2.9891	0.0496782	0.960379	0.999144	Lachnospiraceae [G-7] [G-7] bacterium HMT 086–ASV126	Lachnospiraceae [G-7] [G-7] bacterium HMT 086
ASV127	30.0967	0.358897	1.64927	0.21761	0.827733	0.999144	Actinomyces sp. HMT 180–ASV127	Actinomyces sp. HMT 180
ASV130	0.018468	0.0875351	2.98909	0.0292849	0.976637	0.999144	Lachnospiraceae [G-2] [G-2] bacterium HMT 088–ASV130	Lachnospiraceae [G-2] [G-2] bacterium HMT 088
ASV131	17.0554	-0.853767	1.26312	-0.675919	0.499092	0.999144	Prevotella aurantiaca–ASV131	Prevotella aurantiaca
ASV132	31.6198	0.356268	0.355949	1.0009	0.316877	0.999144	Corynebacterium matruchotii–ASV132	Corynebacterium matruchotii
ASV133	58.1622	-0.0502424	0.690419	-0.0727709	0.941988	0.999144	Prevotella nanceiensis–ASV133	Prevotella nanceiensis
ASV134	0.585126	0.373786	1.87926	0.198901	0.84234	0.999144	Bifidobacterium scardovii–ASV134	Bifidobacterium scardovii
ASV135	14.6789	1.61355	0.544546	2.96311	0.00304544	0.30962	Dialister invisus–ASV135	Dialister invisus
ASV136	0.0161436	-0.0343404	2.98909	-0.0114886	0.990834	0.999144	Bacteroides heparinolyticus–ASV136	Bacteroides heparinolyticus
ASV138	0.183176	-0.0166543	1.6565	-0.0100539	0.991978	0.999144	Lachnospiraceae [G-2] [G-2] bacterium HMT 096–ASV138	Lachnospiraceae [G-2] [G-2] bacterium HMT 096
ASV139	25.0109	0.495499	0.489581	1.01209	0.311495	0.999144	Haemophilus influenzae–ASV139	Haemophilus influenzae
ASV140	0.00599865	-0.116913	2.98908	-0.0391133	0.9688	0.999144	Methanobrevibacter oralis–ASV140	Methanobrevibacter oralis
ASV141	16.2538	-0.194835	1.21829	-0.159924	0.872941	0.999144	Prevotella sp. HMT 309–ASV141	Prevotella sp. HMT 309
ASV144	0	0	0	0	1		Rothia mucilaginosa–ASV144	Rothia mucilaginosa
ASV145	0.00782503	0.0940233	2.9891	0.0314554	0.974906	0.999144	Lachnoanaerobaculum saburreum–ASV145	Lachnoanaerobaculum saburreum
ASV146	0.00342426	0.0533887	2.9891	0.0178611	0.98575	0.999144	Eggerthia catenaformis–ASV146	Eggerthia catenaformis
ASV147	15.9273	-0.416039	1.69782	-0.245042	0.806424	0.999144	Veillonella atypica–ASV147	Veillonella atypica
ASV148	0.0797108	-0.417277	2.66122	-0.156799	0.875403	0.999144	Pseudomonas aeruginosa–ASV148	Pseudomonas aeruginosa
ASV149	0	0	0	0	1		Neisseria perflava–ASV149	Neisseria perflava
ASV150	0.0194421	0.00634405	2.98908	0.00212241	0.998307	0.999144	Lachnoanaerobaculum saburreum–ASV150	Lachnoanaerobaculum saburreum
ASV151	18.8017	-0.720566	0.571524	-1.26078	0.207388	0.999144	Capnocytophaga sputigena–ASV151	Capnocytophaga sputigena
ASV152	32.0013	0.167396	0.483641	0.346115	0.729256	0.999144	Aggregatibacter segnis–ASV152	Aggregatibacter segnis
ASV153	0.0140144	-0.129889	2.98907	-0.0434547	0.965339	0.999144	Lachnoanaerobaculum saburreum–ASV153	Lachnoanaerobaculum saburreum
ASV155	0.0136617	0.00610337	2.98909	0.00204188	0.998371	0.999144	Erysipelotrichaceae [G-1] [G-1] bacterium HMT 905–ASV155	Erysipelotrichaceae [G-1] [G-1] bacterium HMT 905
ASV156	0.322273	1.19829	2.98874	0.400935	0.688468	0.999144	Streptococcus salivarius–ASV156	Streptococcus salivarius
ASV158	30.6461	0.570945	0.415645	1.37364	0.169555	0.999144	Streptococcus mutans–ASV158	Streptococcus mutans
ASV159	55.4859	-1.27327	0.475159	-2.67968	0.00736916	0.374599	Capnocytophaga gingivalis–ASV159	Capnocytophaga gingivalis
ASV160	0.498982	2.29978	2.98774	0.769739	0.441455	0.999144	Actinomyces graevenitzii–ASV160	Actinomyces graevenitzii
ASV161	6.59306	1.52929	1.83066	0.835373	0.403508	0.999144	Rothia mucilaginosa–ASV161	Rothia mucilaginosa
ASV162	6.9872	-2.07378	2.61837	-0.792012	0.428353	0.999144	Prevotella melaninogenica–ASV162	Prevotella melaninogenica
ASV163	49.4695	-0.0697754	0.58966	-0.118332	0.905805	0.999144	Prevotella sp. HMT 305–ASV163	Prevotella sp. HMT 305
ASV164	7.15052	0.407676	2.00013	0.203825	0.83849	0.999144	Veillonella atypica–ASV164	Veillonella atypica
ASV165	11.0227	0.000411916	0.384162	0.00107225	0.999144	0.999144	Corynebacterium durum–ASV165	Corynebacterium durum
ASV168	46.8996	0.658223	0.603218	1.09119	0.275191	0.999144	Oribacterium parvum–ASV168	Oribacterium parvum
ASV169	13.3047	0.496083	1.42466	0.348211	0.727682	0.999144	Alloprevotella tannerae–ASV169	Alloprevotella tannerae
ASV170	39.3362	0.992369	0.616483	1.60973	0.107457	0.993951	Leptotrichia wadei–ASV170	Leptotrichia wadei
ASV172	17.9108	-0.145047	0.845264	-0.171599	0.863752	0.999144	Alloprevotella rava–ASV172	Alloprevotella rava
ASV173	4.60987	2.11346	2.54565	0.830224	0.406412	0.999144	Corynebacterium singulare–ASV173	Corynebacterium singulare
ASV174	26.1226	1.10115	0.65838	1.67251	0.094423	0.993069	Fusobacterium nucleatum subsp. vincentii–ASV174	Fusobacterium nucleatum subsp. vincentii
ASV175	23.5325	0.0365047	0.393301	0.0928161	0.92605	0.999144	Prevotella nigrescens–ASV175	Prevotella nigrescens
ASV176	9.2343	-0.49885	2.2122	-0.225499	0.821591	0.999144	Veillonella atypica–ASV176	Veillonella atypica
ASV177	9.99214	-0.0473513	0.538092	-0.0879984	0.929878	0.999144	Rothia aeria–ASV177	Rothia aeria
ASV178	40.5181	0.426673	0.406671	1.04918	0.294093	0.999144	Butyrivibrio sp. HMT 455–ASV178	Butyrivibrio sp. HMT 455
ASV180	8.45989	0.0152425	1.22302	0.012463	0.990056	0.999144	Lactobacillus salivarius–ASV180	Lactobacillus salivarius
ASV182	17.4983	0.757184	1.02111	0.741532	0.458371	0.999144	Prevotella shahii–ASV182	Prevotella shahii
ASV183	14.7811	1.12098	1.55809	0.719458	0.471859	0.999144	Leptotrichia sp. HMT 218–ASV183	Leptotrichia sp. HMT 218
ASV184	10.8023	-0.257983	0.636337	-0.405419	0.685169	0.999144	Prevotella oris–ASV184	Prevotella oris
ASV186	8.8825	0.189114	1.43863	0.131454	0.895416	0.999144	Campylobacter rectus–ASV186	Campylobacter rectus
ASV187	20.5648	-0.220834	0.849523	-0.259951	0.794902	0.999144	Parvimonas sp. HMT 110–ASV187	Parvimonas sp. HMT 110
ASV188	4.78137	5.46171	2.98613	1.82902	0.067396	0.912738	Prevotella sp. HMT 306–ASV188	Prevotella sp. HMT 306
ASV189	0.00614771	0.0533887	2.9891	0.0178611	0.98575	0.999144	Porphyromonas sp. HMT 284–ASV189	Porphyromonas sp. HMT 284
ASV190	17.514	2.18751	1.20223	1.81954	0.0688294	0.912738	Alloprevotella sp. HMT 914–ASV190	Alloprevotella sp. HMT 914
ASV192	0.0352146	-0.0661231	2.98906	-0.0221217	0.982351	0.999144	Peptococcus sp. HMT 167–ASV192	Peptococcus sp. HMT 167
ASV193	1.09028	-2.31787	2.98451	-0.776633	0.437375	0.999144	Veillonella atypica–ASV193	Veillonella atypica
ASV194	3.0601	-0.963204	2.98204	-0.323001	0.746694	0.999144	Haemophilus sputorum–ASV194	Haemophilus sputorum
ASV195	0.00942456	0.00610337	2.98909	0.00204188	0.998371	0.999144	Bacteroides pyogenes–ASV195	Bacteroides pyogenes
ASV197	2.24679	-1.24274	2.98259	-0.416665	0.676923	0.999144	Veillonella atypica–ASV197	Veillonella atypica
ASV198	7.35244	1.28701	2.07447	0.620401	0.534994	0.999144	Leptotrichia sp. HMT 417–ASV198	Leptotrichia sp. HMT 417
ASV199	7.36613	1.14406	2.16603	0.528183	0.597372	0.999144	Veillonella atypica–ASV199	Veillonella atypica
ASV201	3.83224	-1.35214	1.95648	-0.691108	0.489498	0.999144	Fusobacterium periodonticum–ASV201	Fusobacterium periodonticum
ASV202	0.338706	-1.13565	2.01334	-0.564064	0.572711	0.999144	Lactobacillus casei–ASV202	Lactobacillus casei
ASV204	0.56899	-1.71054	2.98598	-0.572857	0.566741	0.999144	Prevotella histicola–ASV204	Prevotella histicola
ASV205	10.6411	1.85811	0.669526	2.77526	0.00551569	0.345853	Lactococcus lactis–ASV205	Lactococcus lactis
ASV206	17.6264	0.050841	0.634506	0.0801268	0.936136	0.999144	Fusobacterium nucleatum subsp. animalis–ASV206	Fusobacterium nucleatum subsp. animalis
ASV207	13.7743	0.0223968	1.01373	0.0220935	0.982373	0.999144	Prevotella oulorum–ASV207	Prevotella oulorum
ASV208	14.0494	0.89565	0.838299	1.06841	0.285334	0.999144	Neisseria oralis–ASV208	Neisseria oralis
ASV209	2.03585	4.23036	2.98646	1.41652	0.156624	0.999144	Rothia mucilaginosa–ASV209	Rothia mucilaginosa
ASV213	25.332	0.171749	0.429368	0.400004	0.689153	0.999144	Alloscardovia omnicolens–ASV213	Alloscardovia omnicolens
ASV214	22.3471	0.294052	0.472766	0.621983	0.533953	0.999144	Selenomonas sputigena–ASV214	Selenomonas sputigena
ASV215	11.1287	1.3619	1.03895	1.31085	0.18991	0.999144	Prevotella oulorum–ASV215	Prevotella oulorum
ASV216	0.0126219	-0.119237	2.98907	-0.039891	0.96818	0.999144	Prevotella oris–ASV216	Prevotella oris
ASV217	16.1242	0.386714	1.00228	0.385832	0.699621	0.999144	Tannerella sp. HMT 916–ASV217	Tannerella sp. HMT 916
ASV219	14.4642	1.24012	1.67744	0.739294	0.459729	0.999144	Leptotrichia sp. HMT 417–ASV219	Leptotrichia sp. HMT 417
ASV220	0.226002	-0.469726	2.98841	-0.157183	0.875101	0.999144	Leptotrichia sp. HMT 417–ASV220	Leptotrichia sp. HMT 417
ASV221	11.4158	-0.330364	1.53215	-0.215622	0.829283	0.999144	Veillonella rogosae–ASV221	Veillonella rogosae
ASV222	0.112765	-0.311336	2.01031	-0.154869	0.876924	0.999144	Lachnospiraceae [G-2] [G-2] bacterium HMT 096–ASV222	Lachnospiraceae [G-2] [G-2] bacterium HMT 096
ASV225	0.995197	1.05875	2.98682	0.354476	0.722982	0.999144	Prevotella histicola–ASV225	Prevotella histicola
ASV227	20.0474	-0.0676101	0.775775	-0.0871517	0.930551	0.999144	Campylobacter sp. HMT 044–ASV227	Campylobacter sp. HMT 044
ASV228	0.00359171	0.0398438	2.9891	0.0133297	0.989365	0.999144	Lachnospiraceae [G-2] [G-2] bacterium HMT 088–ASV228	Lachnospiraceae [G-2] [G-2] bacterium HMT 088
ASV229	8.32922	1.27116	1.55859	0.815583	0.414738	0.999144	Haemophilus parainfluenzae–ASV229	Haemophilus parainfluenzae
ASV230	7.65768	1.84406	1.11562	1.65295	0.0983409	0.993951	Arthrospira platensis–ASV230	Arthrospira platensis
ASV231	12.3126	0.926344	0.441111	2.10002	0.0357269	0.834955	Porphyromonas endodontalis–ASV231	Porphyromonas endodontalis
ASV233	16.8536	1.55443	1.07557	1.44522	0.148396	0.999144	Alloprevotella rava–ASV233	Alloprevotella rava
ASV234	17.5766	-0.0662167	0.425652	-0.155565	0.876376	0.999144	Leptotrichia hongkongensis–ASV234	Leptotrichia hongkongensis
ASV236	9.05638	-0.977848	0.816283	-1.19793	0.230945	0.999144	Streptococcus downei–ASV236	Streptococcus downei
ASV237	1.4725	-2.29766	2.98383	-0.770037	0.441278	0.999144	Leptotrichia sp. HMT 417–ASV237	Leptotrichia sp. HMT 417
ASV239	0.183423	-0.398237	1.79911	-0.221353	0.824818	0.999144	Bacteroides pyogenes–ASV239	Bacteroides pyogenes
ASV240	0.00488646	0.0398438	2.9891	0.0133297	0.989365	0.999144	Tannerella sp. HMT 916–ASV240	Tannerella sp. HMT 916
ASV241	5.30445	1.77579	1.20965	1.46802	0.1421	0.999144	Haemophilus paraphrohaemolyticus–ASV241	Haemophilus paraphrohaemolyticus
ASV243	8.16208	1.93562	0.937344	2.06501	0.0389225	0.834955	Prevotella intermedia–ASV243	Prevotella intermedia
ASV244	0	0	0	0	1		Actinomyces graevenitzii–ASV244	Actinomyces graevenitzii
ASV245	0.645544	2.62383	2.98746	0.878281	0.379791	0.999144	Prevotella melaninogenica–ASV245	Prevotella melaninogenica
ASV246	0.0101966	0.0398438	2.9891	0.0133297	0.989365	0.999144	Lachnoanaerobaculum orale–ASV246	Lachnoanaerobaculum orale
ASV247	1.36437	-0.117901	0.786242	-0.149956	0.8808	0.999144	Pseudomonas pseudoalcaligenes–ASV247	Pseudomonas pseudoalcaligenes
ASV248	7.01498	-0.240446	2.98122	-0.0806535	0.935717	0.999144	Neisseria perflava–ASV248	Neisseria perflava
ASV249	20.2994	0.515868	0.591036	0.872821	0.382761	0.999144	Leptotrichia buccalis–ASV249	Leptotrichia buccalis
ASV251	20.3237	0.051723	0.809916	0.0638622	0.94908	0.999144	Fusobacterium sp. HMT 203–ASV251	Fusobacterium sp. HMT 203
ASV252	13.9784	1.55763	0.690557	2.25562	0.0240945	0.816535	Alloprevotella sp. HMT 473–ASV252	Alloprevotella sp. HMT 473
ASV253	9.69972	0.864559	0.513564	1.68345	0.0922883	0.993069	Prevotella denticola–ASV253	Prevotella denticola
ASV256	3.56712	5.03922	2.98621	1.68749	0.0915082	0.993069	Leptotrichia sp. HMT 221–ASV256	Leptotrichia sp. HMT 221
ASV258	5.91193	-0.0768911	0.887064	-0.0866804	0.930926	0.999144	Actinomyces naeslundii–ASV258	Actinomyces naeslundii
ASV259	7.43484	2.40449	2.13127	1.1282	0.259237	0.999144	Prevotella melaninogenica–ASV259	Prevotella melaninogenica
ASV260	0	0	0	0	1		Neisseria perflava–ASV260	Neisseria perflava
ASV261	6.3067	1.04541	1.20572	0.867046	0.385917	0.999144	Absconditabacteria (SR1) [G-1] (SR1) [G-1] bacterium HMT 875–ASV261	Absconditabacteria (SR1) [G-1] (SR1) [G-1] bacterium HMT 875
ASV262	0.157626	-0.266076	2.19131	-0.121423	0.903356	0.999144	Cupriavidus gilardii–ASV262	Cupriavidus gilardii
ASV263	4.9229	2.08737	2.40701	0.867205	0.38583	0.999144	Streptococcus australis–ASV263	Streptococcus australis
ASV264	8.4914	0.0843307	0.920553	0.0916088	0.927009	0.999144	Porphyromonas gingivalis–ASV264	Porphyromonas gingivalis
ASV265	0.0859442	-0.25548	2.98891	-0.0854758	0.931883	0.999144	Bacteroides heparinolyticus–ASV265	Bacteroides heparinolyticus
ASV267	19.6021	-0.0480581	0.505838	-0.095007	0.924309	0.999144	Neisseria flavescens–ASV267	Neisseria flavescens
ASV268	14.1666	0.495979	0.524181	0.946199	0.344047	0.999144	Kingella denitrificans–ASV268	Kingella denitrificans
ASV269	2.83373	0.671787	2.98254	0.22524	0.821793	0.999144	Streptococcus australis–ASV269	Streptococcus australis
ASV270	0.00348821	0.0398438	2.9891	0.0133297	0.989365	0.999144	Lachnoanaerobaculum orale–ASV270	Lachnoanaerobaculum orale
ASV271	6.29556	0.941211	0.488133	1.92819	0.0538317	0.864141	Janibacter indicus–ASV271	Janibacter indicus
ASV272	0.00224949	-0.0384616	2.98909	-0.0128673	0.989734	0.999144	Lachnoanaerobaculum saburreum–ASV272	Lachnoanaerobaculum saburreum
ASV273	4.16963	-1.56938	1.75603	-0.893712	0.371476	0.999144	Leptotrichia sp. HMT 215–ASV273	Leptotrichia sp. HMT 215
ASV274	0	0	0	0	1		Streptococcus salivarius–ASV274	Streptococcus salivarius
ASV275	0.900763	3.06879	2.98711	1.02734	0.304258	0.999144	Veillonella sp. HMT 917–ASV275	Veillonella sp. HMT 917
ASV276	0.00351139	0.0533887	2.9891	0.0178611	0.98575	0.999144	Lachnospiraceae [G-2] [G-2] bacterium HMT 096–ASV276	Lachnospiraceae [G-2] [G-2] bacterium HMT 096
ASV278	0.746509	-3.50994	2.98525	-1.17576	0.239691	0.999144	Prevotella melaninogenica–ASV278	Prevotella melaninogenica
ASV283	5.53677	0.651853	1.88302	0.346175	0.729211	0.999144	Veillonella dispar–ASV283	Veillonella dispar
ASV284	11.064	1.35794	0.893721	1.51942	0.128657	0.993951	Selenomonas flueggei–ASV284	Selenomonas flueggei
ASV285	3.2359	1.48283	1.23664	1.19908	0.230498	0.999144	Lactobacillus panis–ASV285	Lactobacillus panis
ASV287	0.291854	1.69036	2.98833	0.565654	0.571629	0.999144	Veillonella atypica–ASV287	Veillonella atypica
ASV289	4.87676	0.846379	2.31427	0.365722	0.714573	0.999144	Lachnospiraceae [G-2] [G-2] bacterium HMT 096–ASV289	Lachnospiraceae [G-2] [G-2] bacterium HMT 096
ASV290	7.3198	-0.0366796	0.99763	-0.0367667	0.970671	0.999144	Veillonella denticariosi–ASV290	Veillonella denticariosi
ASV291	14.3634	-0.20563	0.574893	-0.357684	0.72058	0.999144	Capnocytophaga granulosa–ASV291	Capnocytophaga granulosa
ASV293	9.69316	1.5951	0.97825	1.63056	0.102983	0.993951	Neisseria oralis–ASV293	Neisseria oralis
ASV295	18.2644	-0.173409	0.613061	-0.282858	0.777286	0.999144	Streptococcus anginosus–ASV295	Streptococcus anginosus
ASV296	4.30024	5.30882	2.73499	1.94107	0.0522493	0.864141	Prevotella histicola–ASV296	Prevotella histicola
ASV298	1.26684	3.54893	2.98679	1.18821	0.234752	0.999144	Lactobacillus brevis–ASV298	Lactobacillus brevis
ASV299	22.8809	0.708902	0.560374	1.26505	0.205853	0.999144	Oribacterium asaccharolyticum–ASV299	Oribacterium asaccharolyticum
ASV301	1.28468	-1.42745	2.98383	-0.478396	0.632368	0.999144	Rothia mucilaginosa–ASV301	Rothia mucilaginosa
ASV302	8.70224	0.0328258	1.77128	0.0185323	0.985214	0.999144	Leptotrichia sp. HMT 417–ASV302	Leptotrichia sp. HMT 417
ASV303	0.130947	0.0670478	1.87515	0.0357559	0.971477	0.999144	Bacteroides pyogenes–ASV303	Bacteroides pyogenes
ASV304	0.0143519	0.13482	2.9891	0.0451041	0.964024	0.999144	Dialister sp. HMT 119–ASV304	Dialister sp. HMT 119
ASV305	0.0573074	-0.190265	2.98899	-0.0636554	0.949245	0.999144	Oribacterium sinus–ASV305	Oribacterium sinus
ASV306	0.00409848	0.0398438	2.9891	0.0133297	0.989365	0.999144	Clostridiales [F-1][G-2] [F-1][G-2] bacterium HMT 402–ASV306	Clostridiales [F-1][G-2] [F-1][G-2] bacterium HMT 402
ASV307	19.4679	-0.145384	0.632947	-0.229694	0.81833	0.999144	Selenomonas sputigena–ASV307	Selenomonas sputigena
ASV309	9.01756	0.259503	0.820993	0.316084	0.751939	0.999144	Leptotrichia sp. HMT 498–ASV309	Leptotrichia sp. HMT 498
ASV313	0.010501	0.0398438	2.9891	0.0133297	0.989365	0.999144	Butyrivibrio sp. HMT 090–ASV313	Butyrivibrio sp. HMT 090
ASV315	5.65909	0.400393	1.70502	0.234832	0.814339	0.999144	Prevotella aurantiaca–ASV315	Prevotella aurantiaca
ASV316	0.630529	2.59619	2.98748	0.869022	0.384835	0.999144	Veillonella atypica–ASV316	Veillonella atypica
ASV317	10.6681	-0.123693	0.746966	-0.165593	0.868477	0.999144	Aggregatibacter aphrophilus–ASV317	Aggregatibacter aphrophilus
ASV318	11.9388	0.176712	0.650552	0.271634	0.785904	0.999144	Leptotrichia shahii–ASV318	Leptotrichia shahii
ASV320	6.24464	-0.704458	0.805271	-0.874809	0.381678	0.999144	Tannerella sp. HMT 286–ASV320	Tannerella sp. HMT 286
ASV323	4.69597	1.41391	0.575387	2.45732	0.0139978	0.533664	Leptothrix sp. HMT 266–ASV323	Leptothrix sp. HMT 266
ASV325	0.0605046	0.151538	2.98907	0.0506974	0.959567	0.999144	Bacteroides heparinolyticus–ASV325	Bacteroides heparinolyticus
ASV328	8.36524	-0.369423	0.866088	-0.426542	0.669713	0.999144	Fusobacterium nucleatum subsp. vincentii–ASV328	Fusobacterium nucleatum subsp. vincentii
ASV329	15.9386	0.584275	0.728207	0.802348	0.422352	0.999144	Oribacterium asaccharolyticum–ASV329	Oribacterium asaccharolyticum
ASV330	0.0140868	-0.0411825	2.98908	-0.0137776	0.989007	0.999144	Alloprevotella sp. HMT 912–ASV330	Alloprevotella sp. HMT 912
ASV331	3.2894	1.80655	1.77606	1.01717	0.309075	0.999144	Prevotella melaninogenica–ASV331	Prevotella melaninogenica
ASV332	7.4109	-0.823624	1.19662	-0.68829	0.49127	0.999144	Alloprevotella tannerae–ASV332	Alloprevotella tannerae
ASV333	0	0	0	0	1		Lactobacillus casei–ASV333	Lactobacillus casei
ASV335	3.05475	1.22547	2.98281	0.410844	0.681187	0.999144	Prevotella pallens–ASV335	Prevotella pallens
ASV336	0.350444	0.0108638	2.98806	0.00363572	0.997099	0.999144	Leptotrichia sp. HMT 215–ASV336	Leptotrichia sp. HMT 215
ASV337	4.92089	0.0808827	1.74172	0.0464384	0.962961	0.999144	Atopobium parvulum–ASV337	Atopobium parvulum
ASV338	1.62183	1.84277	2.98524	0.617292	0.537042	0.999144	Lachnoanaerobaculum umeaense–ASV338	Lachnoanaerobaculum umeaense
ASV339	0.0464965	-0.187073	2.98903	-0.0625867	0.950096	0.999144	Lachnospiraceae [G-2] [G-2] bacterium HMT 096–ASV339	Lachnospiraceae [G-2] [G-2] bacterium HMT 096
ASV340	0.32528	1.80428	2.98822	0.603797	0.545978	0.999144	Prevotella melaninogenica–ASV340	Prevotella melaninogenica
ASV341	14.2236	0.730391	0.731618	0.998323	0.318123	0.999144	Peptococcus sp. HMT 167–ASV341	Peptococcus sp. HMT 167
ASV342	3.3787	1.58876	2.49694	0.636283	0.524592	0.999144	Fusobacterium periodonticum–ASV342	Fusobacterium periodonticum
ASV343	3.84822	1.27725	0.67671	1.88743	0.0591018	0.901303	Scardovia wiggsiae–ASV343	Scardovia wiggsiae
ASV344	0.0104334	0.121156	2.9891	0.0405326	0.967669	0.999144	Lachnospiraceae [G-2] [G-2] bacterium HMT 096–ASV344	Lachnospiraceae [G-2] [G-2] bacterium HMT 096
ASV346	1.73052	1.73716	1.20073	1.44674	0.147969	0.999144	Absconditabacteria (SR1) [G-1] (SR1) [G-1] bacterium HMT 345–ASV346	Absconditabacteria (SR1) [G-1] (SR1) [G-1] bacterium HMT 345
ASV347	0.043848	-0.176278	2.98907	-0.0589742	0.952973	0.999144	Bacteroides pyogenes–ASV347	Bacteroides pyogenes
ASV349	0.00427768	-0.0343404	2.98909	-0.0114886	0.990834	0.999144	Butyrivibrio sp. HMT 090–ASV349	Butyrivibrio sp. HMT 090
ASV350	1.16077	3.42441	2.98687	1.14649	0.251593	0.999144	Veillonella atypica–ASV350	Veillonella atypica
ASV353	4.16763	0.757589	0.884916	0.856115	0.391934	0.999144	Actinomyces sp. HMT 448–ASV353	Actinomyces sp. HMT 448
ASV354	0.00899797	-0.174334	2.98907	-0.058324	0.953491	0.999144	Bacteroides pyogenes–ASV354	Bacteroides pyogenes
ASV355	1.78679	4.04154	2.98654	1.35325	0.175975	0.999144	Leptotrichia sp. HMT 417–ASV355	Leptotrichia sp. HMT 417
ASV356	0.211719	-0.515171	1.93276	-0.266546	0.789818	0.999144	Butyrivibrio sp. HMT 090–ASV356	Butyrivibrio sp. HMT 090
ASV357	15.6047	0.103283	0.36411	0.283658	0.776673	0.999144	Saccharibacteria (TM7) [G-1] (TM7) [G-1] bacterium HMT 352–ASV357	Saccharibacteria (TM7) [G-1] (TM7) [G-1] bacterium HMT 352
ASV360	2.27665	0.907499	2.42593	0.374084	0.708342	0.999144	Streptococcus mitis–ASV360	Streptococcus mitis
ASV362	0.0145074	0.107568	2.9891	0.0359868	0.971293	0.999144	Alloprevotella rava–ASV362	Alloprevotella rava
ASV363	11.5223	-0.0308202	0.599476	-0.0514119	0.958997	0.999144	Leptotrichia hofstadii–ASV363	Leptotrichia hofstadii
ASV364	7.53329	-0.1601	0.760679	-0.210469	0.833301	0.999144	Lautropia mirabilis–ASV364	Lautropia mirabilis
ASV365	0.0197589	0.0484263	2.98908	0.0162011	0.987074	0.999144	Ralstonia pickettii–ASV365	Ralstonia pickettii
ASV366	8.8844	-1.20622	1.1202	-1.07679	0.281576	0.999144	Granulicatella adiacens–ASV366	Granulicatella adiacens
ASV367	0.235684	1.47904	2.98852	0.494906	0.620666	0.999144	Veillonella atypica–ASV367	Veillonella atypica
ASV368	1.63444	1.24752	2.21291	0.563745	0.572928	0.999144	Prevotella salivae–ASV368	Prevotella salivae
ASV369	0.011868	-0.0343404	2.98909	-0.0114886	0.990834	0.999144	Bacteroidetes [G-6] [G-6] bacterium HMT 516–ASV369	Bacteroidetes [G-6] [G-6] bacterium HMT 516
ASV370	1.58625	-0.258318	2.98342	-0.0865845	0.931002	0.999144	Veillonella atypica–ASV370	Veillonella atypica
ASV374	0.358321	-0.478765	2.98747	-0.160258	0.872678	0.999144	Streptococcus pneumoniae–ASV374	Streptococcus pneumoniae
ASV377	10.4209	-0.136423	0.514914	-0.264943	0.791053	0.999144	Abiotrophia defectiva–ASV377	Abiotrophia defectiva
ASV378	0.548346	1.89584	2.98812	0.634459	0.525781	0.999144	Prevotella histicola–ASV378	Prevotella histicola
ASV379	7.43791	-0.555002	1.51224	-0.367005	0.713615	0.999144	Actinomyces sp. HMT 172–ASV379	Actinomyces sp. HMT 172
ASV380	1.30342	1.20605	2.98539	0.403986	0.686223	0.999144	Fusobacterium periodonticum–ASV380	Fusobacterium periodonticum
ASV381	0.0511927	0.412514	2.98907	0.138008	0.890234	0.999144	Arthrospira platensis–ASV381	Arthrospira platensis
ASV383	0.483563	-2.89173	2.98601	-0.968425	0.332832	0.999144	Veillonella atypica–ASV383	Veillonella atypica
ASV384	4.13643	1.17584	2.27536	0.51677	0.605317	0.999144	Leptotrichia sp. HMT 417–ASV384	Leptotrichia sp. HMT 417
ASV386	4.84575	1.1934	1.52694	0.781561	0.434472	0.999144	Actinomyces graevenitzii–ASV386	Actinomyces graevenitzii

## Sheet: Smell_discr_dic
Supplementary Table S4: The results of the crude DESeq analysis
ASV	baseMean	log2FoldChange	lfcSE	stat	pvalue	padj	homd	name
ASV1	12505.3	-0.544669	0.237778	-2.29066	0.0219829	0.415871	Streptococcus salivarius–ASV1	Streptococcus salivarius
ASV2	15113.3	0.15298	0.243974	0.627032	0.530638	0.99863	Veillonella atypica–ASV2	Veillonella atypica
ASV3	3363.11	-0.481253	0.129283	-3.72249	0.000197269	0.00614	Streptococcus australis–ASV3	Streptococcus australis
ASV4	6988.03	-0.00673409	0.474951	-0.0141785	0.988688	0.99863	Prevotella histicola–ASV4	Prevotella histicola
ASV5	4490.64	0.139449	0.481317	0.289723	0.772028	0.99863	Prevotella melaninogenica–ASV5	Prevotella melaninogenica
ASV6	2161.73	0.555524	0.466391	1.19111	0.23361	0.865347	Haemophilus parainfluenzae–ASV6	Haemophilus parainfluenzae
ASV7	8025.51	0.550712	0.687133	0.801464	0.422863	0.969745	Leptotrichia sp. HMT 417–ASV7	Leptotrichia sp. HMT 417
ASV8	1597.01	0.43513	0.762414	0.570727	0.568185	0.99863	Neisseria perflava–ASV8	Neisseria perflava
ASV9	1948.27	0.614672	0.306311	2.00669	0.0447822	0.601939	Streptococcus mitis–ASV9	Streptococcus mitis
ASV10	3274.36	0.241844	0.720361	0.335726	0.737078	0.99863	Prevotella sp. HMT 313–ASV10	Prevotella sp. HMT 313
ASV11	1578.96	0.00975741	0.558224	0.0174794	0.986054	0.99863	Actinomyces graevenitzii–ASV11	Actinomyces graevenitzii
ASV12	1746.93	0.0141502	0.411421	0.0343934	0.972563	0.99863	Actinomyces sp. HMT 180–ASV12	Actinomyces sp. HMT 180
ASV13	1997.44	1.21735	0.771383	1.57814	0.114535	0.770787	Fusobacterium periodonticum–ASV13	Fusobacterium periodonticum
ASV14	1895.96	0.814027	0.761897	1.06842	0.285331	0.871489	Actinomyces sp. HMT 172–ASV14	Actinomyces sp. HMT 172
ASV15	1322.74	-0.609531	0.742491	-0.820927	0.411688	0.969745	Rothia mucilaginosa–ASV15	Rothia mucilaginosa
ASV16	741.422	0.743986	0.333212	2.23277	0.025564	0.415871	Gemella haemolysans–ASV16	Gemella haemolysans
ASV17	2462.52	0.311772	0.822621	0.378998	0.704689	0.99863	Prevotella sp. HMT 306–ASV17	Prevotella sp. HMT 306
ASV18	906.985	0.661326	0.632559	1.04548	0.295802	0.871489	Veillonella parvula–ASV18	Veillonella parvula
ASV19	750.329	0.54296	0.406515	1.33565	0.181665	0.855181	Streptococcus lactarius–ASV19	Streptococcus lactarius
ASV20	2014.29	0.053787	0.45019	0.119476	0.904898	0.99863	Prevotella salivae–ASV20	Prevotella salivae
ASV21	1636.24	0.527505	0.455897	1.15707	0.247243	0.865347	Megasphaera micronuciformis–ASV21	Megasphaera micronuciformis
ASV22	1037.74	0.725914	0.66747	1.08756	0.276789	0.871489	Veillonella rogosae–ASV22	Veillonella rogosae
ASV23	500.235	0.00480117	0.207851	0.0230991	0.981571	0.99863	Granulicatella adiacens–ASV23	Granulicatella adiacens
ASV24	1283.6	-0.436117	0.720696	-0.605132	0.545091	0.99863	Veillonella sp. HMT 917–ASV24	Veillonella sp. HMT 917
ASV25	1623.02	1.40234	0.905204	1.5492	0.121333	0.795051	Lachnospiraceae [G-2] [G-2] bacterium HMT 096–ASV25	Lachnospiraceae [G-2] [G-2] bacterium HMT 096
ASV26	360.372	-0.943421	1.13202	-0.833397	0.404621	0.969745	Rothia mucilaginosa–ASV26	Rothia mucilaginosa
ASV27	357.241	0.0753325	1.00708	0.0748031	0.940371	0.99863	Rothia mucilaginosa–ASV27	Rothia mucilaginosa
ASV28	968.141	0.430653	0.789105	0.545749	0.585238	0.99863	Leptotrichia sp. HMT 221–ASV28	Leptotrichia sp. HMT 221
ASV29	936.614	0.589772	0.319095	1.84827	0.0645638	0.601939	Campylobacter concisus–ASV29	Campylobacter concisus
ASV30	0.0373929	0.0472328	3.71553	0.0127123	0.989857	0.99863	Prevotella histicola–ASV30	Prevotella histicola
ASV31	0.174887	0.663412	3.71526	0.178564	0.85828	0.99863	Enterococcus faecalis–ASV31	Enterococcus faecalis
ASV32	1119.87	0.316097	0.956111	0.330607	0.740941	0.99863	Prevotella pallens–ASV32	Prevotella pallens
ASV33	1018.67	0.528471	0.459614	1.14981	0.250221	0.865347	Lachnoanaerobaculum orale–ASV33	Lachnoanaerobaculum orale
ASV34	1064.12	0.569642	0.547701	1.04006	0.298312	0.871489	Selenomonas sp. HMT 478–ASV34	Selenomonas sp. HMT 478
ASV35	180.105	2.41281	1.52186	1.58543	0.112869	0.770787	Rothia mucilaginosa–ASV35	Rothia mucilaginosa
ASV36	1103.89	0.565409	1.00717	0.561386	0.574534	0.99863	Prevotella pallens–ASV36	Prevotella pallens
ASV37	0.338492	1.32238	1.81884	0.727049	0.467196	0.977578	Acinetobacter johnsonii–ASV37	Acinetobacter johnsonii
ASV38	911.692	3.16748	1.32455	2.39136	0.0167859	0.379971	Leptotrichia sp. HMT 218–ASV38	Leptotrichia sp. HMT 218
ASV39	311.982	-0.219607	0.766923	-0.286348	0.774611	0.99863	Porphyromonas pasteri–ASV39	Porphyromonas pasteri
ASV40	1.27762	0.128274	1.20085	0.106819	0.914933	0.99863	Staphylococcus pasteuri–ASV40	Staphylococcus pasteuri
ASV41	237.595	-2.09994	1.1499	-1.8262	0.0678203	0.603116	Bifidobacterium breve–ASV41	Bifidobacterium breve
ASV42	524.298	0.693669	0.935985	0.741112	0.458626	0.972184	Leptotrichia sp. HMT 221–ASV42	Leptotrichia sp. HMT 221
ASV43	2.02018	1.00205	1.02587	0.976779	0.328679	0.877027	Moraxella nonliquefaciens–ASV43	Moraxella nonliquefaciens
ASV44	386.754	0.0960215	0.397236	0.241724	0.808994	0.99863	Atopobium parvulum–ASV44	Atopobium parvulum
ASV45	598.318	1.81714	1.30432	1.39317	0.163569	0.831198	Mitsuokella sp. HMT 521–ASV45	Mitsuokella sp. HMT 521
ASV46	0.0710497	0.218567	3.71548	0.058826	0.953091	0.99863	Lachnoanaerobaculum umeaense–ASV46	Lachnoanaerobaculum umeaense
ASV47	708.456	2.81225	1.09127	2.57704	0.00996492	0.275696	Alloprevotella rava–ASV47	Alloprevotella rava
ASV48	421.006	0.831999	0.449726	1.85001	0.0643118	0.601939	Stomatobaculum longum–ASV48	Stomatobaculum longum
ASV49	292.857	0.164842	1.06412	0.15491	0.876893	0.99863	Leptotrichia sp. HMT 215–ASV49	Leptotrichia sp. HMT 215
ASV50	0.109636	0.463023	3.3558	0.137977	0.890259	0.99863	Bacteroides heparinolyticus–ASV50	Bacteroides heparinolyticus
ASV51	0						Lachnoanaerobaculum orale–ASV51	Lachnoanaerobaculum orale
ASV52	438.376	0.849143	0.599162	1.41722	0.156419	0.82869	Alloprevotella sp. HMT 308–ASV52	Alloprevotella sp. HMT 308
ASV53	0						Lachnospiraceae [G-2] [G-2] bacterium HMT 088–ASV53	Lachnospiraceae [G-2] [G-2] bacterium HMT 088
ASV54	33.9934	-1.83464	3.68967	-0.497236	0.619023	0.99863	Streptococcus salivarius–ASV54	Streptococcus salivarius
ASV55	187.827	1.78121	0.962387	1.85082	0.0641948	0.601939	Stomatobaculum sp. HMT 097–ASV55	Stomatobaculum sp. HMT 097
ASV56	0						Lachnoanaerobaculum orale–ASV56	Lachnoanaerobaculum orale
ASV57	0.631416	-0.0365077	1.43573	-0.025428	0.979714	0.99863	Escherichia coli–ASV57	Escherichia coli
ASV58	140.659	0.776941	0.489944	1.58578	0.11279	0.770787	Oribacterium sinus–ASV58	Oribacterium sinus
ASV59	546.95	2.39314	1.27849	1.87185	0.0612274	0.601939	Leptotrichia sp. HMT 417–ASV59	Leptotrichia sp. HMT 417
ASV60	178.294	1.34949	1.05868	1.2747	0.202416	0.865347	Prevotella nanceiensis–ASV60	Prevotella nanceiensis
ASV61	0.0184032	-0.0367206	3.71555	-0.00988295	0.992115	0.99863	Lachnospiraceae [G-2] [G-2] bacterium HMT 096–ASV61	Lachnospiraceae [G-2] [G-2] bacterium HMT 096
ASV62	173.259	-1.21107	0.546624	-2.21555	0.0267226	0.415871	Actinomyces lingnae [Not Validly Published]–ASV62	Actinomyces lingnae [Not Validly Published]
ASV63	90.6705	-0.205256	1.11752	-0.183672	0.854271	0.99863	Neisseria sicca–ASV63	Neisseria sicca
ASV64	291.623	3.39907	1.3472	2.52307	0.0116334	0.289671	Leptotrichia sp. HMT 215–ASV64	Leptotrichia sp. HMT 215
ASV65	0.00741291	-0.0447804	3.71555	-0.0120522	0.990384	0.99863	Lachnoanaerobaculum orale–ASV65	Lachnoanaerobaculum orale
ASV66	0.0500871	0.0752183	3.71552	0.0202444	0.983848	0.99863	Olsenella profusa–ASV66	Olsenella profusa
ASV67	189.403	0.438348	0.665965	0.658214	0.5104	0.99863	Lachnoanaerobaculum umeaense–ASV67	Lachnoanaerobaculum umeaense
ASV68	0						Lachnospiraceae [G-2] [G-2] bacterium HMT 088–ASV68	Lachnospiraceae [G-2] [G-2] bacterium HMT 088
ASV69	0						Lachnospiraceae [G-7] [G-7] bacterium HMT 086–ASV69	Lachnospiraceae [G-7] [G-7] bacterium HMT 086
ASV70	60.1755	-0.563843	0.401882	-1.40301	0.160615	0.831198	Rothia dentocariosa–ASV70	Rothia dentocariosa
ASV71	0.104892	0.0472328	3.71553	0.0127123	0.989857	0.99863	Prevotella histicola–ASV71	Prevotella histicola
ASV72	0.787743	2.39744	3.38783	0.707663	0.479155	0.98439	Lactobacillus paracasei–ASV72	Lactobacillus paracasei
ASV73	113.382	2.02038	1.6073	1.257	0.208755	0.865347	Leptotrichia sp. HMT 218–ASV73	Leptotrichia sp. HMT 218
ASV74	2.69434	4.08678	3.71153	1.1011	0.270851	0.871489	Streptococcus salivarius–ASV74	Streptococcus salivarius
ASV75	0						Shuttleworthia satelles–ASV75	Shuttleworthia satelles
ASV76	102.286	0.310616	1.13756	0.273055	0.784811	0.99863	Veillonella dispar–ASV76	Veillonella dispar
ASV77	0.600482	1.91712	2.44373	0.784508	0.432742	0.969745	Corynebacterium pseudodiphtheriticum–ASV77	Corynebacterium pseudodiphtheriticum
ASV79	89.454	2.89606	0.69817	4.14807	3.35295e-05	0.00119269	Prevotella melaninogenica–ASV79	Prevotella melaninogenica
ASV80	4.53047	22.3252	3.71155	6.01505	1.79827e-09	7.46281e-08	Neisseria perflava–ASV80	Neisseria perflava
ASV81	0.53156	1.92401	3.71383	0.518067	0.604412	0.99863	Streptococcus salivarius–ASV81	Streptococcus salivarius
ASV82	33.0361	2.96286	2.48069	1.19437	0.232333	0.865347	Fusobacterium periodonticum–ASV82	Fusobacterium periodonticum
ASV83	180.658	0.336279	0.475911	0.706602	0.479814	0.98439	Mogibacterium diversum–ASV83	Mogibacterium diversum
ASV84	145.537	0.0015051	0.876358	0.00171745	0.99863	0.99863	Peptostreptococcus stomatis–ASV84	Peptostreptococcus stomatis
ASV85	55.4381	-2.1562	1.59587	-1.35111	0.176659	0.855181	Lactobacillus fermentum–ASV85	Lactobacillus fermentum
ASV86	27.734	-0.127919	1.40793	-0.0908563	0.927607	0.99863	Streptococcus sanguinis–ASV86	Streptococcus sanguinis
ASV88	161.743	0.012798	0.457889	0.0279499	0.977702	0.99863	Solobacterium moorei–ASV88	Solobacterium moorei
ASV89	18.869	24.248	3.71113	6.53386	6.40941e-11	3.98986e-09	Neisseria perflava–ASV89	Neisseria perflava
ASV90	78.3289	0.882747	1.99951	0.441481	0.658865	0.99863	Prevotella sp. HMT 309–ASV90	Prevotella sp. HMT 309
ASV91	0.0127681	-0.540933	3.71502	-0.145607	0.884232	0.99863	Bifidobacterium breve–ASV91	Bifidobacterium breve
ASV92	0						Butyrivibrio sp. HMT 090–ASV92	Butyrivibrio sp. HMT 090
ASV93	0.0743257	-0.0828756	3.71526	-0.0223068	0.982203	0.99863	Lachnospiraceae [G-2] [G-2] bacterium HMT 096–ASV93	Lachnospiraceae [G-2] [G-2] bacterium HMT 096
ASV94	0						Eubacterium limosum–ASV94	Eubacterium limosum
ASV96	0	0	0	0	1		Streptococcus salivarius–ASV96	Streptococcus salivarius
ASV97	0						Bacteroides heparinolyticus–ASV97	Bacteroides heparinolyticus
ASV98	86.839	0.81038	0.698896	1.15951	0.246247	0.865347	Catonella morbi–ASV98	Catonella morbi
ASV99	32.6183	1.07709	3.6034	0.298909	0.765009	0.99863	Veillonella atypica–ASV99	Veillonella atypica
ASV100	99.1207	0.734571	0.975937	0.752683	0.45164	0.972184	Stomatobaculum longum–ASV100	Stomatobaculum longum
ASV101	117.569	1.98209	1.69122	1.17199	0.241202	0.865347	Prevotella salivae–ASV101	Prevotella salivae
ASV102	94.9229	1.73911	2.06541	0.84202	0.399777	0.969745	Leptotrichia sp. HMT 463–ASV102	Leptotrichia sp. HMT 463
ASV103	157.589	0.207349	0.77704	0.266845	0.789588	0.99863	Peptostreptococcaceae [XI][G-1] [XI][G-1] sulci–ASV103	Peptostreptococcaceae [XI][G-1] [XI][G-1] sulci
ASV104	109.323	0.859136	0.647467	1.32692	0.184536	0.855181	Ruminococcaceae [G-2] [G-2] bacterium HMT 085–ASV104	Ruminococcaceae [G-2] [G-2] bacterium HMT 085
ASV106	152.709	0.705928	1.01388	0.696262	0.486265	0.98439	Ruminococcaceae [G-1] [G-1] bacterium HMT 075–ASV106	Ruminococcaceae [G-1] [G-1] bacterium HMT 075
ASV107	0	0	0	0	1		Veillonella atypica–ASV107	Veillonella atypica
ASV108	158.558	0.727493	0.869071	0.837092	0.402541	0.969745	Prevotella sp. HMT 305–ASV108	Prevotella sp. HMT 305
ASV109	31.4614	0.111077	0.88323	0.125762	0.89992	0.99863	Actinomyces naeslundii–ASV109	Actinomyces naeslundii
ASV110	0						Lachnospiraceae [G-8] [G-8] bacterium HMT 500–ASV110	Lachnospiraceae [G-8] [G-8] bacterium HMT 500
ASV111	163.079	1.59442	1.5158	1.05187	0.292858	0.871489	Prevotella sp. HMT 309–ASV111	Prevotella sp. HMT 309
ASV112	42.8219	0.317748	2.20866	0.143865	0.885607	0.99863	Veillonella atypica–ASV112	Veillonella atypica
ASV113	92.8865	1.03473	0.599898	1.72484	0.0845558	0.679174	Oribacterium asaccharolyticum–ASV113	Oribacterium asaccharolyticum
ASV114	10.2561	0.508078	1.74808	0.29065	0.771319	0.99863	Lactobacillus gasseri–ASV114	Lactobacillus gasseri
ASV115	1.62757	1.26448	3.70576	0.341219	0.732938	0.99863	Neisseria perflava–ASV115	Neisseria perflava
ASV116	66.444	0.0183057	0.623376	0.0293655	0.976573	0.99863	Bergeyella sp. HMT 322–ASV116	Bergeyella sp. HMT 322
ASV117	89.0447	0.842533	0.817827	1.03021	0.302912	0.871489	Actinomyces lingnae [Not Validly Published]–ASV117	Actinomyces lingnae [Not Validly Published]
ASV118	70.9851	0.459693	0.748168	0.614425	0.538935	0.99863	Fusobacterium sp. HMT 203–ASV118	Fusobacterium sp. HMT 203
ASV119	0.0516705	-0.540734	3.71487	-0.145559	0.884269	0.99863	Bacteroides heparinolyticus–ASV119	Bacteroides heparinolyticus
ASV120	41.6629	2.08287	0.924817	2.25219	0.02431	0.415871	Capnocytophaga leadbetteri–ASV120	Capnocytophaga leadbetteri
ASV121	108.36	0.133923	1.12567	0.118971	0.905298	0.99863	Prevotella sp. HMT 396–ASV121	Prevotella sp. HMT 396
ASV122	7.13254	2.05614	3.21432	0.639682	0.52238	0.99863	Haemophilus paraphrohaemolyticus–ASV122	Haemophilus paraphrohaemolyticus
ASV124	8.20504	1.77561	2.15269	0.824834	0.409466	0.969745	Haemophilus pittmaniae–ASV124	Haemophilus pittmaniae
ASV125	8.94328	-0.282131	0.956631	-0.294922	0.768054	0.99863	Lautropia mirabilis–ASV125	Lautropia mirabilis
ASV126	0						Lachnospiraceae [G-7] [G-7] bacterium HMT 086–ASV126	Lachnospiraceae [G-7] [G-7] bacterium HMT 086
ASV127	36.4657	3.0871	3.00641	1.02684	0.304496	0.871489	Actinomyces sp. HMT 180–ASV127	Actinomyces sp. HMT 180
ASV130	0.0177886	-0.064424	3.71555	-0.017339	0.986166	0.99863	Lachnospiraceae [G-2] [G-2] bacterium HMT 088–ASV130	Lachnospiraceae [G-2] [G-2] bacterium HMT 088
ASV131	10.2736	3.93693	3.26389	1.20621	0.227737	0.865347	Prevotella aurantiaca–ASV131	Prevotella aurantiaca
ASV132	16.3166	-0.633443	0.808017	-0.783948	0.433071	0.969745	Corynebacterium matruchotii–ASV132	Corynebacterium matruchotii
ASV133	23.3801	0.310155	1.74306	0.177938	0.858772	0.99863	Prevotella nanceiensis–ASV133	Prevotella nanceiensis
ASV134	0.0267688	0.0752183	3.71552	0.0202444	0.983848	0.99863	Bifidobacterium scardovii–ASV134	Bifidobacterium scardovii
ASV135	15.802	1.83517	1.15577	1.58782	0.112326	0.770787	Dialister invisus–ASV135	Dialister invisus
ASV136	0.0329271	-0.064424	3.71555	-0.017339	0.986166	0.99863	Bacteroides heparinolyticus–ASV136	Bacteroides heparinolyticus
ASV138	0.0249148	0.0192478	3.71553	0.00518036	0.995867	0.99863	Lachnospiraceae [G-2] [G-2] bacterium HMT 096–ASV138	Lachnospiraceae [G-2] [G-2] bacterium HMT 096
ASV139	20.1516	1.63135	0.975361	1.67256	0.094413	0.734651	Haemophilus influenzae–ASV139	Haemophilus influenzae
ASV140	0						Methanobrevibacter oralis–ASV140	Methanobrevibacter oralis
ASV141	13.2412	2.44843	2.80174	0.873897	0.382174	0.96101	Prevotella sp. HMT 309–ASV141	Prevotella sp. HMT 309
ASV144	0						Rothia mucilaginosa–ASV144	Rothia mucilaginosa
ASV145	0						Lachnoanaerobaculum saburreum–ASV145	Lachnoanaerobaculum saburreum
ASV146	0.00775553	-0.0417396	3.71555	-0.0112338	0.991037	0.99863	Eggerthia catenaformis–ASV146	Eggerthia catenaformis
ASV147	25.7267	24.4526	2.81835	8.67621	4.09193e-18	5.09446e-16	Veillonella atypica–ASV147	Veillonella atypica
ASV148	0						Pseudomonas aeruginosa–ASV148	Pseudomonas aeruginosa
ASV149	0	0	0	0	1		Neisseria perflava–ASV149	Neisseria perflava
ASV150	0						Lachnoanaerobaculum saburreum–ASV150	Lachnoanaerobaculum saburreum
ASV151	14.1949	2.75223	1.26287	2.17934	0.0293061	0.429248	Capnocytophaga sputigena–ASV151	Capnocytophaga sputigena
ASV152	25.3879	0.0856919	0.968612	0.0884688	0.929504	0.99863	Aggregatibacter segnis–ASV152	Aggregatibacter segnis
ASV153	0						Lachnoanaerobaculum saburreum–ASV153	Lachnoanaerobaculum saburreum
ASV155	0						Erysipelotrichaceae [G-1] [G-1] bacterium HMT 905–ASV155	Erysipelotrichaceae [G-1] [G-1] bacterium HMT 905
ASV156	0	0	0	0	1		Streptococcus salivarius–ASV156	Streptococcus salivarius
ASV158	30.4078	-0.397227	0.844916	-0.470138	0.638256	0.99863	Streptococcus mutans–ASV158	Streptococcus mutans
ASV159	28.5927	1.53526	1.00904	1.5215	0.128134	0.803155	Capnocytophaga gingivalis–ASV159	Capnocytophaga gingivalis
ASV160	0	0	0	0	1		Actinomyces graevenitzii–ASV160	Actinomyces graevenitzii
ASV161	8.608	23.1957	3.71129	6.25003	4.10373e-10	2.04366e-08	Rothia mucilaginosa–ASV161	Rothia mucilaginosa
ASV162	4.78541	4.914	3.71113	1.32413	0.185461	0.855181	Prevotella melaninogenica–ASV162	Prevotella melaninogenica
ASV163	70.0955	1.34799	1.05292	1.28024	0.200459	0.865347	Prevotella sp. HMT 305–ASV163	Prevotella sp. HMT 305
ASV164	4.08645	4.68795	3.71122	1.26318	0.206523	0.865347	Veillonella atypica–ASV164	Veillonella atypica
ASV165	7.7256	-1.00071	0.788839	-1.26859	0.204587	0.865347	Corynebacterium durum–ASV165	Corynebacterium durum
ASV168	56.1457	0.838692	1.43127	0.585976	0.557892	0.99863	Oribacterium parvum–ASV168	Oribacterium parvum
ASV169	24.6546	24.6148	2.82172	8.72333	2.70144e-18	5.09446e-16	Alloprevotella tannerae–ASV169	Alloprevotella tannerae
ASV170	38.0992	-0.350854	1.28171	-0.273739	0.784286	0.99863	Leptotrichia wadei–ASV170	Leptotrichia wadei
ASV172	20.4636	2.06224	1.95307	1.0559	0.291016	0.871489	Alloprevotella rava–ASV172	Alloprevotella rava
ASV173	1.03038	2.73879	3.71275	0.737672	0.460714	0.972184	Corynebacterium singulare–ASV173	Corynebacterium singulare
ASV174	17.6051	-0.4468	1.26023	-0.354538	0.722936	0.99863	Fusobacterium nucleatum subsp. vincentii–ASV174	Fusobacterium nucleatum subsp. vincentii
ASV175	18.2217	-0.146478	0.866003	-0.169143	0.865684	0.99863	Prevotella nigrescens–ASV175	Prevotella nigrescens
ASV176	9.82776	-0.583988	3.69071	-0.158232	0.874274	0.99863	Veillonella atypica–ASV176	Veillonella atypica
ASV177	4.19469	-1.05644	1.31012	-0.806371	0.420029	0.969745	Rothia aeria–ASV177	Rothia aeria
ASV178	58.7606	1.80088	0.906875	1.98581	0.0470545	0.601939	Butyrivibrio sp. HMT 455–ASV178	Butyrivibrio sp. HMT 455
ASV180	10.3471	1.27133	2.12309	0.598811	0.549299	0.99863	Lactobacillus salivarius–ASV180	Lactobacillus salivarius
ASV182	10.4793	3.27772	2.1719	1.50915	0.13126	0.803155	Prevotella shahii–ASV182	Prevotella shahii
ASV183	6.78573	5.41828	3.71098	1.46007	0.144271	0.82869	Leptotrichia sp. HMT 218–ASV183	Leptotrichia sp. HMT 218
ASV184	8.23264	1.58927	1.27983	1.24178	0.214318	0.865347	Prevotella oris–ASV184	Prevotella oris
ASV186	3.41121	-2.15488	3.21434	-0.670395	0.502606	0.99863	Campylobacter rectus–ASV186	Campylobacter rectus
ASV187	12.0749	2.58068	1.80752	1.42774	0.153366	0.82869	Parvimonas sp. HMT 110–ASV187	Parvimonas sp. HMT 110
ASV188	6.45367	5.34647	3.71099	1.44071	0.149667	0.82869	Prevotella sp. HMT 306–ASV188	Prevotella sp. HMT 306
ASV189	0.00676369	-0.3651	3.71532	-0.0982689	0.921719	0.99863	Porphyromonas sp. HMT 284–ASV189	Porphyromonas sp. HMT 284
ASV190	3.95744	4.64161	3.50361	1.32481	0.185234	0.855181	Alloprevotella sp. HMT 914–ASV190	Alloprevotella sp. HMT 914
ASV192	0						Peptococcus sp. HMT 167–ASV192	Peptococcus sp. HMT 167
ASV193	0	0	0	0	1		Veillonella atypica–ASV193	Veillonella atypica
ASV194	0.915999	2.59137	3.71293	0.69793	0.485221	0.98439	Haemophilus sputorum–ASV194	Haemophilus sputorum
ASV195	0.0233483	-0.00915966	3.71554	-0.00246523	0.998033	0.99863	Bacteroides pyogenes–ASV195	Bacteroides pyogenes
ASV197	7.62036	5.58608	3.71093	1.5053	0.132246	0.803155	Veillonella atypica–ASV197	Veillonella atypica
ASV198	13.1071	0.995828	3.65183	0.272693	0.785089	0.99863	Leptotrichia sp. HMT 417–ASV198	Leptotrichia sp. HMT 417
ASV199	11.2922	2.13513	3.58265	0.595963	0.5512	0.99863	Veillonella atypica–ASV199	Veillonella atypica
ASV201	0.422233	1.68053	3.71416	0.452466	0.650933	0.99863	Fusobacterium periodonticum–ASV201	Fusobacterium periodonticum
ASV202	0.183598	0.302198	3.71448	0.0813568	0.935158	0.99863	Lactobacillus casei–ASV202	Lactobacillus casei
ASV204	0	0	0	0	1		Prevotella histicola–ASV204	Prevotella histicola
ASV205	2.41008	0.514797	1.47653	0.348654	0.727349	0.99863	Lactococcus lactis–ASV205	Lactococcus lactis
ASV206	11.3879	0.452985	1.32813	0.34107	0.733051	0.99863	Fusobacterium nucleatum subsp. animalis–ASV206	Fusobacterium nucleatum subsp. animalis
ASV207	32.3422	1.18309	1.78374	0.663266	0.50716	0.99863	Prevotella oulorum–ASV207	Prevotella oulorum
ASV208	2.78136	4.1276	2.23851	1.8439	0.0651973	0.601939	Neisseria oralis–ASV208	Neisseria oralis
ASV209	0	0	0	0	1		Rothia mucilaginosa–ASV209	Rothia mucilaginosa
ASV213	27.8946	1.14046	0.7926	1.43889	0.150182	0.82869	Alloscardovia omnicolens–ASV213	Alloscardovia omnicolens
ASV214	63.3069	-0.315464	0.994612	-0.317173	0.751112	0.99863	Selenomonas sputigena–ASV214	Selenomonas sputigena
ASV215	10.6929	0.885349	2.0478	0.432341	0.665494	0.99863	Prevotella oulorum–ASV215	Prevotella oulorum
ASV216	0.0111583	-0.064424	3.71555	-0.017339	0.986166	0.99863	Prevotella oris–ASV216	Prevotella oris
ASV217	14.77	0.419798	2.28672	0.183581	0.854342	0.99863	Tannerella sp. HMT 916–ASV217	Tannerella sp. HMT 916
ASV219	10.5539	6.05555	3.71084	1.63185	0.10271	0.770787	Leptotrichia sp. HMT 417–ASV219	Leptotrichia sp. HMT 417
ASV220	0	0	0	0	1		Leptotrichia sp. HMT 417–ASV220	Leptotrichia sp. HMT 417
ASV221	0.930246	2.24222	3.71339	0.603821	0.545963	0.99863	Veillonella rogosae–ASV221	Veillonella rogosae
ASV222	0.026683	-0.0367206	3.71555	-0.00988295	0.992115	0.99863	Lachnospiraceae [G-2] [G-2] bacterium HMT 096–ASV222	Lachnospiraceae [G-2] [G-2] bacterium HMT 096
ASV225	1.73984	1.859	3.71392	0.50055	0.616688	0.99863	Prevotella histicola–ASV225	Prevotella histicola
ASV227	16.3858	3.20965	1.74116	1.8434	0.0652705	0.601939	Campylobacter sp. HMT 044–ASV227	Campylobacter sp. HMT 044
ASV228	0						Lachnospiraceae [G-2] [G-2] bacterium HMT 088–ASV228	Lachnospiraceae [G-2] [G-2] bacterium HMT 088
ASV229	2.25257	0.149149	3.69718	0.0403412	0.967821	0.99863	Haemophilus parainfluenzae–ASV229	Haemophilus parainfluenzae
ASV230	0.394631	-0.425338	2.58157	-0.164759	0.869133	0.99863	Arthrospira platensis–ASV230	Arthrospira platensis
ASV231	10.6805	-0.370288	0.88487	-0.418465	0.675607	0.99863	Porphyromonas endodontalis–ASV231	Porphyromonas endodontalis
ASV233	40.6775	1.82326	1.71856	1.06092	0.288724	0.871489	Alloprevotella rava–ASV233	Alloprevotella rava
ASV234	13.4392	-0.68741	0.79287	-0.866989	0.385948	0.96101	Leptotrichia hongkongensis–ASV234	Leptotrichia hongkongensis
ASV236	13.9816	-0.140595	1.3665	-0.102887	0.918053	0.99863	Streptococcus downei–ASV236	Streptococcus downei
ASV237	3.03195	-25.0314	3.69524	-6.77396	1.25304e-11	1.04002e-09	Leptotrichia sp. HMT 417–ASV237	Leptotrichia sp. HMT 417
ASV239	0.0220045	-0.458558	3.715	-0.123434	0.901763	0.99863	Bacteroides pyogenes–ASV239	Bacteroides pyogenes
ASV240	0						Tannerella sp. HMT 916–ASV240	Tannerella sp. HMT 916
ASV241	2.5786	1.62124	2.7267	0.59458	0.552124	0.99863	Haemophilus paraphrohaemolyticus–ASV241	Haemophilus paraphrohaemolyticus
ASV243	4.87175	0.922996	1.98208	0.465671	0.641451	0.99863	Prevotella intermedia–ASV243	Prevotella intermedia
ASV244	0						Actinomyces graevenitzii–ASV244	Actinomyces graevenitzii
ASV245	0	0	0	0	1		Prevotella melaninogenica–ASV245	Prevotella melaninogenica
ASV246	0.0254824	-0.064424	3.71555	-0.017339	0.986166	0.99863	Lachnoanaerobaculum orale–ASV246	Lachnoanaerobaculum orale
ASV247	0.486631	0.727913	1.63377	0.445542	0.655928	0.99863	Pseudomonas pseudoalcaligenes–ASV247	Pseudomonas pseudoalcaligenes
ASV248	0	0	0	0	1		Neisseria perflava–ASV248	Neisseria perflava
ASV249	15.7058	-0.069903	1.32858	-0.0526148	0.958039	0.99863	Leptotrichia buccalis–ASV249	Leptotrichia buccalis
ASV251	12.9568	0.602437	1.55061	0.388516	0.697634	0.99863	Fusobacterium sp. HMT 203–ASV251	Fusobacterium sp. HMT 203
ASV252	7.83716	2.10052	1.60871	1.30572	0.191648	0.865347	Alloprevotella sp. HMT 473–ASV252	Alloprevotella sp. HMT 473
ASV253	8.03005	0.337236	1.2699	0.265561	0.790577	0.99863	Prevotella denticola–ASV253	Prevotella denticola
ASV256	1.91819	3.60021	3.7119	0.96991	0.332091	0.877027	Leptotrichia sp. HMT 221–ASV256	Leptotrichia sp. HMT 221
ASV258	3.34554	-2.1072	1.8904	-1.11469	0.264985	0.871489	Actinomyces naeslundii–ASV258	Actinomyces naeslundii
ASV259	1.8942	3.58152	3.71191	0.964873	0.334609	0.877027	Prevotella melaninogenica–ASV259	Prevotella melaninogenica
ASV260	0						Neisseria perflava–ASV260	Neisseria perflava
ASV261	2.89314	4.18803	2.26855	1.84612	0.0648745	0.601939	Absconditabacteria (SR1) [G-1] (SR1) [G-1] bacterium HMT 875–ASV261	Absconditabacteria (SR1) [G-1] (SR1) [G-1] bacterium HMT 875
ASV262	0.108036	0.339074	3.71543	0.091261	0.927285	0.99863	Cupriavidus gilardii–ASV262	Cupriavidus gilardii
ASV263	0	0	0	0	1		Streptococcus australis–ASV263	Streptococcus australis
ASV264	8.47387	-1.27676	1.70437	-0.749107	0.453793	0.972184	Porphyromonas gingivalis–ASV264	Porphyromonas gingivalis
ASV265	0						Bacteroides heparinolyticus–ASV265	Bacteroides heparinolyticus
ASV267	17.8726	-0.323347	1.0187	-0.317413	0.75093	0.99863	Neisseria flavescens–ASV267	Neisseria flavescens
ASV268	8.00353	0.204329	1.15099	0.177525	0.859096	0.99863	Kingella denitrificans–ASV268	Kingella denitrificans
ASV269	0.469902	1.79145	3.71401	0.48235	0.629558	0.99863	Streptococcus australis–ASV269	Streptococcus australis
ASV270	0						Lachnoanaerobaculum orale–ASV270	Lachnoanaerobaculum orale
ASV271	0.589489	0.0918557	1.54467	0.0594663	0.952581	0.99863	Janibacter indicus–ASV271	Janibacter indicus
ASV272	0						Lachnoanaerobaculum saburreum–ASV272	Lachnoanaerobaculum saburreum
ASV273	1.20527	2.9551	3.7125	0.795986	0.42604	0.969745	Leptotrichia sp. HMT 215–ASV273	Leptotrichia sp. HMT 215
ASV274	0						Streptococcus salivarius–ASV274	Streptococcus salivarius
ASV275	0	0	0	0	1		Veillonella sp. HMT 917–ASV275	Veillonella sp. HMT 917
ASV276	0						Lachnospiraceae [G-2] [G-2] bacterium HMT 096–ASV276	Lachnospiraceae [G-2] [G-2] bacterium HMT 096
ASV278	0	0	0	0	1		Prevotella melaninogenica–ASV278	Prevotella melaninogenica
ASV283	6.31808	5.31626	3.61561	1.47036	0.141464	0.82869	Veillonella dispar–ASV283	Veillonella dispar
ASV284	26.6205	1.55488	1.56491	0.993592	0.320422	0.877027	Selenomonas flueggei–ASV284	Selenomonas flueggei
ASV285	2.79111	-2.61682	2.35882	-1.10938	0.267267	0.871489	Lactobacillus panis–ASV285	Lactobacillus panis
ASV287	0	0	0	0	1		Veillonella atypica–ASV287	Veillonella atypica
ASV289	3.08877	4.28396	3.71141	1.15427	0.248391	0.865347	Lachnospiraceae [G-2] [G-2] bacterium HMT 096–ASV289	Lachnospiraceae [G-2] [G-2] bacterium HMT 096
ASV290	2.96672	0.748161	2.00065	0.373958	0.708435	0.99863	Veillonella denticariosi–ASV290	Veillonella denticariosi
ASV291	8.82445	1.40467	1.18274	1.18764	0.234975	0.865347	Capnocytophaga granulosa–ASV291	Capnocytophaga granulosa
ASV293	3.57766	0.4034	2.5259	0.159706	0.873113	0.99863	Neisseria oralis–ASV293	Neisseria oralis
ASV295	16.4487	-0.729127	1.224	-0.595693	0.551381	0.99863	Streptococcus anginosus–ASV295	Streptococcus anginosus
ASV296	3.47852	4.45583	3.71132	1.20061	0.229904	0.865347	Prevotella histicola–ASV296	Prevotella histicola
ASV298	2.94031	-6.96065	3.69529	-1.88365	0.0596117	0.601939	Lactobacillus brevis–ASV298	Lactobacillus brevis
ASV299	36.2465	1.24231	1.16842	1.06324	0.287674	0.871489	Oribacterium asaccharolyticum–ASV299	Oribacterium asaccharolyticum
ASV301	0	0	0	0	1		Rothia mucilaginosa–ASV301	Rothia mucilaginosa
ASV302	18.9868	0.547323	2.76627	0.197856	0.843158	0.99863	Leptotrichia sp. HMT 417–ASV302	Leptotrichia sp. HMT 417
ASV303	0.0384075	-0.302825	3.71506	-0.0815126	0.935034	0.99863	Bacteroides pyogenes–ASV303	Bacteroides pyogenes
ASV304	0						Dialister sp. HMT 119–ASV304	Dialister sp. HMT 119
ASV305	0.0405136	0.0472328	3.71553	0.0127123	0.989857	0.99863	Oribacterium sinus–ASV305	Oribacterium sinus
ASV306	0.00450912	-0.289679	3.71542	-0.0779668	0.937854	0.99863	Clostridiales [F-1][G-2] [F-1][G-2] bacterium HMT 402–ASV306	Clostridiales [F-1][G-2] [F-1][G-2] bacterium HMT 402
ASV307	30.3633	2.33357	1.02281	2.28153	0.0225169	0.415871	Selenomonas sputigena–ASV307	Selenomonas sputigena
ASV309	12.184	1.53298	1.63472	0.937762	0.348367	0.903576	Leptotrichia sp. HMT 498–ASV309	Leptotrichia sp. HMT 498
ASV313	0						Butyrivibrio sp. HMT 090–ASV313	Butyrivibrio sp. HMT 090
ASV315	0.78117	-2.39719	3.69961	-0.647958	0.517012	0.99863	Prevotella aurantiaca–ASV315	Prevotella aurantiaca
ASV316	0	0	0	0	1		Veillonella atypica–ASV316	Veillonella atypica
ASV317	6.57275	3.11063	1.79776	1.73028	0.0835795	0.679174	Aggregatibacter aphrophilus–ASV317	Aggregatibacter aphrophilus
ASV318	14.6063	-1.15862	1.25176	-0.92559	0.354659	0.910413	Leptotrichia shahii–ASV318	Leptotrichia shahii
ASV320	4.26424	0.800932	1.88581	0.424716	0.671044	0.99863	Tannerella sp. HMT 286–ASV320	Tannerella sp. HMT 286
ASV323	0.823094	0.108084	1.3809	0.0782706	0.937613	0.99863	Leptothrix sp. HMT 266–ASV323	Leptothrix sp. HMT 266
ASV325	0						Bacteroides heparinolyticus–ASV325	Bacteroides heparinolyticus
ASV328	4.83279	2.04388	2.02347	1.01009	0.312453	0.877027	Fusobacterium nucleatum subsp. vincentii–ASV328	Fusobacterium nucleatum subsp. vincentii
ASV329	23.0915	1.02375	1.3394	0.76433	0.44467	0.972184	Oribacterium asaccharolyticum–ASV329	Oribacterium asaccharolyticum
ASV330	0.013108	-0.492189	3.7151	-0.132483	0.894602	0.99863	Alloprevotella sp. HMT 912–ASV330	Alloprevotella sp. HMT 912
ASV331	1.88755	-1.2292	3.69502	-0.332665	0.739387	0.99863	Prevotella melaninogenica–ASV331	Prevotella melaninogenica
ASV332	1.43671	3.1501	3.22135	0.977882	0.328133	0.877027	Alloprevotella tannerae–ASV332	Alloprevotella tannerae
ASV333	0						Lactobacillus casei–ASV333	Lactobacillus casei
ASV335	0	0	0	0	1		Prevotella pallens–ASV335	Prevotella pallens
ASV336	0.316052	1.17999	3.71481	0.317645	0.750754	0.99863	Leptotrichia sp. HMT 215–ASV336	Leptotrichia sp. HMT 215
ASV337	6.49643	1.64417	3.69542	0.44492	0.656378	0.99863	Atopobium parvulum–ASV337	Atopobium parvulum
ASV338	0	0	0	0	1		Lachnoanaerobaculum umeaense–ASV338	Lachnoanaerobaculum umeaense
ASV339	0						Lachnospiraceae [G-2] [G-2] bacterium HMT 096–ASV339	Lachnospiraceae [G-2] [G-2] bacterium HMT 096
ASV340	0						Prevotella melaninogenica–ASV340	Prevotella melaninogenica
ASV341	8.83507	3.36044	1.92993	1.74123	0.0816435	0.679174	Peptococcus sp. HMT 167–ASV341	Peptococcus sp. HMT 167
ASV342	0	0	0	0	1		Fusobacterium periodonticum–ASV342	Fusobacterium periodonticum
ASV343	3.13962	-0.692731	1.38669	-0.499557	0.617387	0.99863	Scardovia wiggsiae–ASV343	Scardovia wiggsiae
ASV344	0						Lachnospiraceae [G-2] [G-2] bacterium HMT 096–ASV344	Lachnospiraceae [G-2] [G-2] bacterium HMT 096
ASV346	0.89424	1.79969	2.22452	0.809024	0.418501	0.969745	Absconditabacteria (SR1) [G-1] (SR1) [G-1] bacterium HMT 345–ASV346	Absconditabacteria (SR1) [G-1] (SR1) [G-1] bacterium HMT 345
ASV347	0						Bacteroides pyogenes–ASV347	Bacteroides pyogenes
ASV349	0.00948315	-0.064424	3.71555	-0.017339	0.986166	0.99863	Butyrivibrio sp. HMT 090–ASV349	Butyrivibrio sp. HMT 090
ASV350	0	0	0	0	1		Veillonella atypica–ASV350	Veillonella atypica
ASV353	1.84554	1.36248	2.32897	0.585012	0.558539	0.99863	Actinomyces sp. HMT 448–ASV353	Actinomyces sp. HMT 448
ASV354	0						Bacteroides pyogenes–ASV354	Bacteroides pyogenes
ASV355	0	0	0	0	1		Leptotrichia sp. HMT 417–ASV355	Leptotrichia sp. HMT 417
ASV356	0.0135045	-0.064424	3.71555	-0.017339	0.986166	0.99863	Butyrivibrio sp. HMT 090–ASV356	Butyrivibrio sp. HMT 090
ASV357	23.7498	0.86865	0.792491	1.0961	0.273035	0.871489	Saccharibacteria (TM7) [G-1] (TM7) [G-1] bacterium HMT 352–ASV357	Saccharibacteria (TM7) [G-1] (TM7) [G-1] bacterium HMT 352
ASV360	0.357457	0.882047	3.7151	0.237422	0.812329	0.99863	Streptococcus mitis–ASV360	Streptococcus mitis
ASV362	0.0148757	-0.064424	3.71555	-0.017339	0.986166	0.99863	Alloprevotella rava–ASV362	Alloprevotella rava
ASV363	10.2733	-1.08618	1.09698	-0.990157	0.322097	0.877027	Leptotrichia hofstadii–ASV363	Leptotrichia hofstadii
ASV364	1.56651	1.29856	1.70832	0.760139	0.447171	0.972184	Lautropia mirabilis–ASV364	Lautropia mirabilis
ASV365	0						Ralstonia pickettii–ASV365	Ralstonia pickettii
ASV366	6.55486	-0.596726	2.18135	-0.273558	0.784424	0.99863	Granulicatella adiacens–ASV366	Granulicatella adiacens
ASV367	0.513282	1.88772	3.71388	0.508287	0.611252	0.99863	Veillonella atypica–ASV367	Veillonella atypica
ASV368	1.5114	3.2645	3.71219	0.8794	0.379185	0.96101	Prevotella salivae–ASV368	Prevotella salivae
ASV369	0						Bacteroidetes [G-6] [G-6] bacterium HMT 516–ASV369	Bacteroidetes [G-6] [G-6] bacterium HMT 516
ASV370	2.41636	3.92901	3.71164	1.05856	0.289799	0.871489	Veillonella atypica–ASV370	Veillonella atypica
ASV374	0.119253	0.676169	3.71525	0.181998	0.855584	0.99863	Streptococcus pneumoniae–ASV374	Streptococcus pneumoniae
ASV377	5.76128	-0.205683	1.06308	-0.193479	0.846584	0.99863	Abiotrophia defectiva–ASV377	Abiotrophia defectiva
ASV378	1.17462	1.23304	3.71475	0.331931	0.739942	0.99863	Prevotella histicola–ASV378	Prevotella histicola
ASV379	1.57374	-1.88811	3.69527	-0.510953	0.609384	0.99863	Actinomyces sp. HMT 172–ASV379	Actinomyces sp. HMT 172
ASV380	0.909793	0.806232	3.71516	0.217012	0.828199	0.99863	Fusobacterium periodonticum–ASV380	Fusobacterium periodonticum
ASV381	0.430905	-3.66425	3.70023	-0.990275	0.32204	0.877027	Arthrospira platensis–ASV381	Arthrospira platensis
ASV383	0	0	0	0	1		Veillonella atypica–ASV383	Veillonella atypica
ASV384	1.14492	2.89076	3.71257	0.778642	0.43619	0.969745	Leptotrichia sp. HMT 417–ASV384	Leptotrichia sp. HMT 417
ASV386	3.82736	4.58983	3.71126	1.23673	0.216187	0.865347	Actinomyces graevenitzii–ASV386	Actinomyces graevenitzii

## Sheet: Smell_iden_dic
Supplementary Table S4: The results of the crude DESeq analysis
ASV	baseMean	log2FoldChange	lfcSE	stat	pvalue	padj	homd	name
ASV1	13525.6	-0.724861	0.150649	-4.81159	1.49737e-06	0.00014824	Streptococcus salivarius–ASV1	Streptococcus salivarius
ASV2	12117.9	0.0282971	0.131366	0.215407	0.82945	0.940174	Veillonella atypica–ASV2	Veillonella atypica
ASV3	4113.27	-0.302018	0.0954491	-3.16418	0.00155523	0.0477858	Streptococcus australis–ASV3	Streptococcus australis
ASV4	4592.13	-0.0653384	0.30608	-0.213468	0.830962	0.940174	Prevotella histicola–ASV4	Prevotella histicola
ASV5	4254.14	0.410589	0.25918	1.58418	0.113152	0.372533	Prevotella melaninogenica–ASV5	Prevotella melaninogenica
ASV6	4013.82	0.271475	0.3007	0.90281	0.366627	0.685551	Haemophilus parainfluenzae–ASV6	Haemophilus parainfluenzae
ASV7	5003.36	-0.0879453	0.382917	-0.229672	0.818347	0.936605	Leptotrichia sp. HMT 417–ASV7	Leptotrichia sp. HMT 417
ASV8	4092.56	0.864245	0.478918	1.80458	0.0711408	0.327578	Neisseria perflava–ASV8	Neisseria perflava
ASV9	2536.01	0.364185	0.209989	1.73431	0.0828632	0.342581	Streptococcus mitis–ASV9	Streptococcus mitis
ASV10	2010.91	-0.117041	0.415771	-0.281504	0.778324	0.925011	Prevotella sp. HMT 313–ASV10	Prevotella sp. HMT 313
ASV11	1537.56	-0.174668	0.303243	-0.576001	0.564615	0.841438	Actinomyces graevenitzii–ASV11	Actinomyces graevenitzii
ASV12	1878.58	0.384756	0.228139	1.68649	0.0917009	0.342581	Actinomyces sp. HMT 180–ASV12	Actinomyces sp. HMT 180
ASV13	2575.13	1.06175	0.441499	2.40487	0.0161783	0.158541	Fusobacterium periodonticum–ASV13	Fusobacterium periodonticum
ASV14	1974.64	0.648894	0.403407	1.60853	0.107718	0.372533	Actinomyces sp. HMT 172–ASV14	Actinomyces sp. HMT 172
ASV15	1231.05	-1.12114	0.472339	-2.3736	0.0176157	0.158541	Rothia mucilaginosa–ASV15	Rothia mucilaginosa
ASV16	1505.52	0.68832	0.257668	2.67135	0.00755475	0.0997227	Gemella haemolysans–ASV16	Gemella haemolysans
ASV17	1776.22	-0.153821	0.469941	-0.327319	0.743427	0.921204	Prevotella sp. HMT 306–ASV17	Prevotella sp. HMT 306
ASV18	1511.86	1.17201	0.369536	3.17158	0.00151614	0.0477858	Veillonella parvula–ASV18	Veillonella parvula
ASV19	1236.67	0.35995	0.283723	1.26867	0.20456	0.487987	Streptococcus lactarius–ASV19	Streptococcus lactarius
ASV20	1302.49	-0.147055	0.253898	-0.579191	0.56246	0.841438	Prevotella salivae–ASV20	Prevotella salivae
ASV21	1219.22	0.247125	0.264193	0.935395	0.349585	0.678654	Megasphaera micronuciformis–ASV21	Megasphaera micronuciformis
ASV22	1094.7	0.475321	0.394102	1.20609	0.227784	0.518405	Veillonella rogosae–ASV22	Veillonella rogosae
ASV23	863.488	0.328656	0.188043	1.74777	0.0805031	0.342581	Granulicatella adiacens–ASV23	Granulicatella adiacens
ASV24	929.278	-0.14478	0.480267	-0.301457	0.763066	0.925011	Veillonella sp. HMT 917–ASV24	Veillonella sp. HMT 917
ASV25	1148.96	0.494985	0.514194	0.962643	0.335727	0.667744	Lachnospiraceae [G-2] [G-2] bacterium HMT 096–ASV25	Lachnospiraceae [G-2] [G-2] bacterium HMT 096
ASV26	549.229	-0.499203	0.692003	-0.721389	0.47067	0.763875	Rothia mucilaginosa–ASV26	Rothia mucilaginosa
ASV27	639.051	0.16617	0.590839	0.281244	0.778523	0.925011	Rothia mucilaginosa–ASV27	Rothia mucilaginosa
ASV28	859.626	0.674023	0.453823	1.48521	0.137488	0.388895	Leptotrichia sp. HMT 221–ASV28	Leptotrichia sp. HMT 221
ASV29	787.629	-0.0623082	0.194786	-0.31988	0.749059	0.921204	Campylobacter concisus–ASV29	Campylobacter concisus
ASV30	0.0729184	0.0311407	3.7533	0.00829688	0.99338		Prevotella histicola–ASV30	Prevotella histicola
ASV31	0.664584	0.956412	1.99185	0.480164	0.631111		Enterococcus faecalis–ASV31	Enterococcus faecalis
ASV32	728.513	-0.0754733	0.550037	-0.137215	0.890861	0.963882	Prevotella pallens–ASV32	Prevotella pallens
ASV33	650.194	-0.0661185	0.275144	-0.240305	0.810094	0.936605	Lachnoanaerobaculum orale–ASV33	Lachnoanaerobaculum orale
ASV34	633.678	-0.150093	0.336433	-0.44613	0.655503	0.871072	Selenomonas sp. HMT 478–ASV34	Selenomonas sp. HMT 478
ASV35	443.923	1.29474	0.820958	1.57711	0.11477	0.372533	Rothia mucilaginosa–ASV35	Rothia mucilaginosa
ASV36	656.076	-0.277892	0.590522	-0.470587	0.637936	0.865146	Prevotella pallens–ASV36	Prevotella pallens
ASV37	0.852317	2.10642	1.34091	1.57089	0.116208		Acinetobacter johnsonii–ASV37	Acinetobacter johnsonii
ASV38	604.267	1.04214	0.819168	1.27219	0.203306	0.487987	Leptotrichia sp. HMT 218–ASV38	Leptotrichia sp. HMT 218
ASV39	502.944	1.07099	0.479515	2.23348	0.0255173	0.193529	Porphyromonas pasteri–ASV39	Porphyromonas pasteri
ASV40	2.57989	0.659306	0.681817	0.966985	0.333551		Staphylococcus pasteuri–ASV40	Staphylococcus pasteuri
ASV41	120.333	-2.10185	0.669377	-3.14001	0.0016894	0.0477858	Bifidobacterium breve–ASV41	Bifidobacterium breve
ASV42	411.712	0.593324	0.542975	1.09273	0.274513	0.584447	Leptotrichia sp. HMT 221–ASV42	Leptotrichia sp. HMT 221
ASV43	5.36345	0.0104293	0.663699	0.0157139	0.987463	0.999815	Moraxella nonliquefaciens–ASV43	Moraxella nonliquefaciens
ASV44	354.079	-0.0171227	0.222303	-0.0770242	0.938604	0.978124	Atopobium parvulum–ASV44	Atopobium parvulum
ASV45	452.911	0.227016	0.813453	0.279077	0.780186	0.925011	Mitsuokella sp. HMT 521–ASV45	Mitsuokella sp. HMT 521
ASV46	0.123153	0.37561	1.93004	0.194613	0.845696		Lachnoanaerobaculum umeaense–ASV46	Lachnoanaerobaculum umeaense
ASV47	436.282	1.23939	0.667946	1.85552	0.0635218	0.312629	Alloprevotella rava–ASV47	Alloprevotella rava
ASV48	344.603	0.269102	0.304025	0.885129	0.376087	0.689493	Stomatobaculum longum–ASV48	Stomatobaculum longum
ASV49	332.056	0.736032	0.609835	1.20694	0.227457	0.518405	Leptotrichia sp. HMT 215–ASV49	Leptotrichia sp. HMT 215
ASV50	0.586868	-0.28806	1.41802	-0.203143	0.839024		Bacteroides heparinolyticus–ASV50	Bacteroides heparinolyticus
ASV51	0.0201531	-0.196491	3.75327	-0.0523519	0.958248		Lachnoanaerobaculum orale–ASV51	Lachnoanaerobaculum orale
ASV52	302.873	0.187585	0.383943	0.488574	0.625143	0.859932	Alloprevotella sp. HMT 308–ASV52	Alloprevotella sp. HMT 308
ASV53	0.104346	-0.383769	3.37025	-0.11387	0.909341		Lachnospiraceae [G-2] [G-2] bacterium HMT 088–ASV53	Lachnospiraceae [G-2] [G-2] bacterium HMT 088
ASV54	17.2751	2.50658	3.7441	0.669476	0.503192	0.778403	Streptococcus salivarius–ASV54	Streptococcus salivarius
ASV55	282.596	1.33468	0.535878	2.49064	0.0127513	0.140264	Stomatobaculum sp. HMT 097–ASV55	Stomatobaculum sp. HMT 097
ASV56	0.00850197	-0.106842	3.7533	-0.0284662	0.97729		Lachnoanaerobaculum orale–ASV56	Lachnoanaerobaculum orale
ASV57	3.1884	0.0102865	0.856393	0.0120115	0.990416		Escherichia coli–ASV57	Escherichia coli
ASV58	222.254	0.864749	0.287313	3.00978	0.00261433	0.0536382	Oribacterium sinus–ASV58	Oribacterium sinus
ASV59	270.486	0.675298	0.835171	0.808574	0.41876	0.721134	Leptotrichia sp. HMT 417–ASV59	Leptotrichia sp. HMT 417
ASV60	225.242	1.77102	0.640528	2.76494	0.00569336	0.0939404	Prevotella nanceiensis–ASV60	Prevotella nanceiensis
ASV61	0.0176304	-0.0962753	3.7533	-0.0256508	0.979536		Lachnospiraceae [G-2] [G-2] bacterium HMT 096–ASV61	Lachnospiraceae [G-2] [G-2] bacterium HMT 096
ASV62	178.501	-0.42238	0.340723	-1.23966	0.215102	0.507026	Actinomyces lingnae [Not Validly Published]–ASV62	Actinomyces lingnae [Not Validly Published]
ASV63	134.832	-0.16405	0.66331	-0.24732	0.80466	0.936605	Neisseria sicca–ASV63	Neisseria sicca
ASV64	270.878	1.29749	0.808671	1.60447	0.108611	0.372533	Leptotrichia sp. HMT 215–ASV64	Leptotrichia sp. HMT 215
ASV65	0.129763	-0.574266	3.34679	-0.171587	0.863762		Lachnoanaerobaculum orale–ASV65	Lachnoanaerobaculum orale
ASV66	0.41164	0.726093	2.13604	0.339925	0.733913		Olsenella profusa–ASV66	Olsenella profusa
ASV67	197.176	0.644052	0.380202	1.69397	0.0902701	0.342581	Lachnoanaerobaculum umeaense–ASV67	Lachnoanaerobaculum umeaense
ASV68	0.00984803	-0.117406	3.7533	-0.0312807	0.975046		Lachnospiraceae [G-2] [G-2] bacterium HMT 088–ASV68	Lachnospiraceae [G-2] [G-2] bacterium HMT 088
ASV69	0.00812762	-0.127893	3.7533	-0.0340747	0.972818		Lachnospiraceae [G-7] [G-7] bacterium HMT 086–ASV69	Lachnospiraceae [G-7] [G-7] bacterium HMT 086
ASV70	98.0413	-7.24147e-05	0.312776	-0.000231522	0.999815	0.999815	Rothia dentocariosa–ASV70	Rothia dentocariosa
ASV71	0.038122	-0.457369	3.75324	-0.12186	0.90301		Prevotella histicola–ASV71	Prevotella histicola
ASV72	0.750777	1.46508	1.8417	0.795507	0.426318		Lactobacillus paracasei–ASV72	Lactobacillus paracasei
ASV73	92.0325	1.58361	1.02755	1.54115	0.12328	0.374023	Leptotrichia sp. HMT 218–ASV73	Leptotrichia sp. HMT 218
ASV74	4.31535	4.77892	3.75156	1.27385	0.202718	0.487987	Streptococcus salivarius–ASV74	Streptococcus salivarius
ASV75	0.00832024	-0.138345	3.7533	-0.0368596	0.970597		Shuttleworthia satelles–ASV75	Shuttleworthia satelles
ASV76	117.823	-0.295885	0.660168	-0.448197	0.654011	0.871072	Veillonella dispar–ASV76	Veillonella dispar
ASV77	1.80393	-0.256205	1.15132	-0.222531	0.8239		Corynebacterium pseudodiphtheriticum–ASV77	Corynebacterium pseudodiphtheriticum
ASV79	115.104	0.861494	0.4628	1.86148	0.0626763	0.312629	Prevotella melaninogenica–ASV79	Prevotella melaninogenica
ASV80	2.62789	4.06304	3.7517	1.08299	0.278814		Neisseria perflava–ASV80	Neisseria perflava
ASV81	9.9072	5.97768	3.75145	1.59343	0.111063	0.372533	Streptococcus salivarius–ASV81	Streptococcus salivarius
ASV82	47.8735	1.89923	1.25795	1.50978	0.131099	0.381729	Fusobacterium periodonticum–ASV82	Fusobacterium periodonticum
ASV83	143.007	0.410706	0.270866	1.51627	0.129451	0.381729	Mogibacterium diversum–ASV83	Mogibacterium diversum
ASV84	153.046	0.550258	0.50906	1.08093	0.279728	0.589215	Peptostreptococcus stomatis–ASV84	Peptostreptococcus stomatis
ASV85	28.4955	-2.46432	1.20474	-2.04553	0.0408029	0.230828	Lactobacillus fermentum–ASV85	Lactobacillus fermentum
ASV86	65.6425	0.868026	0.729375	1.1901	0.234009	0.525857	Streptococcus sanguinis–ASV86	Streptococcus sanguinis
ASV88	122.274	0.127644	0.258686	0.493432	0.621708	0.859932	Solobacterium moorei–ASV88	Solobacterium moorei
ASV89	11.5825	0.624558	3.74331	0.166846	0.867491	0.963882	Neisseria perflava–ASV89	Neisseria perflava
ASV90	72.3048	0.256391	1.09811	0.233484	0.815386	0.936605	Prevotella sp. HMT 309–ASV90	Prevotella sp. HMT 309
ASV91	0.276329	0.895642	3.55844	0.251695	0.801277		Bifidobacterium breve–ASV91	Bifidobacterium breve
ASV92	0.0625895	-0.127893	3.7533	-0.0340747	0.972818		Butyrivibrio sp. HMT 090–ASV92	Butyrivibrio sp. HMT 090
ASV93	0.193051	0.0341118	2.76523	0.012336	0.990158		Lachnospiraceae [G-2] [G-2] bacterium HMT 096–ASV93	Lachnospiraceae [G-2] [G-2] bacterium HMT 096
ASV94	0.0966103	-0.0495834	3.75325	-0.0132108	0.98946		Eubacterium limosum–ASV94	Eubacterium limosum
ASV96	18.6036	2.26504	2.77237	0.817007	0.413925	0.721134	Streptococcus salivarius–ASV96	Streptococcus salivarius
ASV97	0.0966532	-0.793908	2.98932	-0.265581	0.790562		Bacteroides heparinolyticus–ASV97	Bacteroides heparinolyticus
ASV98	99.0185	0.65672	0.377348	1.74036	0.0817962	0.342581	Catonella morbi–ASV98	Catonella morbi
ASV99	86.6299	-0.384796	1.36131	-0.282666	0.777433	0.925011	Veillonella atypica–ASV99	Veillonella atypica
ASV100	83.6811	0.728651	0.591366	1.23215	0.217893	0.507563	Stomatobaculum longum–ASV100	Stomatobaculum longum
ASV101	91.7573	-0.101271	1.10244	-0.0918608	0.926809	0.978124	Prevotella salivae–ASV101	Prevotella salivae
ASV102	62.9342	2.86593	1.3235	2.16541	0.0303562	0.207259	Leptotrichia sp. HMT 463–ASV102	Leptotrichia sp. HMT 463
ASV103	112.635	0.27626	0.417404	0.661852	0.508066	0.779822	Peptostreptococcaceae [XI][G-1] [XI][G-1] sulci–ASV103	Peptostreptococcaceae [XI][G-1] [XI][G-1] sulci
ASV104	92.1465	0.839325	0.365155	2.29854	0.0215309	0.17763	Ruminococcaceae [G-2] [G-2] bacterium HMT 085–ASV104	Ruminococcaceae [G-2] [G-2] bacterium HMT 085
ASV106	103.164	0.20865	0.5666	0.368249	0.712688	0.910401	Ruminococcaceae [G-1] [G-1] bacterium HMT 075–ASV106	Ruminococcaceae [G-1] [G-1] bacterium HMT 075
ASV107	0.768327	2.3463	3.75236	0.625285	0.531784		Veillonella atypica–ASV107	Veillonella atypica
ASV108	101.559	0.40868	0.50136	0.815142	0.414991	0.721134	Prevotella sp. HMT 305–ASV108	Prevotella sp. HMT 305
ASV109	42.3399	0.371355	0.492211	0.754463	0.450571	0.754044	Actinomyces naeslundii–ASV109	Actinomyces naeslundii
ASV110	0.0113537	-0.138345	3.7533	-0.0368596	0.970597		Lachnospiraceae [G-8] [G-8] bacterium HMT 500–ASV110	Lachnospiraceae [G-8] [G-8] bacterium HMT 500
ASV111	120.052	1.31479	0.963836	1.36412	0.17253	0.45548	Prevotella sp. HMT 309–ASV111	Prevotella sp. HMT 309
ASV112	63.2604	0.1957	1.33674	0.146401	0.883605	0.963882	Veillonella atypica–ASV112	Veillonella atypica
ASV113	77.4946	0.0366973	0.315814	0.116199	0.907495	0.971265	Oribacterium asaccharolyticum–ASV113	Oribacterium asaccharolyticum
ASV114	8.6445	-1.74728	1.13034	-1.54579	0.122155	0.374023	Lactobacillus gasseri–ASV114	Lactobacillus gasseri
ASV115	6.38126	-0.317506	2.23583	-0.142008	0.887074	0.963882	Neisseria perflava–ASV115	Neisseria perflava
ASV116	87.1002	0.338239	0.394555	0.857267	0.391297	0.69799	Bergeyella sp. HMT 322–ASV116	Bergeyella sp. HMT 322
ASV117	75.0583	0.250517	0.466755	0.53672	0.591461	0.859932	Actinomyces lingnae [Not Validly Published]–ASV117	Actinomyces lingnae [Not Validly Published]
ASV118	84.2753	0.690065	0.449419	1.53546	0.124671	0.374023	Fusobacterium sp. HMT 203–ASV118	Fusobacterium sp. HMT 203
ASV119	0.0506564	-0.153004	3.75326	-0.0407656	0.967483		Bacteroides heparinolyticus–ASV119	Bacteroides heparinolyticus
ASV120	49.6624	1.25454	0.555444	2.25862	0.0239069	0.189343	Capnocytophaga leadbetteri–ASV120	Capnocytophaga leadbetteri
ASV121	94.5884	0.0525834	0.594984	0.0883778	0.929576	0.978124	Prevotella sp. HMT 396–ASV121	Prevotella sp. HMT 396
ASV122	15.8939	1.15761	1.69695	0.682172	0.495131	0.778403	Haemophilus paraphrohaemolyticus–ASV122	Haemophilus paraphrohaemolyticus
ASV124	23.8416	1.2026	1.15459	1.04158	0.297608	0.620278	Haemophilus pittmaniae–ASV124	Haemophilus pittmaniae
ASV125	22.8418	0.850252	0.481865	1.7645	0.0776474	0.342581	Lautropia mirabilis–ASV125	Lautropia mirabilis
ASV126	0.0196961	-0.0645747	3.7533	-0.0172048	0.986273		Lachnospiraceae [G-7] [G-7] bacterium HMT 086–ASV126	Lachnospiraceae [G-7] [G-7] bacterium HMT 086
ASV127	29.2477	2.30955	2.09871	1.10046	0.271131	0.583521	Actinomyces sp. HMT 180–ASV127	Actinomyces sp. HMT 180
ASV130	0.018468	-0.0540078	3.7533	-0.0143894	0.988519		Lachnospiraceae [G-2] [G-2] bacterium HMT 088–ASV130	Lachnospiraceae [G-2] [G-2] bacterium HMT 088
ASV131	21.6084	4.15036	1.5307	2.71141	0.00669972	0.0997227	Prevotella aurantiaca–ASV131	Prevotella aurantiaca
ASV132	28.7804	-0.177427	0.439266	-0.403917	0.686274	0.888119	Corynebacterium matruchotii–ASV132	Corynebacterium matruchotii
ASV133	62.4114	0.463955	0.871192	0.532552	0.594344	0.859932	Prevotella nanceiensis–ASV133	Prevotella nanceiensis
ASV134	0.877913	1.4308	2.39596	0.59717	0.550394		Bifidobacterium scardovii–ASV134	Bifidobacterium scardovii
ASV135	14.8364	1.2828	0.694501	1.84707	0.0647364	0.312629	Dialister invisus–ASV135	Dialister invisus
ASV136	0.0161436	-0.264109	3.75329	-0.0703675	0.943901		Bacteroides heparinolyticus–ASV136	Bacteroides heparinolyticus
ASV138	0.223667	0.328839	2.03044	0.161955	0.871342		Lachnospiraceae [G-2] [G-2] bacterium HMT 096–ASV138	Lachnospiraceae [G-2] [G-2] bacterium HMT 096
ASV139	24.1357	1.13073	0.610936	1.85081	0.0641962	0.312629	Haemophilus influenzae–ASV139	Haemophilus influenzae
ASV140	0.00599865	-0.108423	3.7533	-0.0288874	0.976954		Methanobrevibacter oralis–ASV140	Methanobrevibacter oralis
ASV141	16.3006	3.29149	1.55531	2.11629	0.03432	0.213285	Prevotella sp. HMT 309–ASV141	Prevotella sp. HMT 309
ASV144	0	0	0	0	1		Rothia mucilaginosa–ASV144	Rothia mucilaginosa
ASV145	0.00782503	-0.106842	3.7533	-0.0284662	0.97729		Lachnoanaerobaculum saburreum–ASV145	Lachnoanaerobaculum saburreum
ASV146	0.00342426	-0.138345	3.7533	-0.0368596	0.970597		Eggerthia catenaformis–ASV146	Eggerthia catenaformis
ASV147	19.8597	1.37284	2.05071	0.669448	0.50321	0.778403	Veillonella atypica–ASV147	Veillonella atypica
ASV148	0.174747	0.263096	2.99375	0.087882	0.92997		Pseudomonas aeruginosa–ASV148	Pseudomonas aeruginosa
ASV149	0	0	0	0	1		Neisseria perflava–ASV149	Neisseria perflava
ASV150	0.0194421	-0.0343119	3.7533	-0.00914181	0.992706		Lachnoanaerobaculum saburreum–ASV150	Lachnoanaerobaculum saburreum
ASV151	22.0452	1.92455	0.729317	2.63884	0.00831893	0.102947	Capnocytophaga sputigena–ASV151	Capnocytophaga sputigena
ASV152	35.909	0.454599	0.616387	0.737522	0.460805	0.754044	Aggregatibacter segnis–ASV152	Aggregatibacter segnis
ASV153	0.0140144	-0.104851	3.7533	-0.0279355	0.977714		Lachnoanaerobaculum saburreum–ASV153	Lachnoanaerobaculum saburreum
ASV155	0.0136617	-0.117406	3.7533	-0.0312807	0.975046		Erysipelotrichaceae [G-1] [G-1] bacterium HMT 905–ASV155	Erysipelotrichaceae [G-1] [G-1] bacterium HMT 905
ASV156	0	0	0	0	1		Streptococcus salivarius–ASV156	Streptococcus salivarius
ASV158	42.1948	0.0264396	0.548086	0.0482399	0.961525	0.996764	Streptococcus mutans–ASV158	Streptococcus mutans
ASV159	53.2657	1.441	0.598361	2.40824	0.0160298	0.158541	Capnocytophaga gingivalis–ASV159	Capnocytophaga gingivalis
ASV160	2.06519	3.71634	3.75179	0.990552	0.321904		Actinomyces graevenitzii–ASV160	Actinomyces graevenitzii
ASV161	8.27523	0.749771	2.28436	0.32822	0.742746	0.921204	Rothia mucilaginosa–ASV161	Rothia mucilaginosa
ASV162	5.5149	-1.53122	3.48583	-0.439269	0.660467	0.871816	Prevotella melaninogenica–ASV162	Prevotella melaninogenica
ASV163	49.4695	-0.870413	0.73738	-1.18041	0.237836	0.525857	Prevotella sp. HMT 305–ASV163	Prevotella sp. HMT 305
ASV164	7.15052	0.888054	2.50909	0.353934	0.723388	0.912298	Veillonella atypica–ASV164	Veillonella atypica
ASV165	13.3431	-0.0733534	0.5015	-0.146268	0.88371	0.963882	Corynebacterium durum–ASV165	Corynebacterium durum
ASV168	52.7748	0.764568	0.767515	0.99616	0.319173	0.657725	Oribacterium parvum–ASV168	Oribacterium parvum
ASV169	14.8959	4.37037	1.72571	2.53251	0.0113249	0.131902	Alloprevotella tannerae–ASV169	Alloprevotella tannerae
ASV170	43.178	0.36032	0.786062	0.458386	0.646675	0.871032	Leptotrichia wadei–ASV170	Leptotrichia wadei
ASV172	18.1084	0.850733	1.0606	0.802122	0.422482	0.721134	Alloprevotella rava–ASV172	Alloprevotella rava
ASV173	4.60987	1.5593	3.23451	0.482081	0.629748	0.859932	Corynebacterium singulare–ASV173	Corynebacterium singulare
ASV174	28.4947	1.56352	0.83434	1.87396	0.0609355	0.312629	Fusobacterium nucleatum subsp. vincentii–ASV174	Fusobacterium nucleatum subsp. vincentii
ASV175	23.5325	-0.323384	0.493285	-0.655572	0.5121	0.779967	Prevotella nigrescens–ASV175	Prevotella nigrescens
ASV176	9.80744	1.36664	2.78348	0.490982	0.623439	0.859932	Veillonella atypica–ASV176	Veillonella atypica
ASV177	12.031	1.43776	0.687951	2.08992	0.0366248	0.213285	Rothia aeria–ASV177	Rothia aeria
ASV178	40.5181	-0.0467164	0.511521	-0.0913284	0.927232	0.978124	Butyrivibrio sp. HMT 455–ASV178	Butyrivibrio sp. HMT 455
ASV180	3.66387	-2.5293	1.49606	-1.69064	0.0909054	0.342581	Lactobacillus salivarius–ASV180	Lactobacillus salivarius
ASV182	19.6562	2.65258	1.26548	2.0961	0.036073	0.213285	Prevotella shahii–ASV182	Prevotella shahii
ASV183	20.0127	3.04841	1.8511	1.64681	0.0995972	0.36519	Leptotrichia sp. HMT 218–ASV183	Leptotrichia sp. HMT 218
ASV184	10.3273	0.538442	0.796161	0.676298	0.498852	0.778403	Prevotella oris–ASV184	Prevotella oris
ASV186	11.1493	1.71792	1.7902	0.959625	0.337244	0.667744	Campylobacter rectus–ASV186	Campylobacter rectus
ASV187	22.9599	1.41282	1.06324	1.32879	0.183917	0.472929	Parvimonas sp. HMT 110–ASV187	Parvimonas sp. HMT 110
ASV188	7.57369	4.12127	3.52007	1.17079	0.241682	0.525857	Prevotella sp. HMT 306–ASV188	Prevotella sp. HMT 306
ASV189	0.00614771	-0.138345	3.7533	-0.0368596	0.970597		Porphyromonas sp. HMT 284–ASV189	Porphyromonas sp. HMT 284
ASV190	21.7927	6.41512	1.49222	4.29905	1.7153e-05	0.0011321	Alloprevotella sp. HMT 914–ASV190	Alloprevotella sp. HMT 914
ASV192	0.0352146	0.000520979	3.7533	0.000138806	0.999889		Peptococcus sp. HMT 167–ASV192	Peptococcus sp. HMT 167
ASV193	1.09028	-1.3003	3.74606	-0.347111	0.728508		Veillonella atypica–ASV193	Veillonella atypica
ASV194	3.62402	4.52654	3.7516	1.20656	0.227601		Haemophilus sputorum–ASV194	Haemophilus sputorum
ASV195	0.00942456	-0.281011	3.75328	-0.0748709	0.940317		Bacteroides pyogenes–ASV195	Bacteroides pyogenes
ASV197	4.66756	4.89199	3.35974	1.45606	0.145375	0.39963	Veillonella atypica–ASV197	Veillonella atypica
ASV198	8.47746	1.3343	2.53849	0.525629	0.599146	0.859932	Leptotrichia sp. HMT 417–ASV198	Leptotrichia sp. HMT 417
ASV199	5.98484	2.95622	3.07877	0.960194	0.336958	0.667744	Veillonella atypica–ASV199	Veillonella atypica
ASV201	7.0245	3.30408	2.29162	1.44181	0.149357	0.39963	Fusobacterium periodonticum–ASV201	Fusobacterium periodonticum
ASV202	0.338706	0.158634	2.58369	0.0613985	0.951042		Lactobacillus casei–ASV202	Lactobacillus casei
ASV204	0.56899	1.97387	3.75257	0.526003	0.598886		Prevotella histicola–ASV204	Prevotella histicola
ASV205	10.7004	2.26948	0.844639	2.68693	0.00721125	0.0997227	Lactococcus lactis–ASV205	Lactococcus lactis
ASV206	17.6264	0.125559	0.796858	0.157568	0.874798	0.963882	Fusobacterium nucleatum subsp. animalis–ASV206	Fusobacterium nucleatum subsp. animalis
ASV207	15.2504	0.45246	1.26792	0.356853	0.721202	0.912298	Prevotella oulorum–ASV207	Prevotella oulorum
ASV208	13.551	1.79664	1.05698	1.69979	0.0891711	0.342581	Neisseria oralis–ASV208	Neisseria oralis
ASV209	0.157587	-2.41648	3.74984	-0.644423	0.519301		Rothia mucilaginosa–ASV209	Rothia mucilaginosa
ASV213	25.5399	0.283783	0.540209	0.525321	0.59936	0.859932	Alloscardovia omnicolens–ASV213	Alloscardovia omnicolens
ASV214	26.508	-0.892667	0.604457	-1.47681	0.139727	0.38966	Selenomonas sputigena–ASV214	Selenomonas sputigena
ASV215	13.8613	0.357158	1.32667	0.269214	0.787765	0.928437	Prevotella oulorum–ASV215	Prevotella oulorum
ASV216	0.0126219	-0.0736671	3.7533	-0.0196273	0.984341		Prevotella oris–ASV216	Prevotella oris
ASV217	18.91	1.88016	1.25216	1.50154	0.133217	0.382274	Tannerella sp. HMT 916–ASV217	Tannerella sp. HMT 916
ASV219	12.9614	-0.532945	2.15866	-0.246887	0.804996	0.936605	Leptotrichia sp. HMT 417–ASV219	Leptotrichia sp. HMT 417
ASV220	0.226002	-1.3071	3.7514	-0.348429	0.727518		Leptotrichia sp. HMT 417–ASV220	Leptotrichia sp. HMT 417
ASV221	11.4594	1.33534	1.91789	0.696256	0.486268	0.778403	Veillonella rogosae–ASV221	Veillonella rogosae
ASV222	0.112765	0.361202	2.52818	0.14287	0.886393		Lachnospiraceae [G-2] [G-2] bacterium HMT 096–ASV222	Lachnospiraceae [G-2] [G-2] bacterium HMT 096
ASV225	2.4589	3.96663	3.75172	1.05728	0.290383		Prevotella histicola–ASV225	Prevotella histicola
ASV227	20.7933	2.85584	0.961625	2.9698	0.0029799	0.0536382	Campylobacter sp. HMT 044–ASV227	Campylobacter sp. HMT 044
ASV228	0.00359171	-0.148798	3.75331	-0.0396445	0.968377		Lachnospiraceae [G-2] [G-2] bacterium HMT 088–ASV228	Lachnospiraceae [G-2] [G-2] bacterium HMT 088
ASV229	8.58151	1.35385	1.96823	0.687853	0.491545	0.778403	Haemophilus parainfluenzae–ASV229	Haemophilus parainfluenzae
ASV230	7.58955	5.49763	1.38782	3.96135	7.45271e-05	0.00368909	Arthrospira platensis–ASV230	Arthrospira platensis
ASV231	12.9167	0.748498	0.561347	1.3334	0.182402	0.472929	Porphyromonas endodontalis–ASV231	Porphyromonas endodontalis
ASV233	21.0233	0.9955	1.33382	0.746354	0.455453	0.754044	Alloprevotella rava–ASV233	Alloprevotella rava
ASV234	20.0645	-0.401905	0.543414	-0.739594	0.459547	0.754044	Leptotrichia hongkongensis–ASV234	Leptotrichia hongkongensis
ASV236	11.7328	0.0284809	1.02895	0.0276796	0.977918	0.999815	Streptococcus downei–ASV236	Streptococcus downei
ASV237	0.333256	1.3925	3.75291	0.371046	0.710604		Leptotrichia sp. HMT 417–ASV237	Leptotrichia sp. HMT 417
ASV239	0.183423	-0.29404	2.26285	-0.129943	0.896612		Bacteroides pyogenes–ASV239	Bacteroides pyogenes
ASV240	0.00488646	-0.264109	3.75329	-0.0703675	0.943901		Tannerella sp. HMT 916–ASV240	Tannerella sp. HMT 916
ASV241	7.46819	3.14861	1.48343	2.12252	0.0337941	0.213285	Haemophilus paraphrohaemolyticus–ASV241	Haemophilus paraphrohaemolyticus
ASV243	7.1621	0.476414	1.16524	0.408856	0.682645	0.888119	Prevotella intermedia–ASV243	Prevotella intermedia
ASV244	0	0	0	0	1		Actinomyces graevenitzii–ASV244	Actinomyces graevenitzii
ASV245	0.645544	-4.37988	3.746	-1.16921	0.242318		Prevotella melaninogenica–ASV245	Prevotella melaninogenica
ASV246	0.0101966	-0.148798	3.75331	-0.0396445	0.968377		Lachnoanaerobaculum orale–ASV246	Lachnoanaerobaculum orale
ASV247	1.57713	0.958405	1.01836	0.941124	0.346641		Pseudomonas pseudoalcaligenes–ASV247	Pseudomonas pseudoalcaligenes
ASV248	8.50557	5.75761	3.74979	1.53545	0.124674	0.374023	Neisseria perflava–ASV248	Neisseria perflava
ASV249	20.2994	0.694565	0.742575	0.935347	0.34961	0.678654	Leptotrichia buccalis–ASV249	Leptotrichia buccalis
ASV251	23.2518	1.46637	1.01562	1.44382	0.148789	0.39963	Fusobacterium sp. HMT 203–ASV251	Fusobacterium sp. HMT 203
ASV252	13.9784	2.01083	0.871588	2.30709	0.0210497	0.17763	Alloprevotella sp. HMT 473–ASV252	Alloprevotella sp. HMT 473
ASV253	10.3024	-0.484878	0.652241	-0.743403	0.457238	0.754044	Prevotella denticola–ASV253	Prevotella denticola
ASV256	1.81092	3.52782	3.75185	0.940289	0.347069		Leptotrichia sp. HMT 221–ASV256	Leptotrichia sp. HMT 221
ASV258	5.81852	1.05275	1.14085	0.922775	0.356125	0.684589	Actinomyces naeslundii–ASV258	Actinomyces naeslundii
ASV259	8.99034	2.49194	2.51735	0.989909	0.322219	0.657725	Prevotella melaninogenica–ASV259	Prevotella melaninogenica
ASV260	0	0	0	0	1		Neisseria perflava–ASV260	Neisseria perflava
ASV261	6.3067	3.56668	1.49305	2.38886	0.0169007	0.158541	Absconditabacteria (SR1) [G-1] (SR1) [G-1] bacterium HMT 875–ASV261	Absconditabacteria (SR1) [G-1] (SR1) [G-1] bacterium HMT 875
ASV262	0.157626	0.0198774	2.75181	0.00722337	0.994237		Cupriavidus gilardii–ASV262	Cupriavidus gilardii
ASV263	6.63708	23.5781	2.49869	9.43619	3.86593e-21	7.65453e-19	Streptococcus australis–ASV263	Streptococcus australis
ASV264	8.4914	0.482327	1.15561	0.417378	0.676402	0.886938	Porphyromonas gingivalis–ASV264	Porphyromonas gingivalis
ASV265	0.0859442	-0.0490388	3.75321	-0.0130658	0.989575		Bacteroides heparinolyticus–ASV265	Bacteroides heparinolyticus
ASV267	19.6021	-0.00335944	0.635297	-0.00528798	0.995781	0.999815	Neisseria flavescens–ASV267	Neisseria flavescens
ASV268	13.0264	0.584234	0.651719	0.896451	0.370012	0.685551	Kingella denitrificans–ASV268	Kingella denitrificans
ASV269	3.58177	-2.09969	3.59058	-0.584779	0.558697		Streptococcus australis–ASV269	Streptococcus australis
ASV270	0.00348821	-0.148798	3.75331	-0.0396445	0.968377		Lachnoanaerobaculum orale–ASV270	Lachnoanaerobaculum orale
ASV271	6.92499	0.303249	0.628997	0.482115	0.629724	0.859932	Janibacter indicus–ASV271	Janibacter indicus
ASV272	0.00224949	-0.146166	3.75331	-0.0389433	0.968936		Lachnoanaerobaculum saburreum–ASV272	Lachnoanaerobaculum saburreum
ASV273	5.16255	1.13153	2.19711	0.515011	0.606545	0.859932	Leptotrichia sp. HMT 215–ASV273	Leptotrichia sp. HMT 215
ASV274	0	0	0	0	1		Streptococcus salivarius–ASV274	Streptococcus salivarius
ASV275	0.448546	1.70214	3.75273	0.453572	0.650137		Veillonella sp. HMT 917–ASV275	Veillonella sp. HMT 917
ASV276	0.00351139	-0.306663	3.75328	-0.0817052	0.934881		Lachnospiraceae [G-2] [G-2] bacterium HMT 096–ASV276	Lachnospiraceae [G-2] [G-2] bacterium HMT 096
ASV278	0.575539	1.98915	3.75256	0.530077	0.596058		Prevotella melaninogenica–ASV278	Prevotella melaninogenica
ASV283	6.50818	0.0521015	2.31631	0.0224933	0.982054	0.999815	Veillonella dispar–ASV283	Veillonella dispar
ASV284	10.84	1.78928	1.15091	1.55467	0.120025	0.374023	Selenomonas flueggei–ASV284	Selenomonas flueggei
ASV285	3.2359	-2.57538	1.50792	-1.7079	0.0876542		Lactobacillus panis–ASV285	Lactobacillus panis
ASV287	0.291854	1.2685	3.75298	0.337997	0.735365		Veillonella atypica–ASV287	Veillonella atypica
ASV289	4.45438	4.82402	2.80149	1.72195	0.0850791	0.342581	Lachnospiraceae [G-2] [G-2] bacterium HMT 096–ASV289	Lachnospiraceae [G-2] [G-2] bacterium HMT 096
ASV290	12.0469	1.08428	1.26232	0.858963	0.390361	0.69799	Veillonella denticariosi–ASV290	Veillonella denticariosi
ASV291	15.957	0.148582	0.727532	0.204227	0.838176	0.942644	Capnocytophaga granulosa–ASV291	Capnocytophaga granulosa
ASV293	10.3833	1.56752	1.22968	1.27474	0.2024	0.487987	Neisseria oralis–ASV293	Neisseria oralis
ASV295	18.2644	-0.0610917	0.770067	-0.0793329	0.936768	0.978124	Streptococcus anginosus–ASV295	Streptococcus anginosus
ASV296	5.56573	0.970164	3.28567	0.295272	0.767786	0.925011	Prevotella histicola–ASV296	Prevotella histicola
ASV298	0.606838	-2.68122	3.74663	-0.715634	0.474217		Lactobacillus brevis–ASV298	Lactobacillus brevis
ASV299	21.3878	0.341988	0.700667	0.488089	0.625487	0.859932	Oribacterium asaccharolyticum–ASV299	Oribacterium asaccharolyticum
ASV301	1.28468	3.03923	3.75203	0.810024	0.417927		Rothia mucilaginosa–ASV301	Rothia mucilaginosa
ASV302	12.058	-0.0555535	2.15178	-0.0258174	0.979403	0.999815	Leptotrichia sp. HMT 417–ASV302	Leptotrichia sp. HMT 417
ASV303	0.198	0.824662	2.26631	0.363879	0.715948		Bacteroides pyogenes–ASV303	Bacteroides pyogenes
ASV304	0.0143519	-0.0751416	3.7533	-0.0200201	0.984027		Dialister sp. HMT 119–ASV304	Dialister sp. HMT 119
ASV305	0.0573074	0.165862	3.75328	0.0441911	0.964752		Oribacterium sinus–ASV305	Oribacterium sinus
ASV306	0.00409848	-0.148798	3.75331	-0.0396445	0.968377		Clostridiales [F-1][G-2] [F-1][G-2] bacterium HMT 402–ASV306	Clostridiales [F-1][G-2] [F-1][G-2] bacterium HMT 402
ASV307	19.4679	-0.255288	0.794592	-0.321282	0.747997	0.921204	Selenomonas sputigena–ASV307	Selenomonas sputigena
ASV309	9.01756	1.32193	1.02722	1.2869	0.198128	0.487987	Leptotrichia sp. HMT 498–ASV309	Leptotrichia sp. HMT 498
ASV313	0.010501	-0.148798	3.75331	-0.0396445	0.968377		Butyrivibrio sp. HMT 090–ASV313	Butyrivibrio sp. HMT 090
ASV315	6.72257	1.20902	2.1022	0.575123	0.565208	0.841438	Prevotella aurantiaca–ASV315	Prevotella aurantiaca
ASV316	1.74462	3.4741	3.75186	0.925966	0.354464		Veillonella atypica–ASV316	Veillonella atypica
ASV317	10.2642	0.815159	0.941719	0.865608	0.386705	0.69799	Aggregatibacter aphrophilus–ASV317	Aggregatibacter aphrophilus
ASV318	16.9902	-0.749077	0.836411	-0.895585	0.370474	0.685551	Leptotrichia shahii–ASV318	Leptotrichia shahii
ASV320	6.97147	2.15194	1.02202	2.10558	0.0352408	0.213285	Tannerella sp. HMT 286–ASV320	Tannerella sp. HMT 286
ASV323	3.76915	0.277279	0.719429	0.385416	0.699929	0.899909	Leptothrix sp. HMT 266–ASV323	Leptothrix sp. HMT 266
ASV325	0.0605046	-0.35881	3.75321	-0.0956007	0.923838		Bacteroides heparinolyticus–ASV325	Bacteroides heparinolyticus
ASV328	7.78109	1.9823	1.09774	1.8058	0.07095	0.327578	Fusobacterium nucleatum subsp. vincentii–ASV328	Fusobacterium nucleatum subsp. vincentii
ASV329	15.9386	1.0702	0.913537	1.17149	0.241402	0.525857	Oribacterium asaccharolyticum–ASV329	Oribacterium asaccharolyticum
ASV330	0.0140868	-0.0962753	3.7533	-0.0256508	0.979536		Alloprevotella sp. HMT 912–ASV330	Alloprevotella sp. HMT 912
ASV331	3.59368	0.490003	2.12301	0.230806	0.817465		Prevotella melaninogenica–ASV331	Prevotella melaninogenica
ASV332	8.06928	2.40778	1.50518	1.59966	0.109673	0.372533	Alloprevotella tannerae–ASV332	Alloprevotella tannerae
ASV333	0	0	0	0	1		Lactobacillus casei–ASV333	Lactobacillus casei
ASV335	4.76442	4.92139	3.75154	1.31183	0.189577	0.481234	Prevotella pallens–ASV335	Prevotella pallens
ASV336	0.350444	1.30631	3.75296	0.348074	0.727785		Leptotrichia sp. HMT 215–ASV336	Leptotrichia sp. HMT 215
ASV337	5.61079	1.92658	2.12623	0.906103	0.364881	0.685551	Atopobium parvulum–ASV337	Atopobium parvulum
ASV338	2.30965	2.19742	3.74988	0.585998	0.557877		Lachnoanaerobaculum umeaense–ASV338	Lachnoanaerobaculum umeaense
ASV339	0.0464965	0.05521	3.75329	0.0147097	0.988264		Lachnospiraceae [G-2] [G-2] bacterium HMT 096–ASV339	Lachnospiraceae [G-2] [G-2] bacterium HMT 096
ASV340	0.811884	2.41744	3.75233	0.644252	0.519412		Prevotella melaninogenica–ASV340	Prevotella melaninogenica
ASV341	15.4907	2.01457	0.91355	2.20521	0.0274393	0.194035	Peptococcus sp. HMT 167–ASV341	Peptococcus sp. HMT 167
ASV342	3.99964	4.66928	2.93536	1.5907	0.111677	0.372533	Fusobacterium periodonticum–ASV342	Fusobacterium periodonticum
ASV343	6.98337	-2.59215	0.863479	-3.00198	0.00268226	0.0536382	Scardovia wiggsiae–ASV343	Scardovia wiggsiae
ASV344	0.0104334	-0.0857085	3.7533	-0.0228355	0.981782		Lachnospiraceae [G-2] [G-2] bacterium HMT 096–ASV344	Lachnospiraceae [G-2] [G-2] bacterium HMT 096
ASV346	1.73052	0.515093	1.53204	0.336214	0.736709		Absconditabacteria (SR1) [G-1] (SR1) [G-1] bacterium HMT 345–ASV346	Absconditabacteria (SR1) [G-1] (SR1) [G-1] bacterium HMT 345
ASV347	0.043848	-0.555326	3.7532	-0.147961	0.882374		Bacteroides pyogenes–ASV347	Bacteroides pyogenes
ASV349	0.00427768	-0.148798	3.75331	-0.0396445	0.968377		Butyrivibrio sp. HMT 090–ASV349	Butyrivibrio sp. HMT 090
ASV350	0.776995	2.36231	3.75236	0.629553	0.528987		Veillonella atypica–ASV350	Veillonella atypica
ASV353	4.04731	-0.136207	1.12737	-0.120818	0.903835	0.971265	Actinomyces sp. HMT 448–ASV353	Actinomyces sp. HMT 448
ASV354	0.00899797	-0.079356	3.7533	-0.021143	0.983132		Bacteroides pyogenes–ASV354	Bacteroides pyogenes
ASV355	2.0458	3.7023	3.71227	0.997315	0.318612		Leptotrichia sp. HMT 417–ASV355	Leptotrichia sp. HMT 417
ASV356	0.211719	0.780529	2.41697	0.322937	0.746743		Butyrivibrio sp. HMT 090–ASV356	Butyrivibrio sp. HMT 090
ASV357	15.6047	-0.0907564	0.457248	-0.198484	0.842666	0.942644	Saccharibacteria (TM7) [G-1] (TM7) [G-1] bacterium HMT 352–ASV357	Saccharibacteria (TM7) [G-1] (TM7) [G-1] bacterium HMT 352
ASV360	3.1652	4.33243	2.726	1.5893	0.111993		Streptococcus mitis–ASV360	Streptococcus mitis
ASV362	0.0145074	-0.0962753	3.7533	-0.0256508	0.979536		Alloprevotella rava–ASV362	Alloprevotella rava
ASV363	11.5223	0.39056	0.752849	0.518776	0.603917	0.859932	Leptotrichia hofstadii–ASV363	Leptotrichia hofstadii
ASV364	7.6917	2.84689	0.956708	2.97571	0.00292311	0.0536382	Lautropia mirabilis–ASV364	Lautropia mirabilis
ASV365	0.0197589	-0.228773	3.75327	-0.060953	0.951397		Ralstonia pickettii–ASV365	Ralstonia pickettii
ASV366	8.96413	3.26767	1.47165	2.22042	0.0263903	0.193529	Granulicatella adiacens–ASV366	Granulicatella adiacens
ASV367	0.235684	0.941096	3.75312	0.25075	0.802007		Veillonella atypica–ASV367	Veillonella atypica
ASV368	1.63444	3.38007	2.74139	1.23298	0.217585		Prevotella salivae–ASV368	Prevotella salivae
ASV369	0.011868	-0.148798	3.75331	-0.0396445	0.968377		Bacteroidetes [G-6] [G-6] bacterium HMT 516–ASV369	Bacteroidetes [G-6] [G-6] bacterium HMT 516
ASV370	1.14202	2.8751	3.7521	0.766264	0.443519		Veillonella atypica–ASV370	Veillonella atypica
ASV374	1.47209	3.22937	3.75195	0.860717	0.389394		Streptococcus pneumoniae–ASV374	Streptococcus pneumoniae
ASV377	9.82058	0.519122	0.645384	0.804361	0.421189	0.721134	Abiotrophia defectiva–ASV377	Abiotrophia defectiva
ASV378	0.203803	0.972614	3.75311	0.259149	0.79552		Prevotella histicola–ASV378	Prevotella histicola
ASV379	7.92397	3.77268	1.87169	2.01565	0.0438363	0.2411	Actinomyces sp. HMT 172–ASV379	Actinomyces sp. HMT 172
ASV380	1.30342	3.0546	3.75202	0.814121	0.415576		Fusobacterium periodonticum–ASV380	Fusobacterium periodonticum
ASV381	0.13006	-1.87372	3.7509	-0.499539	0.617399		Arthrospira platensis–ASV381	Arthrospira platensis
ASV383	0.664018	2.16244	3.75247	0.576272	0.564431		Veillonella atypica–ASV383	Veillonella atypica
ASV384	4.40003	4.80683	2.7975	1.71826	0.0857487	0.342581	Leptotrichia sp. HMT 417–ASV384	Leptotrichia sp. HMT 417
ASV386	5.46647	-0.0132142	1.85065	-0.00714027	0.994303	0.999815	Actinomyces graevenitzii–ASV386	Actinomyces graevenitzii

## Sheet: Smell_thres_dic
Supplementary Table S4: The results of the crude DESeq analysis
ASV	baseMean	log2FoldChange	lfcSE	stat	pvalue	padj	homd	name
ASV1	11439.4	-0.553261	0.206593	-2.67803	0.00740567	0.214595	Streptococcus salivarius–ASV1	Streptococcus salivarius
ASV2	12779.9	-0.0906677	0.194969	-0.465037	0.641905	0.987506	Veillonella atypica–ASV2	Veillonella atypica
ASV3	3286.07	-0.0604649	0.136879	-0.44174	0.658678	0.987506	Streptococcus australis–ASV3	Streptococcus australis
ASV4	5720.7	-0.0810773	0.428927	-0.189023	0.850074	0.987506	Prevotella histicola–ASV4	Prevotella histicola
ASV5	4204.23	0.13882	0.4568	0.303898	0.761206	0.987506	Prevotella melaninogenica–ASV5	Prevotella melaninogenica
ASV6	2372.8	0.321149	0.459294	0.699224	0.484412	0.987506	Haemophilus parainfluenzae–ASV6	Haemophilus parainfluenzae
ASV7	6269.87	-0.286836	0.620314	-0.462405	0.643791	0.987506	Leptotrichia sp. HMT 417–ASV7	Leptotrichia sp. HMT 417
ASV8	1601.37	0.680866	0.720842	0.944543	0.344892	0.987506	Neisseria perflava–ASV8	Neisseria perflava
ASV9	1977.99	0.260264	0.299966	0.867647	0.385588	0.987506	Streptococcus mitis–ASV9	Streptococcus mitis
ASV10	2552.01	-0.309254	0.649817	-0.47591	0.634138	0.987506	Prevotella sp. HMT 313–ASV10	Prevotella sp. HMT 313
ASV11	1321.51	0.107534	0.514146	0.209151	0.83433	0.987506	Actinomyces graevenitzii–ASV11	Actinomyces graevenitzii
ASV12	1483.77	0.102574	0.364024	0.281779	0.778113	0.987506	Actinomyces sp. HMT 180–ASV12	Actinomyces sp. HMT 180
ASV13	1986.83	0.474745	0.729529	0.650756	0.515204	0.987506	Fusobacterium periodonticum–ASV13	Fusobacterium periodonticum
ASV14	1562.82	0.224457	0.707008	0.317474	0.750884	0.987506	Actinomyces sp. HMT 172–ASV14	Actinomyces sp. HMT 172
ASV15	1427.86	-1.13307	0.700204	-1.6182	0.10562	0.940162	Rothia mucilaginosa–ASV15	Rothia mucilaginosa
ASV16	807.385	0.402071	0.346595	1.16006	0.246025	0.964709	Gemella haemolysans–ASV16	Gemella haemolysans
ASV17	1960.78	0.598253	0.749015	0.79872	0.424453	0.987506	Prevotella sp. HMT 306–ASV17	Prevotella sp. HMT 306
ASV18	830.492	0.0266457	0.591572	0.0450421	0.964074	0.987506	Veillonella parvula–ASV18	Veillonella parvula
ASV19	807.334	0.12502	0.397106	0.314827	0.752893	0.987506	Streptococcus lactarius–ASV19	Streptococcus lactarius
ASV20	1689.47	-0.158171	0.406667	-0.388945	0.697317	0.987506	Prevotella salivae–ASV20	Prevotella salivae
ASV21	1341.41	-0.0733529	0.409727	-0.179029	0.857915	0.987506	Megasphaera micronuciformis–ASV21	Megasphaera micronuciformis
ASV22	877.218	-0.188826	0.617804	-0.305641	0.759878	0.987506	Veillonella rogosae–ASV22	Veillonella rogosae
ASV23	547.692	0.176981	0.25224	0.701637	0.482906	0.987506	Granulicatella adiacens–ASV23	Granulicatella adiacens
ASV24	1058.51	-0.486282	0.657857	-0.739191	0.459791	0.987506	Veillonella sp. HMT 917–ASV24	Veillonella sp. HMT 917
ASV25	1306.57	0.658708	0.822559	0.800804	0.423245	0.987506	Lachnospiraceae [G-2] [G-2] bacterium HMT 096–ASV25	Lachnospiraceae [G-2] [G-2] bacterium HMT 096
ASV26	286.307	1.19244	1.0634	1.12135	0.262141	0.964709	Rothia mucilaginosa–ASV26	Rothia mucilaginosa
ASV27	441.212	-0.719366	0.964944	-0.7455	0.455969	0.987506	Rothia mucilaginosa–ASV27	Rothia mucilaginosa
ASV28	808.047	0.348182	0.714858	0.487064	0.626213	0.987506	Leptotrichia sp. HMT 221–ASV28	Leptotrichia sp. HMT 221
ASV29	847.639	0.0221965	0.294486	0.0753738	0.939917	0.987506	Campylobacter concisus–ASV29	Campylobacter concisus
ASV30	0.132268	-1.0409	3.4799	-0.299119	0.764849	0.987506	Prevotella histicola–ASV30	Prevotella histicola
ASV31	0.126859	0.271217	3.48139	0.077905	0.937904	0.987506	Enterococcus faecalis–ASV31	Enterococcus faecalis
ASV32	962.364	0.15715	0.883088	0.177955	0.858758	0.987506	Prevotella pallens–ASV32	Prevotella pallens
ASV33	827.882	-0.0765993	0.411187	-0.186288	0.852219	0.987506	Lachnoanaerobaculum orale–ASV33	Lachnoanaerobaculum orale
ASV34	897.355	0.478672	0.494592	0.967813	0.333138	0.987506	Selenomonas sp. HMT 478–ASV34	Selenomonas sp. HMT 478
ASV35	153.476	1.86943	1.44659	1.2923	0.196253	0.940162	Rothia mucilaginosa–ASV35	Rothia mucilaginosa
ASV36	832.702	-0.170439	0.932089	-0.182857	0.85491	0.987506	Prevotella pallens–ASV36	Prevotella pallens
ASV37	0.347092	0.48553	1.80978	0.268281	0.788483	0.987506	Acinetobacter johnsonii–ASV37	Acinetobacter johnsonii
ASV38	776.584	1.89067	1.23177	1.53492	0.124803	0.940162	Leptotrichia sp. HMT 218–ASV38	Leptotrichia sp. HMT 218
ASV39	316.969	0.451702	0.731061	0.617872	0.53666	0.987506	Porphyromonas pasteri–ASV39	Porphyromonas pasteri
ASV40	1.44907	-0.130746	1.12629	-0.116086	0.907585	0.987506	Staphylococcus pasteuri–ASV40	Staphylococcus pasteuri
ASV41	187.668	-2.19844	1.04983	-2.09408	0.0362526	0.559649	Bifidobacterium breve–ASV41	Bifidobacterium breve
ASV42	422.17	-0.683906	0.846249	-0.808162	0.418998	0.987506	Leptotrichia sp. HMT 221–ASV42	Leptotrichia sp. HMT 221
ASV43	3.10552	-1.39666	0.970733	-1.43877	0.150215	0.940162	Moraxella nonliquefaciens–ASV43	Moraxella nonliquefaciens
ASV44	312.893	-0.0625214	0.341931	-0.182848	0.854917	0.987506	Atopobium parvulum–ASV44	Atopobium parvulum
ASV45	1103.8	-0.734081	1.25055	-0.587008	0.557199	0.987506	Mitsuokella sp. HMT 521–ASV45	Mitsuokella sp. HMT 521
ASV46	0.0787335	-0.512053	3.4808	-0.147108	0.883047	0.987506	Lachnoanaerobaculum umeaense–ASV46	Lachnoanaerobaculum umeaense
ASV47	591.5	0.769059	1.01833	0.755217	0.450119	0.987506	Alloprevotella rava–ASV47	Alloprevotella rava
ASV48	347.288	0.622495	0.401002	1.55235	0.120579	0.940162	Stomatobaculum longum–ASV48	Stomatobaculum longum
ASV49	293.027	0.124804	1.00136	0.124634	0.900813	0.987506	Leptotrichia sp. HMT 215–ASV49	Leptotrichia sp. HMT 215
ASV50	0.259746	-1.59618	2.78051	-0.574061	0.565927	0.987506	Bacteroides heparinolyticus–ASV50	Bacteroides heparinolyticus
ASV51	0						Lachnoanaerobaculum orale–ASV51	Lachnoanaerobaculum orale
ASV52	362.078	0.227548	0.54196	0.419861	0.674587	0.987506	Alloprevotella sp. HMT 308–ASV52	Alloprevotella sp. HMT 308
ASV53	0						Lachnospiraceae [G-2] [G-2] bacterium HMT 088–ASV53	Lachnospiraceae [G-2] [G-2] bacterium HMT 088
ASV54	15.9667	-2.82737	3.45751	-0.817749	0.4135	0.987506	Streptococcus salivarius–ASV54	Streptococcus salivarius
ASV55	211.858	1.18481	0.920259	1.28747	0.197929	0.940162	Stomatobaculum sp. HMT 097–ASV55	Stomatobaculum sp. HMT 097
ASV56	0						Lachnoanaerobaculum orale–ASV56	Lachnoanaerobaculum orale
ASV57	0.52048	1.4416	1.43918	1.00168	0.316497	0.965492	Escherichia coli–ASV57	Escherichia coli
ASV58	135.662	0.720933	0.467255	1.54291	0.122852	0.940162	Oribacterium sinus–ASV58	Oribacterium sinus
ASV59	427.021	-0.0478157	1.18542	-0.0403365	0.967825	0.987506	Leptotrichia sp. HMT 417–ASV59	Leptotrichia sp. HMT 417
ASV60	170.995	1.34022	0.979949	1.36764	0.171424	0.940162	Prevotella nanceiensis–ASV60	Prevotella nanceiensis
ASV61	0.0283911	-0.219742	3.48149	-0.0631171	0.949673	0.987506	Lachnospiraceae [G-2] [G-2] bacterium HMT 096–ASV61	Lachnospiraceae [G-2] [G-2] bacterium HMT 096
ASV62	153.267	0.414868	0.519806	0.798122	0.4248	0.987506	Actinomyces lingnae [Not Validly Published]–ASV62	Actinomyces lingnae [Not Validly Published]
ASV63	67.6926	0.884224	1.05164	0.840808	0.400456	0.987506	Neisseria sicca–ASV63	Neisseria sicca
ASV64	194.464	1.10045	1.24993	0.88041	0.378637	0.987506	Leptotrichia sp. HMT 215–ASV64	Leptotrichia sp. HMT 215
ASV65	0.118591	-1.53802	3.47893	-0.442094	0.658421	0.987506	Lachnoanaerobaculum orale–ASV65	Lachnoanaerobaculum orale
ASV66	0.015652	-0.219742	3.48149	-0.0631171	0.949673	0.987506	Olsenella profusa–ASV66	Olsenella profusa
ASV67	173.64	-0.0142309	0.619076	-0.0229873	0.98166	0.989674	Lachnoanaerobaculum umeaense–ASV67	Lachnoanaerobaculum umeaense
ASV68	0						Lachnospiraceae [G-2] [G-2] bacterium HMT 088–ASV68	Lachnospiraceae [G-2] [G-2] bacterium HMT 088
ASV69	0						Lachnospiraceae [G-7] [G-7] bacterium HMT 086–ASV69	Lachnospiraceae [G-7] [G-7] bacterium HMT 086
ASV70	60.6129	-0.12036	0.387038	-0.310977	0.755818	0.987506	Rothia dentocariosa–ASV70	Rothia dentocariosa
ASV71	0.0820199	-0.967469	3.48042	-0.277975	0.781031	0.987506	Prevotella histicola–ASV71	Prevotella histicola
ASV72	0.763173	1.17197	2.90179	0.40388	0.686301	0.987506	Lactobacillus paracasei–ASV72	Lactobacillus paracasei
ASV73	77.7035	2.38049	1.42673	1.66849	0.0952175	0.940162	Leptotrichia sp. HMT 218–ASV73	Leptotrichia sp. HMT 218
ASV74	13.0057	23.9789	3.47635	6.89773	5.28392e-12	4.35043e-10	Streptococcus salivarius–ASV74	Streptococcus salivarius
ASV75	0						Shuttleworthia satelles–ASV75	Shuttleworthia satelles
ASV76	108.928	0.856954	1.07603	0.796402	0.425799	0.987506	Veillonella dispar–ASV76	Veillonella dispar
ASV77	0.682527	-1.09952	2.15686	-0.509778	0.610207	0.987506	Corynebacterium pseudodiphtheriticum–ASV77	Corynebacterium pseudodiphtheriticum
ASV79	70.9956	1.40978	0.641397	2.19798	0.0279504	0.507249	Prevotella melaninogenica–ASV79	Prevotella melaninogenica
ASV80	1.04856	2.72358	3.47807	0.783072	0.433585	0.987506	Neisseria perflava–ASV80	Neisseria perflava
ASV81	0.698517	2.16981	3.47889	0.623707	0.53282	0.987506	Streptococcus salivarius–ASV81	Streptococcus salivarius
ASV82	57.4339	3.36521	2.32262	1.44889	0.147369	0.940162	Fusobacterium periodonticum–ASV82	Fusobacterium periodonticum
ASV83	155.439	0.464161	0.431702	1.07519	0.28229	0.964709	Mogibacterium diversum–ASV83	Mogibacterium diversum
ASV84	139.866	0.870219	0.819614	1.06174	0.288353	0.964709	Peptostreptococcus stomatis–ASV84	Peptostreptococcus stomatis
ASV85	21.1686	-3.2938	1.5252	-2.15959	0.0308046	0.507249	Lactobacillus fermentum–ASV85	Lactobacillus fermentum
ASV86	30.7824	-0.224348	1.34127	-0.167265	0.867161	0.987506	Streptococcus sanguinis–ASV86	Streptococcus sanguinis
ASV88	130.803	-0.0750366	0.404534	-0.185489	0.852846	0.987506	Solobacterium moorei–ASV88	Solobacterium moorei
ASV89	17.5685	24.3062	3.47631	6.99197	2.7106e-12	3.34759e-10	Neisseria perflava–ASV89	Neisseria perflava
ASV90	68.6747	2.14989	1.89081	1.13702	0.255529	0.964709	Prevotella sp. HMT 309–ASV90	Prevotella sp. HMT 309
ASV91	0.0133442	-0.191742	3.48149	-0.0550748	0.956079	0.987506	Bifidobacterium breve–ASV91	Bifidobacterium breve
ASV92	0						Butyrivibrio sp. HMT 090–ASV92	Butyrivibrio sp. HMT 090
ASV93	0.0820965	0.0358705	3.48145	0.0103033	0.991779	0.991779	Lachnospiraceae [G-2] [G-2] bacterium HMT 096–ASV93	Lachnospiraceae [G-2] [G-2] bacterium HMT 096
ASV94	0						Eubacterium limosum–ASV94	Eubacterium limosum
ASV96	0	0	0	0	1		Streptococcus salivarius–ASV96	Streptococcus salivarius
ASV97	0						Bacteroides heparinolyticus–ASV97	Bacteroides heparinolyticus
ASV98	82.225	0.13279	0.645852	0.205604	0.8371	0.987506	Catonella morbi–ASV98	Catonella morbi
ASV99	75.3207	-1.81021	2.56954	-0.704489	0.481128	0.987506	Veillonella atypica–ASV99	Veillonella atypica
ASV100	83.6476	-0.12161	0.885229	-0.137377	0.890732	0.987506	Stomatobaculum longum–ASV100	Stomatobaculum longum
ASV101	161.043	0.88506	1.62128	0.5459	0.585135	0.987506	Prevotella salivae–ASV101	Prevotella salivae
ASV102	162.695	2.14029	1.77072	1.20871	0.226773	0.96459	Leptotrichia sp. HMT 463–ASV102	Leptotrichia sp. HMT 463
ASV103	131.625	0.729651	0.70786	1.03078	0.302642	0.964709	Peptostreptococcaceae [XI][G-1] [XI][G-1] sulci–ASV103	Peptostreptococcaceae [XI][G-1] [XI][G-1] sulci
ASV104	94.3266	0.290422	0.584351	0.496999	0.61919	0.987506	Ruminococcaceae [G-2] [G-2] bacterium HMT 085–ASV104	Ruminococcaceae [G-2] [G-2] bacterium HMT 085
ASV106	130.659	0.342823	0.924746	0.370721	0.710845	0.987506	Ruminococcaceae [G-1] [G-1] bacterium HMT 075–ASV106	Ruminococcaceae [G-1] [G-1] bacterium HMT 075
ASV107	0.444494	1.62894	3.4798	0.468112	0.639704	0.987506	Veillonella atypica–ASV107	Veillonella atypica
ASV108	124.496	0.149041	0.788837	0.188938	0.850142	0.987506	Prevotella sp. HMT 305–ASV108	Prevotella sp. HMT 305
ASV109	26.6759	0.524675	0.824406	0.636427	0.524498	0.987506	Actinomyces naeslundii–ASV109	Actinomyces naeslundii
ASV110	0						Lachnospiraceae [G-8] [G-8] bacterium HMT 500–ASV110	Lachnospiraceae [G-8] [G-8] bacterium HMT 500
ASV111	144.051	0.826974	1.40979	0.586592	0.557478	0.987506	Prevotella sp. HMT 309–ASV111	Prevotella sp. HMT 309
ASV112	33.305	2.25038	2.081	1.08139	0.279522	0.964709	Veillonella atypica–ASV112	Veillonella atypica
ASV113	77.0393	0.345418	0.542811	0.63635	0.524548	0.987506	Oribacterium asaccharolyticum–ASV113	Oribacterium asaccharolyticum
ASV114	14.6987	2.32418	1.68173	1.38202	0.166965	0.940162	Lactobacillus gasseri–ASV114	Lactobacillus gasseri
ASV115	2.49029	3.96776	3.47683	1.1412	0.253787	0.964709	Neisseria perflava–ASV115	Neisseria perflava
ASV116	67.1207	1.01098	0.591911	1.70799	0.0876381	0.940162	Bergeyella sp. HMT 322–ASV116	Bergeyella sp. HMT 322
ASV117	73.6099	0.330882	0.746519	0.443234	0.657597	0.987506	Actinomyces lingnae [Not Validly Published]–ASV117	Actinomyces lingnae [Not Validly Published]
ASV118	62.9186	0.972016	0.68626	1.4164	0.156659	0.940162	Fusobacterium sp. HMT 203–ASV118	Fusobacterium sp. HMT 203
ASV119	0.0518074	-0.106867	3.48147	-0.0306959	0.975512	0.987506	Bacteroides heparinolyticus–ASV119	Bacteroides heparinolyticus
ASV120	39.976	1.95803	0.860429	2.27565	0.0228672	0.507249	Capnocytophaga leadbetteri–ASV120	Capnocytophaga leadbetteri
ASV121	100.316	0.152706	1.03405	0.147677	0.882598	0.987506	Prevotella sp. HMT 396–ASV121	Prevotella sp. HMT 396
ASV122	6.16015	5.2736	2.867	1.83941	0.0658548	0.806342	Haemophilus paraphrohaemolyticus–ASV122	Haemophilus paraphrohaemolyticus
ASV124	8.82297	5.7933	1.94193	2.98326	0.00285191	0.127727	Haemophilus pittmaniae–ASV124	Haemophilus pittmaniae
ASV125	8.83113	-1.00443	0.910006	-1.10376	0.269698	0.964709	Lautropia mirabilis–ASV125	Lautropia mirabilis
ASV126	0						Lachnospiraceae [G-7] [G-7] bacterium HMT 086–ASV126	Lachnospiraceae [G-7] [G-7] bacterium HMT 086
ASV127	25.7804	2.19406	2.92682	0.749637	0.453473	0.987506	Actinomyces sp. HMT 180–ASV127	Actinomyces sp. HMT 180
ASV130	0						Lachnospiraceae [G-2] [G-2] bacterium HMT 088–ASV130	Lachnospiraceae [G-2] [G-2] bacterium HMT 088
ASV131	12.3793	4.24721	2.88926	1.47	0.141562	0.940162	Prevotella aurantiaca–ASV131	Prevotella aurantiaca
ASV132	16.3932	0.513016	0.767827	0.66814	0.504044	0.987506	Corynebacterium matruchotii–ASV132	Corynebacterium matruchotii
ASV133	23.2631	1.36659	1.62962	0.838593	0.401698	0.987506	Prevotella nanceiensis–ASV133	Prevotella nanceiensis
ASV134	0.0415953	-0.106867	3.48147	-0.0306959	0.975512	0.987506	Bifidobacterium scardovii–ASV134	Bifidobacterium scardovii
ASV135	10.1298	0.4644	1.02917	0.451237	0.651819	0.987506	Dialister invisus–ASV135	Dialister invisus
ASV136	0.0340265	-0.513435	3.48123	-0.147487	0.882748	0.987506	Bacteroides heparinolyticus–ASV136	Bacteroides heparinolyticus
ASV138	0.035391	-0.163743	3.48148	-0.0470325	0.962487	0.987506	Lachnospiraceae [G-2] [G-2] bacterium HMT 096–ASV138	Lachnospiraceae [G-2] [G-2] bacterium HMT 096
ASV139	20.8174	0.20025	0.927049	0.216008	0.828981	0.987506	Haemophilus influenzae–ASV139	Haemophilus influenzae
ASV140	0						Methanobrevibacter oralis–ASV140	Methanobrevibacter oralis
ASV141	10.3484	2.00869	2.73293	0.734993	0.462344	0.987506	Prevotella sp. HMT 309–ASV141	Prevotella sp. HMT 309
ASV144	0						Rothia mucilaginosa–ASV144	Rothia mucilaginosa
ASV145	0						Lachnoanaerobaculum saburreum–ASV145	Lachnoanaerobaculum saburreum
ASV146	0.00736732	-0.222802	3.48149	-0.0639961	0.948973	0.987506	Eggerthia catenaformis–ASV146	Eggerthia catenaformis
ASV147	19.0223	1.71435	2.86745	0.597865	0.54993	0.987506	Veillonella atypica–ASV147	Veillonella atypica
ASV148	0						Pseudomonas aeruginosa–ASV148	Pseudomonas aeruginosa
ASV149	0	0	0	0	1		Neisseria perflava–ASV149	Neisseria perflava
ASV150	0						Lachnoanaerobaculum saburreum–ASV150	Lachnoanaerobaculum saburreum
ASV151	16.7065	3.59679	1.25062	2.87601	0.00402743	0.142111	Capnocytophaga sputigena–ASV151	Capnocytophaga sputigena
ASV152	26.2175	0.304658	0.904975	0.336648	0.736382	0.987506	Aggregatibacter segnis–ASV152	Aggregatibacter segnis
ASV153	0						Lachnoanaerobaculum saburreum–ASV153	Lachnoanaerobaculum saburreum
ASV155	0						Erysipelotrichaceae [G-1] [G-1] bacterium HMT 905–ASV155	Erysipelotrichaceae [G-1] [G-1] bacterium HMT 905
ASV156	0	0	0	0	1		Streptococcus salivarius–ASV156	Streptococcus salivarius
ASV158	31.8032	1.19647	0.81667	1.46506	0.142905	0.940162	Streptococcus mutans–ASV158	Streptococcus mutans
ASV159	31.1882	2.88847	0.967115	2.98668	0.00282024	0.127727	Capnocytophaga gingivalis–ASV159	Capnocytophaga gingivalis
ASV160	0	0	0	0	1		Actinomyces graevenitzii–ASV160	Actinomyces graevenitzii
ASV161	7.82331	2.492	3.46442	0.719313	0.471948	0.987506	Rothia mucilaginosa–ASV161	Rothia mucilaginosa
ASV162	3.57836	-0.92606	3.46	-0.267647	0.788971	0.987506	Prevotella melaninogenica–ASV162	Prevotella melaninogenica
ASV163	62.1196	0.0720632	0.963777	0.0747717	0.940396	0.987506	Prevotella sp. HMT 305–ASV163	Prevotella sp. HMT 305
ASV164	5.14425	5.01429	3.47636	1.4424	0.14919	0.940162	Veillonella atypica–ASV164	Veillonella atypica
ASV165	7.86384	-0.631074	0.768732	-0.820928	0.411687	0.987506	Corynebacterium durum–ASV165	Corynebacterium durum
ASV168	50.4356	-0.260871	1.30865	-0.199345	0.841993	0.987506	Oribacterium parvum–ASV168	Oribacterium parvum
ASV169	18.3239	1.39525	2.87332	0.485588	0.627259	0.987506	Alloprevotella tannerae–ASV169	Alloprevotella tannerae
ASV170	33.9943	-0.425605	1.1672	-0.364639	0.715381	0.987506	Leptotrichia wadei–ASV170	Leptotrichia wadei
ASV172	26.6709	0.980544	1.78305	0.549924	0.582372	0.987506	Alloprevotella rava–ASV172	Alloprevotella rava
ASV173	3.57582	4.48921	3.47656	1.29128	0.196606	0.940162	Corynebacterium singulare–ASV173	Corynebacterium singulare
ASV174	16.0488	0.264699	1.19602	0.221317	0.824845	0.987506	Fusobacterium nucleatum subsp. vincentii–ASV174	Fusobacterium nucleatum subsp. vincentii
ASV175	16.618	-0.16186	0.803256	-0.201505	0.840303	0.987506	Prevotella nigrescens–ASV175	Prevotella nigrescens
ASV176	9.37053	-0.368753	3.45824	-0.10663	0.915082	0.987506	Veillonella atypica–ASV176	Veillonella atypica
ASV177	3.80741	1.36034	1.296	1.04964	0.293884	0.964709	Rothia aeria–ASV177	Rothia aeria
ASV178	42.5421	0.652157	0.812549	0.802607	0.422202	0.987506	Butyrivibrio sp. HMT 455–ASV178	Butyrivibrio sp. HMT 455
ASV180	5.50556	2.61104	2.00807	1.30027	0.193507	0.940162	Lactobacillus salivarius–ASV180	Lactobacillus salivarius
ASV182	10.6907	1.58643	2.15883	0.734858	0.462426	0.987506	Prevotella shahii–ASV182	Prevotella shahii
ASV183	6.79726	-1.65557	3.45831	-0.47872	0.632138	0.987506	Leptotrichia sp. HMT 218–ASV183	Leptotrichia sp. HMT 218
ASV184	8.4878	1.47126	1.19126	1.23504	0.216815	0.956308	Prevotella oris–ASV184	Prevotella oris
ASV186	1.67477	1.36253	3.12778	0.435624	0.66311	0.987506	Campylobacter rectus–ASV186	Campylobacter rectus
ASV187	13.4693	1.66809	1.67844	0.993829	0.320306	0.965492	Parvimonas sp. HMT 110–ASV187	Parvimonas sp. HMT 110
ASV188	3.39034	4.41252	3.47659	1.26921	0.204367	0.952426	Prevotella sp. HMT 306–ASV188	Prevotella sp. HMT 306
ASV189	0.0138296	-0.219742	3.48149	-0.0631171	0.949673	0.987506	Porphyromonas sp. HMT 284–ASV189	Porphyromonas sp. HMT 284
ASV190	4.72936	4.6789	3.05491	1.5316	0.125621	0.940162	Alloprevotella sp. HMT 914–ASV190	Alloprevotella sp. HMT 914
ASV192	0						Peptococcus sp. HMT 167–ASV192	Peptococcus sp. HMT 167
ASV193	0	0	0	0	1		Veillonella atypica–ASV193	Veillonella atypica
ASV194	0.655016	2.09387	3.47902	0.601858	0.547269	0.987506	Haemophilus sputorum–ASV194	Haemophilus sputorum
ASV195	0.00692042	-0.515363	3.48123	-0.148041	0.882311	0.987506	Bacteroides pyogenes–ASV195	Bacteroides pyogenes
ASV197	6.31139	5.30902	3.47628	1.52721	0.126708	0.940162	Veillonella atypica–ASV197	Veillonella atypica
ASV198	14.6482	4.34934	3.11962	1.39419	0.163261	0.940162	Leptotrichia sp. HMT 417–ASV198	Leptotrichia sp. HMT 417
ASV199	8.01653	0.355182	3.45905	0.102682	0.918215	0.987506	Veillonella atypica–ASV199	Veillonella atypica
ASV201	0.633433	2.05179	3.47909	0.589749	0.555359	0.987506	Fusobacterium periodonticum–ASV201	Fusobacterium periodonticum
ASV202	0.410372	-2.91858	3.19951	-0.912196	0.361665	0.987506	Lactobacillus casei–ASV202	Lactobacillus casei
ASV204	0	0	0	0	1		Prevotella histicola–ASV204	Prevotella histicola
ASV205	1.99645	0.458451	1.3514	0.339242	0.734428	0.987506	Lactococcus lactis–ASV205	Lactococcus lactis
ASV206	9.81188	-0.130693	1.225	-0.106688	0.915036	0.987506	Fusobacterium nucleatum subsp. animalis–ASV206	Fusobacterium nucleatum subsp. animalis
ASV207	83.0938	-0.76376	1.6117	-0.473884	0.635583	0.987506	Prevotella oulorum–ASV207	Prevotella oulorum
ASV208	3.42465	4.42619	1.92944	2.29403	0.0217885	0.507249	Neisseria oralis–ASV208	Neisseria oralis
ASV209	0	0	0	0	1		Rothia mucilaginosa–ASV209	Rothia mucilaginosa
ASV213	31.0663	-0.568368	0.747032	-0.760835	0.446756	0.987506	Alloscardovia omnicolens–ASV213	Alloscardovia omnicolens
ASV214	41.62	0.0705242	0.888741	0.079353	0.936752	0.987506	Selenomonas sputigena–ASV214	Selenomonas sputigena
ASV215	24.8576	0.103377	1.78009	0.0580742	0.95369	0.987506	Prevotella oulorum–ASV215	Prevotella oulorum
ASV216	0.0109578	-0.247741	3.4815	-0.0711592	0.943271	0.987506	Prevotella oris–ASV216	Prevotella oris
ASV217	15.7779	2.67907	2.05089	1.3063	0.191452	0.940162	Tannerella sp. HMT 916–ASV217	Tannerella sp. HMT 916
ASV219	51.0019	-2.25295	3.03533	-0.74224	0.457942	0.987506	Leptotrichia sp. HMT 417–ASV219	Leptotrichia sp. HMT 417
ASV220	0	0	0	0	1		Leptotrichia sp. HMT 417–ASV220	Leptotrichia sp. HMT 417
ASV221	10.8318	-3.92902	3.44732	-1.13973	0.254398	0.964709	Veillonella rogosae–ASV221	Veillonella rogosae
ASV222	0.0364545	-0.624166	3.48104	-0.179304	0.857699	0.987506	Lachnospiraceae [G-2] [G-2] bacterium HMT 096–ASV222	Lachnospiraceae [G-2] [G-2] bacterium HMT 096
ASV225	0.926662	1.66537	3.47974	0.47859	0.632231	0.987506	Prevotella histicola–ASV225	Prevotella histicola
ASV227	14.5774	2.38841	1.62402	1.47068	0.141377	0.940162	Campylobacter sp. HMT 044–ASV227	Campylobacter sp. HMT 044
ASV228	0						Lachnospiraceae [G-2] [G-2] bacterium HMT 088–ASV228	Lachnospiraceae [G-2] [G-2] bacterium HMT 088
ASV229	1.85214	3.54066	3.47714	1.01827	0.308551	0.964709	Haemophilus parainfluenzae–ASV229	Haemophilus parainfluenzae
ASV230	0.39172	0.143431	2.43681	0.0588603	0.953063	0.987506	Arthrospira platensis–ASV230	Arthrospira platensis
ASV231	8.99233	0.51048	0.809301	0.630766	0.528193	0.987506	Porphyromonas endodontalis–ASV231	Porphyromonas endodontalis
ASV233	64.9035	-1.9654	1.51665	-1.29588	0.195017	0.940162	Alloprevotella rava–ASV233	Alloprevotella rava
ASV234	12.7058	0.868103	0.7587	1.1442	0.252542	0.964709	Leptotrichia hongkongensis–ASV234	Leptotrichia hongkongensis
ASV236	13.5846	1.76769	1.32462	1.33449	0.182044	0.940162	Streptococcus downei–ASV236	Streptococcus downei
ASV237	0	0	0	0	1		Leptotrichia sp. HMT 417–ASV237	Leptotrichia sp. HMT 417
ASV239	0.0213651	-0.109461	3.48147	-0.0314411	0.974918	0.987506	Bacteroides pyogenes–ASV239	Bacteroides pyogenes
ASV240	0						Tannerella sp. HMT 916–ASV240	Tannerella sp. HMT 916
ASV241	2.02933	3.67337	2.61216	1.40626	0.159648	0.940162	Haemophilus paraphrohaemolyticus–ASV241	Haemophilus paraphrohaemolyticus
ASV243	3.74533	3.52221	1.75897	2.00243	0.0452387	0.657291	Prevotella intermedia–ASV243	Prevotella intermedia
ASV244	0						Actinomyces graevenitzii–ASV244	Actinomyces graevenitzii
ASV245	0	0	0	0	1		Prevotella melaninogenica–ASV245	Prevotella melaninogenica
ASV246	0.0218075	-0.247741	3.4815	-0.0711592	0.943271	0.987506	Lachnoanaerobaculum orale–ASV246	Lachnoanaerobaculum orale
ASV247	0.567181	-0.0272329	1.55182	-0.017549	0.985999	0.990007	Pseudomonas pseudoalcaligenes–ASV247	Pseudomonas pseudoalcaligenes
ASV248	0	0	0	0	1		Neisseria perflava–ASV248	Neisseria perflava
ASV249	13.6529	0.281219	1.22571	0.229433	0.818533	0.987506	Leptotrichia buccalis–ASV249	Leptotrichia buccalis
ASV251	11.3247	3.28107	1.48118	2.21517	0.0267485	0.507249	Fusobacterium sp. HMT 203–ASV251	Fusobacterium sp. HMT 203
ASV252	7.90753	1.23402	1.52344	0.810018	0.41793	0.987506	Alloprevotella sp. HMT 473–ASV252	Alloprevotella sp. HMT 473
ASV253	7.52789	-1.53071	1.16156	-1.3178	0.18757	0.940162	Prevotella denticola–ASV253	Prevotella denticola
ASV256	1.23621	2.95829	3.47775	0.850632	0.394974	0.987506	Leptotrichia sp. HMT 221–ASV256	Leptotrichia sp. HMT 221
ASV258	2.62164	4.04499	1.87218	2.16058	0.0307279	0.507249	Actinomyces naeslundii–ASV258	Actinomyces naeslundii
ASV259	0	0	0	0	1		Prevotella melaninogenica–ASV259	Prevotella melaninogenica
ASV260	0						Neisseria perflava–ASV260	Neisseria perflava
ASV261	3.11935	4.29163	2.25663	1.90179	0.0571989	0.784896	Absconditabacteria (SR1) [G-1] (SR1) [G-1] bacterium HMT 875–ASV261	Absconditabacteria (SR1) [G-1] (SR1) [G-1] bacterium HMT 875
ASV262	0.0972119	-1.20895	3.47992	-0.347408	0.728285	0.987506	Cupriavidus gilardii–ASV262	Cupriavidus gilardii
ASV263	0	0	0	0	1		Streptococcus australis–ASV263	Streptococcus australis
ASV264	4.77792	1.2629	1.66152	0.760088	0.447202	0.987506	Porphyromonas gingivalis–ASV264	Porphyromonas gingivalis
ASV265	0						Bacteroides heparinolyticus–ASV265	Bacteroides heparinolyticus
ASV267	18.303	-0.437345	0.978876	-0.446783	0.655032	0.987506	Neisseria flavescens–ASV267	Neisseria flavescens
ASV268	8.23462	0.602911	1.11304	0.541682	0.588038	0.987506	Kingella denitrificans–ASV268	Kingella denitrificans
ASV269	0.446715	1.6344	3.47979	0.469683	0.638582	0.987506	Streptococcus australis–ASV269	Streptococcus australis
ASV270	0						Lachnoanaerobaculum orale–ASV270	Lachnoanaerobaculum orale
ASV271	0.716962	-0.192295	1.42019	-0.135401	0.892295	0.987506	Janibacter indicus–ASV271	Janibacter indicus
ASV272	0						Lachnoanaerobaculum saburreum–ASV272	Lachnoanaerobaculum saburreum
ASV273	0.584098	1.9491	3.47926	0.560204	0.57534	0.987506	Leptotrichia sp. HMT 215–ASV273	Leptotrichia sp. HMT 215
ASV274	0						Streptococcus salivarius–ASV274	Streptococcus salivarius
ASV275	0	0	0	0	1		Veillonella sp. HMT 917–ASV275	Veillonella sp. HMT 917
ASV276	0						Lachnospiraceae [G-2] [G-2] bacterium HMT 096–ASV276	Lachnospiraceae [G-2] [G-2] bacterium HMT 096
ASV278	0	0	0	0	1		Prevotella melaninogenica–ASV278	Prevotella melaninogenica
ASV283	4.71789	4.88898	3.4764	1.40633	0.159625	0.940162	Veillonella dispar–ASV283	Veillonella dispar
ASV284	21.7931	0.739144	1.38424	0.533972	0.593361	0.987506	Selenomonas flueggei–ASV284	Selenomonas flueggei
ASV285	4.95592	1.97131	2.31126	0.852914	0.393707	0.987506	Lactobacillus panis–ASV285	Lactobacillus panis
ASV287	0	0	0	0	1		Veillonella atypica–ASV287	Veillonella atypica
ASV289	2.39586	3.91235	3.47687	1.12525	0.260482	0.964709	Lachnospiraceae [G-2] [G-2] bacterium HMT 096–ASV289	Lachnospiraceae [G-2] [G-2] bacterium HMT 096
ASV290	3.13996	1.87058	1.88306	0.993374	0.320528	0.965492	Veillonella denticariosi–ASV290	Veillonella denticariosi
ASV291	9.98667	-1.12778	1.08256	-1.04177	0.297518	0.964709	Capnocytophaga granulosa–ASV291	Capnocytophaga granulosa
ASV293	3.9735	-1.549	2.24269	-0.690687	0.489762	0.987506	Neisseria oralis–ASV293	Neisseria oralis
ASV295	15.5628	-1.22076	1.11101	-1.09878	0.271862	0.964709	Streptococcus anginosus–ASV295	Streptococcus anginosus
ASV296	19.8438	-1.98932	3.23579	-0.614787	0.538695	0.987506	Prevotella histicola–ASV296	Prevotella histicola
ASV298	3.74791	4.55756	3.47653	1.31095	0.189874	0.940162	Lactobacillus brevis–ASV298	Lactobacillus brevis
ASV299	27.1293	0.788483	1.04918	0.751526	0.452336	0.987506	Oribacterium asaccharolyticum–ASV299	Oribacterium asaccharolyticum
ASV301	0	0	0	0	1		Rothia mucilaginosa–ASV301	Rothia mucilaginosa
ASV302	15.99	24.2581	2.414	10.0489	9.2887e-24	2.29431e-21	Leptotrichia sp. HMT 417–ASV302	Leptotrichia sp. HMT 417
ASV303	0.0972939	-0.566085	3.48057	-0.162641	0.870801	0.987506	Bacteroides pyogenes–ASV303	Bacteroides pyogenes
ASV304	0						Dialister sp. HMT 119–ASV304	Dialister sp. HMT 119
ASV305	0.0445521	-0.135413	3.48148	-0.0388953	0.968974	0.987506	Oribacterium sinus–ASV305	Oribacterium sinus
ASV306	0.00921975	-0.247741	3.4815	-0.0711592	0.943271	0.987506	Clostridiales [F-1][G-2] [F-1][G-2] bacterium HMT 402–ASV306	Clostridiales [F-1][G-2] [F-1][G-2] bacterium HMT 402
ASV307	27.0396	0.679068	0.943068	0.720063	0.471487	0.987506	Selenomonas sputigena–ASV307	Selenomonas sputigena
ASV309	10.0606	1.65898	1.46161	1.13504	0.256359	0.964709	Leptotrichia sp. HMT 498–ASV309	Leptotrichia sp. HMT 498
ASV313	0						Butyrivibrio sp. HMT 090–ASV313	Butyrivibrio sp. HMT 090
ASV315	2.11726	3.73072	3.47699	1.07297	0.283283	0.964709	Prevotella aurantiaca–ASV315	Prevotella aurantiaca
ASV316	0	0	0	0	1		Veillonella atypica–ASV316	Veillonella atypica
ASV317	5.40018	2.06491	1.72175	1.19931	0.230408	0.96459	Aggregatibacter aphrophilus–ASV317	Aggregatibacter aphrophilus
ASV318	14.1491	-0.240005	1.15885	-0.207107	0.835927	0.987506	Leptotrichia shahii–ASV318	Leptotrichia shahii
ASV320	4.19635	0.958439	1.83713	0.521706	0.601875	0.987506	Tannerella sp. HMT 286–ASV320	Tannerella sp. HMT 286
ASV323	0.808796	-1.54838	1.23458	-1.25417	0.209779	0.956308	Leptothrix sp. HMT 266–ASV323	Leptothrix sp. HMT 266
ASV325	0						Bacteroides heparinolyticus–ASV325	Bacteroides heparinolyticus
ASV328	3.14729	2.08583	1.97498	1.05613	0.290911	0.964709	Fusobacterium nucleatum subsp. vincentii–ASV328	Fusobacterium nucleatum subsp. vincentii
ASV329	18.7156	1.13679	1.20033	0.947066	0.343605	0.987506	Oribacterium asaccharolyticum–ASV329	Oribacterium asaccharolyticum
ASV330	0.0138904	-0.219742	3.48149	-0.0631171	0.949673	0.987506	Alloprevotella sp. HMT 912–ASV330	Alloprevotella sp. HMT 912
ASV331	1.25251	-2.15913	3.46451	-0.623212	0.533145	0.987506	Prevotella melaninogenica–ASV331	Prevotella melaninogenica
ASV332	1.34334	3.06789	3.00454	1.02108	0.307215	0.964709	Alloprevotella tannerae–ASV332	Alloprevotella tannerae
ASV333	0	0	0	0	1		Lactobacillus casei–ASV333	Lactobacillus casei
ASV335	0	0	0	0	1		Prevotella pallens–ASV335	Prevotella pallens
ASV336	0.354553	0.96724	3.48083	0.277876	0.781108	0.987506	Leptotrichia sp. HMT 215–ASV336	Leptotrichia sp. HMT 215
ASV337	4.32243	4.76257	3.47645	1.36995	0.170701	0.940162	Atopobium parvulum–ASV337	Atopobium parvulum
ASV338	0	0	0	0	1		Lachnoanaerobaculum umeaense–ASV338	Lachnoanaerobaculum umeaense
ASV339	0						Lachnospiraceae [G-2] [G-2] bacterium HMT 096–ASV339	Lachnospiraceae [G-2] [G-2] bacterium HMT 096
ASV340	0						Prevotella melaninogenica–ASV340	Prevotella melaninogenica
ASV341	8.06744	5.33926	1.8054	2.95738	0.00310268	0.127727	Peptococcus sp. HMT 167–ASV341	Peptococcus sp. HMT 167
ASV342	2.87803	4.17643	3.47671	1.20126	0.229651	0.96459	Fusobacterium periodonticum–ASV342	Fusobacterium periodonticum
ASV343	3.15299	2.33522	1.27565	1.83062	0.0671572	0.806342	Scardovia wiggsiae–ASV343	Scardovia wiggsiae
ASV344	0						Lachnospiraceae [G-2] [G-2] bacterium HMT 096–ASV344	Lachnospiraceae [G-2] [G-2] bacterium HMT 096
ASV346	2.82247	3.69819	2.55598	1.44688	0.147931	0.940162	Absconditabacteria (SR1) [G-1] (SR1) [G-1] bacterium HMT 345–ASV346	Absconditabacteria (SR1) [G-1] (SR1) [G-1] bacterium HMT 345
ASV347	0						Bacteroides pyogenes–ASV347	Bacteroides pyogenes
ASV349	0.00875974	-0.247741	3.4815	-0.0711592	0.943271	0.987506	Butyrivibrio sp. HMT 090–ASV349	Butyrivibrio sp. HMT 090
ASV350	3.17276	4.31605	3.47664	1.24144	0.214441	0.956308	Veillonella atypica–ASV350	Veillonella atypica
ASV353	2.06556	3.69826	2.03052	1.82134	0.0685554	0.806342	Actinomyces sp. HMT 448–ASV353	Actinomyces sp. HMT 448
ASV354	0						Bacteroides pyogenes–ASV354	Bacteroides pyogenes
ASV355	0	0	0	0	1		Leptotrichia sp. HMT 417–ASV355	Leptotrichia sp. HMT 417
ASV356	0.112063	-1.15323	3.47992	-0.331396	0.740345	0.987506	Butyrivibrio sp. HMT 090–ASV356	Butyrivibrio sp. HMT 090
ASV357	18.625	-0.2116	0.70103	-0.301841	0.762773	0.987506	Saccharibacteria (TM7) [G-1] (TM7) [G-1] bacterium HMT 352–ASV357	Saccharibacteria (TM7) [G-1] (TM7) [G-1] bacterium HMT 352
ASV360	0	0	0	0	1		Streptococcus mitis–ASV360	Streptococcus mitis
ASV362	0.0185581	-0.513435	3.48123	-0.147487	0.882748	0.987506	Alloprevotella rava–ASV362	Alloprevotella rava
ASV363	10.2813	-0.137924	1.04504	-0.131979	0.895001	0.987506	Leptotrichia hofstadii–ASV363	Leptotrichia hofstadii
ASV364	2.24131	0.386596	1.56656	0.24678	0.805079	0.987506	Lautropia mirabilis–ASV364	Lautropia mirabilis
ASV365	0						Ralstonia pickettii–ASV365	Ralstonia pickettii
ASV366	6.94899	5.4481	2.04833	2.65978	0.00781927	0.214595	Granulicatella adiacens–ASV366	Granulicatella adiacens
ASV367	0.504057	1.77116	3.47956	0.509018	0.61074	0.987506	Veillonella atypica–ASV367	Veillonella atypica
ASV368	1.18589	1.39581	3.47521	0.401648	0.687943	0.987506	Prevotella salivae–ASV368	Prevotella salivae
ASV369	0.024303	-0.513435	3.48123	-0.147487	0.882748	0.987506	Bacteroidetes [G-6] [G-6] bacterium HMT 516–ASV369	Bacteroidetes [G-6] [G-6] bacterium HMT 516
ASV370	0	0	0	0	1		Veillonella atypica–ASV370	Veillonella atypica
ASV374	0.116921	0.514137	3.48126	0.147687	0.88259	0.987506	Streptococcus pneumoniae–ASV374	Streptococcus pneumoniae
ASV377	5.9953	-0.511952	1.00938	-0.507195	0.612018	0.987506	Abiotrophia defectiva–ASV377	Abiotrophia defectiva
ASV378	0.786354	1.01738	3.48077	0.292287	0.770067	0.987506	Prevotella histicola–ASV378	Prevotella histicola
ASV379	4.97014	-1.42007	3.15613	-0.44994	0.652754	0.987506	Actinomyces sp. HMT 172–ASV379	Actinomyces sp. HMT 172
ASV380	0	0	0	0	1		Fusobacterium periodonticum–ASV380	Fusobacterium periodonticum
ASV381	0.254203	-2.77399	3.47324	-0.798676	0.424478	0.987506	Arthrospira platensis–ASV381	Arthrospira platensis
ASV383	0	0	0	0	1		Veillonella atypica–ASV383	Veillonella atypica
ASV384	1.21977	2.93869	3.47777	0.844992	0.398115	0.987506	Leptotrichia sp. HMT 417–ASV384	Leptotrichia sp. HMT 417
ASV386	1.25153	-2.05435	3.46429	-0.593008	0.553176	0.987506	Actinomyces graevenitzii–ASV386	Actinomyces graevenitzii

## Sheet: Smell_total_dic
Supplementary Table S4: The results of the crude DESeq analysis
ASV	baseMean	log2FoldChange	lfcSE	stat	pvalue	padj	homd	name
ASV1	12456.3	-0.723679	0.24806	-2.91736	0.00353012	0.108992	Streptococcus salivarius–ASV1	Streptococcus salivarius
ASV2	15175.3	0.0997897	0.254893	0.391497	0.69543	0.998217	Veillonella atypica–ASV2	Veillonella atypica
ASV3	3370.17	-0.482788	0.137523	-3.5106	0.000447098	0.0220867	Streptococcus australis–ASV3	Streptococcus australis
ASV4	6912.11	0.0363391	0.495149	0.0733904	0.941495	0.998217	Prevotella histicola–ASV4	Prevotella histicola
ASV5	4517.62	-0.249561	0.508463	-0.490815	0.623558	0.998217	Prevotella melaninogenica–ASV5	Prevotella melaninogenica
ASV6	2179.1	0.491202	0.483401	1.01614	0.309564	0.998217	Haemophilus parainfluenzae–ASV6	Haemophilus parainfluenzae
ASV7	8129.02	-0.137208	0.714946	-0.191913	0.84781	0.998217	Leptotrichia sp. HMT 417–ASV7	Leptotrichia sp. HMT 417
ASV8	1568.74	0.430004	0.796579	0.539814	0.589325	0.998217	Neisseria perflava–ASV8	Neisseria perflava
ASV9	1951.07	0.518514	0.32177	1.61144	0.107083	0.974303	Streptococcus mitis–ASV9	Streptococcus mitis
ASV10	3314.96	-0.196313	0.750829	-0.261461	0.793737	0.998217	Prevotella sp. HMT 313–ASV10	Prevotella sp. HMT 313
ASV11	1587.39	-0.246134	0.590001	-0.417175	0.67655	0.998217	Actinomyces graevenitzii–ASV11	Actinomyces graevenitzii
ASV12	1757.11	0.147059	0.433923	0.338906	0.73468	0.998217	Actinomyces sp. HMT 180–ASV12	Actinomyces sp. HMT 180
ASV13	2012.13	0.742193	0.810649	0.915553	0.359901	0.998217	Fusobacterium periodonticum–ASV13	Fusobacterium periodonticum
ASV14	1915.62	0.425648	0.808565	0.526424	0.598594	0.998217	Actinomyces sp. HMT 172–ASV14	Actinomyces sp. HMT 172
ASV15	1340.94	-1.22867	0.769756	-1.59619	0.110447	0.974303	Rothia mucilaginosa–ASV15	Rothia mucilaginosa
ASV16	730.819	0.698728	0.347127	2.01289	0.044126	0.726469	Gemella haemolysans–ASV16	Gemella haemolysans
ASV17	2491.38	0.164175	0.860465	0.190798	0.848684	0.998217	Prevotella sp. HMT 306–ASV17	Prevotella sp. HMT 306
ASV18	905.713	0.0113763	0.662174	0.0171802	0.986293	0.998217	Veillonella parvula–ASV18	Veillonella parvula
ASV19	735.866	0.371074	0.417609	0.888569	0.374235	0.998217	Streptococcus lactarius–ASV19	Streptococcus lactarius
ASV20	2033.46	0.0330837	0.474064	0.0697874	0.944363	0.998217	Prevotella salivae–ASV20	Prevotella salivae
ASV21	1652.68	0.348268	0.480597	0.724657	0.468662	0.998217	Megasphaera micronuciformis–ASV21	Megasphaera micronuciformis
ASV22	1050.29	0.335233	0.705181	0.475386	0.634512	0.998217	Veillonella rogosae–ASV22	Veillonella rogosae
ASV23	502.617	0.177623	0.218512	0.812879	0.416287	0.998217	Granulicatella adiacens–ASV23	Granulicatella adiacens
ASV24	1296.63	-0.327687	0.753224	-0.435046	0.663529	0.998217	Veillonella sp. HMT 917–ASV24	Veillonella sp. HMT 917
ASV25	1644.9	0.717861	0.941596	0.762387	0.445829	0.998217	Lachnospiraceae [G-2] [G-2] bacterium HMT 096–ASV25	Lachnospiraceae [G-2] [G-2] bacterium HMT 096
ASV26	244.823	0.824869	1.15481	0.714291	0.475047	0.998217	Rothia mucilaginosa–ASV26	Rothia mucilaginosa
ASV27	361.748	1.21744	1.05392	1.15515	0.248028	0.998217	Rothia mucilaginosa–ASV27	Rothia mucilaginosa
ASV28	980.228	0.501118	0.815226	0.614698	0.538754	0.998217	Leptotrichia sp. HMT 221–ASV28	Leptotrichia sp. HMT 221
ASV29	943.493	0.07332	0.334863	0.218955	0.826685	0.998217	Campylobacter concisus–ASV29	Campylobacter concisus
ASV30	0.0378756	-0.28759	3.87541	-0.074209	0.940844	0.998217	Prevotella histicola–ASV30	Prevotella histicola
ASV31	0.123417	0.115642	3.87528	0.0298408	0.976194	0.998217	Enterococcus faecalis–ASV31	Enterococcus faecalis
ASV32	1134.46	0.608542	1.00178	0.60746	0.543545	0.998217	Prevotella pallens–ASV32	Prevotella pallens
ASV33	1024.19	-0.0139525	0.484681	-0.0287869	0.977035	0.998217	Lachnoanaerobaculum orale–ASV33	Lachnoanaerobaculum orale
ASV34	1077.98	-0.0525135	0.569814	-0.0921589	0.926572	0.998217	Selenomonas sp. HMT 478–ASV34	Selenomonas sp. HMT 478
ASV35	177.772	0.630976	1.62726	0.387754	0.698198	0.998217	Rothia mucilaginosa–ASV35	Rothia mucilaginosa
ASV36	1115.88	-0.107984	1.05874	-0.101993	0.918762	0.998217	Prevotella pallens–ASV36	Prevotella pallens
ASV37	0.325877	0.914243	2.01236	0.454314	0.649603	0.998217	Acinetobacter johnsonii–ASV37	Acinetobacter johnsonii
ASV38	923.253	2.10715	1.40665	1.49799	0.134135	0.998217	Leptotrichia sp. HMT 218–ASV38	Leptotrichia sp. HMT 218
ASV39	285.14	1.22167	0.791762	1.54298	0.122836	0.998217	Porphyromonas pasteri–ASV39	Porphyromonas pasteri
ASV40	1.29649	0.0512614	1.25528	0.0408365	0.967426	0.998217	Staphylococcus pasteuri–ASV40	Staphylococcus pasteuri
ASV41	239.747	-2.79291	1.19206	-2.34294	0.0191326	0.472576	Bifidobacterium breve–ASV41	Bifidobacterium breve
ASV42	531.012	0.397049	0.971091	0.408869	0.682636	0.998217	Leptotrichia sp. HMT 221–ASV42	Leptotrichia sp. HMT 221
ASV43	2.04217	0.486043	1.09346	0.444499	0.656682	0.998217	Moraxella nonliquefaciens–ASV43	Moraxella nonliquefaciens
ASV44	386.615	0.0245794	0.419221	0.0586311	0.953246	0.998217	Atopobium parvulum–ASV44	Atopobium parvulum
ASV45	606.272	1.028	1.36323	0.754096	0.450791	0.998217	Mitsuokella sp. HMT 521–ASV45	Mitsuokella sp. HMT 521
ASV46	0.0722072	-0.12165	3.87537	-0.0313906	0.974958	0.998217	Lachnoanaerobaculum umeaense–ASV46	Lachnoanaerobaculum umeaense
ASV47	717.587	1.47136	1.15924	1.26924	0.204355	0.998217	Alloprevotella rava–ASV47	Alloprevotella rava
ASV48	425.692	0.673427	0.473052	1.42358	0.154568	0.998217	Stomatobaculum longum–ASV48	Stomatobaculum longum
ASV49	275.447	1.64004	1.10738	1.48101	0.138603	0.998217	Leptotrichia sp. HMT 215–ASV49	Leptotrichia sp. HMT 215
ASV50	0.111098	-0.346132	3.50494	-0.0987556	0.921332	0.998217	Bacteroides heparinolyticus–ASV50	Bacteroides heparinolyticus
ASV51	0						Lachnoanaerobaculum orale–ASV51	Lachnoanaerobaculum orale
ASV52	444.206	0.415502	0.62591	0.663836	0.506795	0.998217	Alloprevotella sp. HMT 308–ASV52	Alloprevotella sp. HMT 308
ASV53	0						Lachnospiraceae [G-2] [G-2] bacterium HMT 088–ASV53	Lachnospiraceae [G-2] [G-2] bacterium HMT 088
ASV54	37.0613	1.6164	3.85001	0.419842	0.674601	0.998217	Streptococcus salivarius–ASV54	Streptococcus salivarius
ASV55	188.799	2.14896	1.01011	2.12745	0.033383	0.598446	Stomatobaculum sp. HMT 097–ASV55	Stomatobaculum sp. HMT 097
ASV56	0						Lachnoanaerobaculum orale–ASV56	Lachnoanaerobaculum orale
ASV57	0.550423	-0.242405	1.6306	-0.14866	0.881822	0.998217	Escherichia coli–ASV57	Escherichia coli
ASV58	139.231	0.972168	0.514536	1.88941	0.0588374	0.75482	Oribacterium sinus–ASV58	Oribacterium sinus
ASV59	527.621	1.09316	1.35502	0.806748	0.419812	0.998217	Leptotrichia sp. HMT 417–ASV59	Leptotrichia sp. HMT 417
ASV60	169.378	1.40684	1.09221	1.28806	0.197724	0.998217	Prevotella nanceiensis–ASV60	Prevotella nanceiensis
ASV61	0.018701	-0.369422	3.87542	-0.0953243	0.924057	0.998217	Lachnospiraceae [G-2] [G-2] bacterium HMT 096–ASV61	Lachnospiraceae [G-2] [G-2] bacterium HMT 096
ASV62	167.297	-1.29285	0.563458	-2.29449	0.0217626	0.48867	Actinomyces lingnae [Not Validly Published]–ASV62	Actinomyces lingnae [Not Validly Published]
ASV63	74.6221	-0.789054	1.16809	-0.675506	0.499354	0.998217	Neisseria sicca–ASV63	Neisseria sicca
ASV64	300.174	1.6854	1.42294	1.18445	0.236236	0.998217	Leptotrichia sp. HMT 215–ASV64	Leptotrichia sp. HMT 215
ASV65	0.0075086	-0.721343	3.87494	-0.186156	0.852323	0.998217	Lachnoanaerobaculum orale–ASV65	Lachnoanaerobaculum orale
ASV66	0.0148143	-0.369422	3.87542	-0.0953243	0.924057	0.998217	Olsenella profusa–ASV66	Olsenella profusa
ASV67	190.834	-0.0159163	0.697904	-0.0228058	0.981805	0.998217	Lachnoanaerobaculum umeaense–ASV67	Lachnoanaerobaculum umeaense
ASV68	0						Lachnospiraceae [G-2] [G-2] bacterium HMT 088–ASV68	Lachnospiraceae [G-2] [G-2] bacterium HMT 088
ASV69	0						Lachnospiraceae [G-7] [G-7] bacterium HMT 086–ASV69	Lachnospiraceae [G-7] [G-7] bacterium HMT 086
ASV70	60.9537	-0.116616	0.41862	-0.278571	0.780574	0.998217	Rothia dentocariosa–ASV70	Rothia dentocariosa
ASV71	0.105421	-0.28759	3.87541	-0.074209	0.940844	0.998217	Prevotella histicola–ASV71	Prevotella histicola
ASV72	0.801289	2.08757	3.54914	0.588192	0.556403	0.998217	Lactobacillus paracasei–ASV72	Lactobacillus paracasei
ASV73	114.485	1.0366	1.68401	0.615556	0.538188	0.998217	Leptotrichia sp. HMT 218–ASV73	Leptotrichia sp. HMT 218
ASV74	11.6069	22.1159	3.87225	5.71138	1.12061e-08	6.91978e-07	Streptococcus salivarius–ASV74	Streptococcus salivarius
ASV75	0						Shuttleworthia satelles–ASV75	Shuttleworthia satelles
ASV76	103.835	-0.00731767	1.18197	-0.00619109	0.99506	0.998945	Veillonella dispar–ASV76	Veillonella dispar
ASV77	0.609027	1.58738	2.55262	0.621863	0.534032	0.998217	Corynebacterium pseudodiphtheriticum–ASV77	Corynebacterium pseudodiphtheriticum
ASV79	74.7371	0.986103	0.725962	1.35834	0.174356	0.998217	Prevotella melaninogenica–ASV79	Prevotella melaninogenica
ASV80	0.914179	2.26352	3.87289	0.584451	0.558917	0.998217	Neisseria perflava–ASV80	Neisseria perflava
ASV81	0.538422	1.59788	3.87378	0.412487	0.679983	0.998217	Streptococcus salivarius–ASV81	Streptococcus salivarius
ASV82	33.4899	2.06679	2.60608	0.793066	0.427739	0.998217	Fusobacterium periodonticum–ASV82	Fusobacterium periodonticum
ASV83	182.634	0.0165624	0.502316	0.0329721	0.973697	0.998217	Mogibacterium diversum–ASV83	Mogibacterium diversum
ASV84	147.025	0.48177	0.919822	0.523764	0.600443	0.998217	Peptostreptococcus stomatis–ASV84	Peptostreptococcus stomatis
ASV85	37.2548	-3.3001	1.66187	-1.98577	0.0470587	0.726469	Lactobacillus fermentum–ASV85	Lactobacillus fermentum
ASV86	28.1404	-0.11936	1.46491	-0.0814792	0.935061	0.998217	Streptococcus sanguinis–ASV86	Streptococcus sanguinis
ASV88	163.149	0.0219734	0.483126	0.0454817	0.963723	0.998217	Solobacterium moorei–ASV88	Solobacterium moorei
ASV89	19.0353	22.9631	3.87217	5.9303	3.02386e-09	2.48964e-07	Neisseria perflava–ASV89	Neisseria perflava
ASV90	47.8471	2.25286	2.23699	1.00709	0.313889	0.998217	Prevotella sp. HMT 309–ASV90	Prevotella sp. HMT 309
ASV91	0.0129329	-0.876148	3.87461	-0.226125	0.821104	0.998217	Bifidobacterium breve–ASV91	Bifidobacterium breve
ASV92	0						Butyrivibrio sp. HMT 090–ASV92	Butyrivibrio sp. HMT 090
ASV93	0.0752317	-0.12165	3.87537	-0.0313906	0.974958	0.998217	Lachnospiraceae [G-2] [G-2] bacterium HMT 096–ASV93	Lachnospiraceae [G-2] [G-2] bacterium HMT 096
ASV94	0						Eubacterium limosum–ASV94	Eubacterium limosum
ASV96	0	0	0	0	1		Streptococcus salivarius–ASV96	Streptococcus salivarius
ASV97	0						Bacteroides heparinolyticus–ASV97	Bacteroides heparinolyticus
ASV98	88.0038	0.247173	0.724924	0.340965	0.73313	0.998217	Catonella morbi–ASV98	Catonella morbi
ASV99	36.9199	-0.946913	3.54426	-0.267168	0.78934	0.998217	Veillonella atypica–ASV99	Veillonella atypica
ASV100	100.438	0.840125	1.01209	0.830088	0.406489	0.998217	Stomatobaculum longum–ASV100	Stomatobaculum longum
ASV101	118.956	2.07305	1.76078	1.17735	0.239057	0.998217	Prevotella salivae–ASV101	Prevotella salivae
ASV102	95.1927	0.0267541	2.16374	0.0123647	0.990135	0.998217	Leptotrichia sp. HMT 463–ASV102	Leptotrichia sp. HMT 463
ASV103	159.494	-0.108623	0.814162	-0.133417	0.893863	0.998217	Peptostreptococcaceae [XI][G-1] [XI][G-1] sulci–ASV103	Peptostreptococcaceae [XI][G-1] [XI][G-1] sulci
ASV104	110.826	0.58454	0.67036	0.87198	0.38322	0.998217	Ruminococcaceae [G-2] [G-2] bacterium HMT 085–ASV104	Ruminococcaceae [G-2] [G-2] bacterium HMT 085
ASV106	154.639	0.539856	1.05379	0.512301	0.60844	0.998217	Ruminococcaceae [G-1] [G-1] bacterium HMT 075–ASV106	Ruminococcaceae [G-1] [G-1] bacterium HMT 075
ASV107	0.428258	1.34952	3.87413	0.348342	0.727584	0.998217	Veillonella atypica–ASV107	Veillonella atypica
ASV108	160.594	0.884632	0.910927	0.971134	0.331482	0.998217	Prevotella sp. HMT 305–ASV108	Prevotella sp. HMT 305
ASV109	31.8686	0.0559593	0.928908	0.060242	0.951963	0.998217	Actinomyces naeslundii–ASV109	Actinomyces naeslundii
ASV110	0						Lachnospiraceae [G-8] [G-8] bacterium HMT 500–ASV110	Lachnospiraceae [G-8] [G-8] bacterium HMT 500
ASV111	165.286	1.07784	1.58223	0.681213	0.495737	0.998217	Prevotella sp. HMT 309–ASV111	Prevotella sp. HMT 309
ASV112	25.1203	0.959363	2.6667	0.359756	0.719029	0.998217	Veillonella atypica–ASV112	Veillonella atypica
ASV113	93.9888	0.445372	0.631453	0.705313	0.480615	0.998217	Oribacterium asaccharolyticum–ASV113	Oribacterium asaccharolyticum
ASV114	15.7073	-1.82811	1.86937	-0.977929	0.328109	0.998217	Lactobacillus gasseri–ASV114	Lactobacillus gasseri
ASV115	1.65274	3.07074	3.87207	0.793049	0.427749	0.998217	Neisseria perflava–ASV115	Neisseria perflava
ASV116	61.5648	1.24659	0.639283	1.94998	0.0511785	0.743593	Bergeyella sp. HMT 322–ASV116	Bergeyella sp. HMT 322
ASV117	90.1636	0.427936	0.860802	0.497136	0.619093	0.998217	Actinomyces lingnae [Not Validly Published]–ASV117	Actinomyces lingnae [Not Validly Published]
ASV118	86.7271	1.17647	0.803792	1.46364	0.143291	0.998217	Fusobacterium sp. HMT 203–ASV118	Fusobacterium sp. HMT 203
ASV119	0.0525616	-0.995307	3.87422	-0.256905	0.797252	0.998217	Bacteroides heparinolyticus–ASV119	Bacteroides heparinolyticus
ASV120	42.291	2.04419	0.963774	2.12102	0.03392	0.598446	Capnocytophaga leadbetteri–ASV120	Capnocytophaga leadbetteri
ASV121	109.797	-0.141772	1.16937	-0.121238	0.903503	0.998217	Prevotella sp. HMT 396–ASV121	Prevotella sp. HMT 396
ASV122	6.08403	3.31339	3.54466	0.934753	0.349916	0.998217	Haemophilus paraphrohaemolyticus–ASV122	Haemophilus paraphrohaemolyticus
ASV124	8.30801	1.66205	2.24835	0.739231	0.459766	0.998217	Haemophilus pittmaniae–ASV124	Haemophilus pittmaniae
ASV125	8.93958	-0.331445	1.01162	-0.327638	0.743186	0.998217	Lautropia mirabilis–ASV125	Lautropia mirabilis
ASV126	0						Lachnospiraceae [G-7] [G-7] bacterium HMT 086–ASV126	Lachnospiraceae [G-7] [G-7] bacterium HMT 086
ASV127	36.9218	1.01601	3.17712	0.31979	0.749128	0.998217	Actinomyces sp. HMT 180–ASV127	Actinomyces sp. HMT 180
ASV130	0						Lachnospiraceae [G-2] [G-2] bacterium HMT 088–ASV130	Lachnospiraceae [G-2] [G-2] bacterium HMT 088
ASV131	10.7226	5.75809	3.36283	1.71228	0.0868458	0.974303	Prevotella aurantiaca–ASV131	Prevotella aurantiaca
ASV132	16.4746	-0.13811	0.855031	-0.161527	0.871679	0.998217	Corynebacterium matruchotii–ASV132	Corynebacterium matruchotii
ASV133	20.5956	0.477844	1.84041	0.25964	0.795141	0.998217	Prevotella nanceiensis–ASV133	Prevotella nanceiensis
ASV134	0.0273306	-0.260136	3.8754	-0.0671249	0.946482	0.998217	Bifidobacterium scardovii–ASV134	Bifidobacterium scardovii
ASV135	14.5464	1.99311	1.21295	1.6432	0.100342	0.974303	Dialister invisus–ASV135	Dialister invisus
ASV136	0.0333522	-0.755368	3.87487	-0.19494	0.84544	0.998217	Bacteroides heparinolyticus–ASV136	Bacteroides heparinolyticus
ASV138	0.0252966	-0.315044	3.87541	-0.0812929	0.935209	0.998217	Lachnospiraceae [G-2] [G-2] bacterium HMT 096–ASV138	Lachnospiraceae [G-2] [G-2] bacterium HMT 096
ASV139	20.3934	0.528507	1.03816	0.509079	0.610697	0.998217	Haemophilus influenzae–ASV139	Haemophilus influenzae
ASV140	0						Methanobrevibacter oralis–ASV140	Methanobrevibacter oralis
ASV141	13.4383	0.241821	2.95601	0.0818064	0.934801	0.998217	Prevotella sp. HMT 309–ASV141	Prevotella sp. HMT 309
ASV144	0						Rothia mucilaginosa–ASV144	Rothia mucilaginosa
ASV145	0						Lachnoanaerobaculum saburreum–ASV145	Lachnoanaerobaculum saburreum
ASV146	0.007881	-0.371883	3.87542	-0.0959593	0.923553	0.998217	Eggerthia catenaformis–ASV146	Eggerthia catenaformis
ASV147	20.0426	2.19585	3.18834	0.688714	0.491003	0.998217	Veillonella atypica–ASV147	Veillonella atypica
ASV148	0						Pseudomonas aeruginosa–ASV148	Pseudomonas aeruginosa
ASV149	0	0	0	0	1		Neisseria perflava–ASV149	Neisseria perflava
ASV150	0						Lachnoanaerobaculum saburreum–ASV150	Lachnoanaerobaculum saburreum
ASV151	14.3107	2.59216	1.34888	1.92171	0.0546426	0.749818	Capnocytophaga sputigena–ASV151	Capnocytophaga sputigena
ASV152	25.7488	0.208452	1.00631	0.207144	0.835897	0.998217	Aggregatibacter segnis–ASV152	Aggregatibacter segnis
ASV153	0						Lachnoanaerobaculum saburreum–ASV153	Lachnoanaerobaculum saburreum
ASV155	0						Erysipelotrichaceae [G-1] [G-1] bacterium HMT 905–ASV155	Erysipelotrichaceae [G-1] [G-1] bacterium HMT 905
ASV156	0	0	0	0	1		Streptococcus salivarius–ASV156	Streptococcus salivarius
ASV158	30.8289	0.013081	0.897871	0.0145689	0.988376	0.998217	Streptococcus mutans–ASV158	Streptococcus mutans
ASV159	29.6777	1.72669	1.07208	1.61061	0.107266	0.974303	Capnocytophaga gingivalis–ASV159	Capnocytophaga gingivalis
ASV160	0	0	0	0	1		Actinomyces graevenitzii–ASV160	Actinomyces graevenitzii
ASV161	7.34332	2.84862	3.86252	0.737504	0.460816	0.998217	Rothia mucilaginosa–ASV161	Rothia mucilaginosa
ASV162	4.84681	4.6111	3.87119	1.19113	0.233601	0.998217	Prevotella melaninogenica–ASV162	Prevotella melaninogenica
ASV163	77.599	-0.561956	1.10732	-0.507491	0.61181	0.998217	Prevotella sp. HMT 305–ASV163	Prevotella sp. HMT 305
ASV164	5.17068	4.70596	3.87115	1.21565	0.224119	0.998217	Veillonella atypica–ASV164	Veillonella atypica
ASV165	7.78925	-0.675636	0.839406	-0.804898	0.420879	0.998217	Corynebacterium durum–ASV165	Corynebacterium durum
ASV168	56.8698	0.900074	1.48914	0.604427	0.54556	0.998217	Oribacterium parvum–ASV168	Oribacterium parvum
ASV169	19.5656	23.2146	3.08687	7.52045	5.459e-14	1.34837e-11	Alloprevotella tannerae–ASV169	Alloprevotella tannerae
ASV170	38.6348	-0.356503	1.33306	-0.267431	0.789137	0.998217	Leptotrichia wadei–ASV170	Leptotrichia wadei
ASV172	20.7399	6.42118	1.99155	3.22421	0.00126322	0.0520027	Alloprevotella rava–ASV172	Alloprevotella rava
ASV173	1.22351	2.64956	3.87245	0.684209	0.493843	0.998217	Corynebacterium singulare–ASV173	Corynebacterium singulare
ASV174	17.7556	0.102689	1.33707	0.0768011	0.938782	0.998217	Fusobacterium nucleatum subsp. vincentii–ASV174	Fusobacterium nucleatum subsp. vincentii
ASV175	18.4307	0.499966	0.899548	0.555796	0.57835	0.998217	Prevotella nigrescens–ASV175	Prevotella nigrescens
ASV176	8.14647	5.36113	3.87099	1.38495	0.166068	0.998217	Veillonella atypica–ASV176	Veillonella atypica
ASV177	4.23194	-0.985039	1.40245	-0.702368	0.48245	0.998217	Rothia aeria–ASV177	Rothia aeria
ASV178	59.5309	0.421134	0.952118	0.442313	0.658263	0.998217	Butyrivibrio sp. HMT 455–ASV178	Butyrivibrio sp. HMT 455
ASV180	7.29688	-2.19065	2.17197	-1.0086	0.313166	0.998217	Lactobacillus salivarius–ASV180	Lactobacillus salivarius
ASV182	13.3878	1.35424	2.25835	0.599659	0.548734	0.998217	Prevotella shahii–ASV182	Prevotella shahii
ASV183	3.93761	0.371135	3.85504	0.0962726	0.923304	0.998217	Leptotrichia sp. HMT 218–ASV183	Leptotrichia sp. HMT 218
ASV184	7.14401	1.13993	1.34282	0.848909	0.395932	0.998217	Prevotella oris–ASV184	Prevotella oris
ASV186	1.7042	0.372025	3.49604	0.106413	0.915254	0.998217	Campylobacter rectus–ASV186	Campylobacter rectus
ASV187	12.9787	1.17578	1.85732	0.633052	0.526699	0.998217	Parvimonas sp. HMT 110–ASV187	Parvimonas sp. HMT 110
ASV188	6.55432	5.04752	3.87106	1.30391	0.192263	0.998217	Prevotella sp. HMT 306–ASV188	Prevotella sp. HMT 306
ASV189	0.006851	-0.381548	3.87542	-0.0984532	0.921572	0.998217	Porphyromonas sp. HMT 284–ASV189	Porphyromonas sp. HMT 284
ASV190	3.62633	3.98037	3.35982	1.1847	0.236138	0.998217	Alloprevotella sp. HMT 914–ASV190	Alloprevotella sp. HMT 914
ASV192	0						Peptococcus sp. HMT 167–ASV192	Peptococcus sp. HMT 167
ASV193	0	0	0	0	1		Veillonella atypica–ASV193	Veillonella atypica
ASV194	0.932942	2.28761	3.87286	0.590677	0.554737	0.998217	Haemophilus sputorum–ASV194	Haemophilus sputorum
ASV195	0.00563145	-0.661108	3.87506	-0.170606	0.864533	0.998217	Bacteroides pyogenes–ASV195	Bacteroides pyogenes
ASV197	5.96765	4.91203	3.8711	1.2689	0.204477	0.998217	Veillonella atypica–ASV197	Veillonella atypica
ASV198	13.2704	6.06503	3.67653	1.64966	0.0990121	0.974303	Leptotrichia sp. HMT 417–ASV198	Leptotrichia sp. HMT 417
ASV199	12.6358	23.494	3.87223	6.0673	1.30082e-09	1.60652e-07	Veillonella atypica–ASV199	Veillonella atypica
ASV201	0.625348	1.78228	3.87352	0.460118	0.645432	0.998217	Fusobacterium periodonticum–ASV201	Fusobacterium periodonticum
ASV202	0.171115	-2.06421	3.86983	-0.53341	0.59375	0.998217	Lactobacillus casei–ASV202	Lactobacillus casei
ASV204	0	0	0	0	1		Prevotella histicola–ASV204	Prevotella histicola
ASV205	2.39543	0.52602	1.5874	0.331371	0.740364	0.998217	Lactococcus lactis–ASV205	Lactococcus lactis
ASV206	13.8881	1.50404	1.40332	1.07177	0.283822	0.998217	Fusobacterium nucleatum subsp. animalis–ASV206	Fusobacterium nucleatum subsp. animalis
ASV207	32.7032	3.98423	1.82493	2.18322	0.0290194	0.597317	Prevotella oulorum–ASV207	Prevotella oulorum
ASV208	3.03939	3.93642	2.24924	1.75011	0.0800994	0.942121	Neisseria oralis–ASV208	Neisseria oralis
ASV209	0	0	0	0	1		Rothia mucilaginosa–ASV209	Rothia mucilaginosa
ASV213	28.3221	1.19771	0.823323	1.45473	0.145744	0.998217	Alloscardovia omnicolens–ASV213	Alloscardovia omnicolens
ASV214	52.3297	-0.717005	1.00766	-0.711552	0.476742	0.998217	Selenomonas sputigena–ASV214	Selenomonas sputigena
ASV215	12.8002	0.141072	2.0976	0.0672542	0.946379	0.998217	Prevotella oulorum–ASV215	Prevotella oulorum
ASV216	0.0112146	-0.396235	3.87543	-0.102243	0.918564	0.998217	Prevotella oris–ASV216	Prevotella oris
ASV217	11.9821	1.12272	2.43039	0.461953	0.644115	0.998217	Tannerella sp. HMT 916–ASV217	Tannerella sp. HMT 916
ASV219	9.76425	-0.403848	3.8504	-0.104885	0.916467	0.998217	Leptotrichia sp. HMT 417–ASV219	Leptotrichia sp. HMT 417
ASV220	0	0	0	0	1		Leptotrichia sp. HMT 417–ASV220	Leptotrichia sp. HMT 417
ASV221	0.942254	-3.57333	3.85719	-0.926409	0.354233	0.998217	Veillonella rogosae–ASV221	Veillonella rogosae
ASV222	0						Lachnospiraceae [G-2] [G-2] bacterium HMT 096–ASV222	Lachnospiraceae [G-2] [G-2] bacterium HMT 096
ASV225	1.74861	1.41189	3.87404	0.36445	0.715522	0.998217	Prevotella histicola–ASV225	Prevotella histicola
ASV227	16.593	2.78371	1.82574	1.5247	0.127334	0.998217	Campylobacter sp. HMT 044–ASV227	Campylobacter sp. HMT 044
ASV228	0						Lachnospiraceae [G-2] [G-2] bacterium HMT 088–ASV228	Lachnospiraceae [G-2] [G-2] bacterium HMT 088
ASV229	2.28901	-0.0504425	3.85753	-0.0130764	0.989567	0.998217	Haemophilus parainfluenzae–ASV229	Haemophilus parainfluenzae
ASV230	0.401867	-0.0411183	2.70598	-0.0151954	0.987876	0.998217	Arthrospira platensis–ASV230	Arthrospira platensis
ASV231	10.0196	0.406602	0.925883	0.43915	0.660553	0.998217	Porphyromonas endodontalis–ASV231	Porphyromonas endodontalis
ASV233	41.1693	0.652677	1.8021	0.362176	0.71722	0.998217	Alloprevotella rava–ASV233	Alloprevotella rava
ASV234	12.3036	0.772053	0.826654	0.93395	0.35033	0.998217	Leptotrichia hongkongensis–ASV234	Leptotrichia hongkongensis
ASV236	15.9315	-0.33349	1.46871	-0.227064	0.820374	0.998217	Streptococcus downei–ASV236	Streptococcus downei
ASV237	0	0	0	0	1		Leptotrichia sp. HMT 417–ASV237	Leptotrichia sp. HMT 417
ASV239	0.0222886	-0.796226	3.8746	-0.205499	0.837182	0.998217	Bacteroides pyogenes–ASV239	Bacteroides pyogenes
ASV240	0						Tannerella sp. HMT 916–ASV240	Tannerella sp. HMT 916
ASV241	2.60902	1.39164	2.85177	0.487992	0.625556	0.998217	Haemophilus paraphrohaemolyticus–ASV241	Haemophilus paraphrohaemolyticus
ASV243	4.93347	1.8235	2.06112	0.884714	0.376311	0.998217	Prevotella intermedia–ASV243	Prevotella intermedia
ASV244	0						Actinomyces graevenitzii–ASV244	Actinomyces graevenitzii
ASV245	0	0	0	0	1		Prevotella melaninogenica–ASV245	Prevotella melaninogenica
ASV246	0.0258113	-0.396235	3.87543	-0.102243	0.918564	0.998217	Lachnoanaerobaculum orale–ASV246	Lachnoanaerobaculum orale
ASV247	0.493659	1.27163	1.69824	0.748791	0.453983	0.998217	Pseudomonas pseudoalcaligenes–ASV247	Pseudomonas pseudoalcaligenes
ASV248	0	0	0	0	1		Neisseria perflava–ASV248	Neisseria perflava
ASV249	15.8794	-0.570244	1.40792	-0.405027	0.685458	0.998217	Leptotrichia buccalis–ASV249	Leptotrichia buccalis
ASV251	12.0486	1.17755	1.68502	0.698838	0.484653	0.998217	Fusobacterium sp. HMT 203–ASV251	Fusobacterium sp. HMT 203
ASV252	7.96597	1.4481	1.68692	0.858429	0.390656	0.998217	Alloprevotella sp. HMT 473–ASV252	Alloprevotella sp. HMT 473
ASV253	8.1315	0.0333998	1.32212	0.0252622	0.979846	0.998217	Prevotella denticola–ASV253	Prevotella denticola
ASV256	1.93919	3.29471	3.87189	0.85093	0.394808	0.998217	Leptotrichia sp. HMT 221–ASV256	Leptotrichia sp. HMT 221
ASV258	2.14376	0.684276	2.10339	0.32532	0.744939	0.998217	Actinomyces naeslundii–ASV258	Actinomyces naeslundii
ASV259	0	0	0	0	1		Prevotella melaninogenica–ASV259	Prevotella melaninogenica
ASV260	0						Neisseria perflava–ASV260	Neisseria perflava
ASV261	2.93878	3.89071	2.38299	1.6327	0.102531	0.974303	Absconditabacteria (SR1) [G-1] (SR1) [G-1] bacterium HMT 875–ASV261	Absconditabacteria (SR1) [G-1] (SR1) [G-1] bacterium HMT 875
ASV262	0.109431	-0.00512336	3.87533	-0.00132204	0.998945	0.998945	Cupriavidus gilardii–ASV262	Cupriavidus gilardii
ASV263	0	0	0	0	1		Streptococcus australis–ASV263	Streptococcus australis
ASV264	5.51708	-0.638025	1.80685	-0.353115	0.724003	0.998217	Porphyromonas gingivalis–ASV264	Porphyromonas gingivalis
ASV265	0						Bacteroides heparinolyticus–ASV265	Bacteroides heparinolyticus
ASV267	18.0505	-0.284916	1.07663	-0.264637	0.791289	0.998217	Neisseria flavescens–ASV267	Neisseria flavescens
ASV268	8.04738	-0.0920003	1.22186	-0.0752952	0.93998	0.998217	Kingella denitrificans–ASV268	Kingella denitrificans
ASV269	0.478594	1.46857	3.87396	0.379086	0.704624	0.998217	Streptococcus australis–ASV269	Streptococcus australis
ASV270	0						Lachnoanaerobaculum orale–ASV270	Lachnoanaerobaculum orale
ASV271	0.597806	1.1882	1.58998	0.747309	0.454877	0.998217	Janibacter indicus–ASV271	Janibacter indicus
ASV272	0						Lachnoanaerobaculum saburreum–ASV272	Lachnoanaerobaculum saburreum
ASV273	1.21559	2.64282	3.87245	0.682467	0.494944	0.998217	Leptotrichia sp. HMT 215–ASV273	Leptotrichia sp. HMT 215
ASV274	0						Streptococcus salivarius–ASV274	Streptococcus salivarius
ASV275	0	0	0	0	1		Veillonella sp. HMT 917–ASV275	Veillonella sp. HMT 917
ASV276	0						Lachnospiraceae [G-2] [G-2] bacterium HMT 096–ASV276	Lachnospiraceae [G-2] [G-2] bacterium HMT 096
ASV278	0	0	0	0	1		Prevotella melaninogenica–ASV278	Prevotella melaninogenica
ASV283	6.42088	5.0183	3.7994	1.32081	0.186563	0.998217	Veillonella dispar–ASV283	Veillonella dispar
ASV284	17.5593	1.65273	1.63663	1.00984	0.312574	0.998217	Selenomonas flueggei–ASV284	Selenomonas flueggei
ASV285	5.35063	-2.80401	2.49617	-1.12333	0.261299	0.998217	Lactobacillus panis–ASV285	Lactobacillus panis
ASV287	0	0	0	0	1		Veillonella atypica–ASV287	Veillonella atypica
ASV289	5.84352	4.88202	3.8711	1.26115	0.207257	0.998217	Lachnospiraceae [G-2] [G-2] bacterium HMT 096–ASV289	Lachnospiraceae [G-2] [G-2] bacterium HMT 096
ASV290	3.00922	0.827496	2.08763	0.396381	0.691824	0.998217	Veillonella denticariosi–ASV290	Veillonella denticariosi
ASV291	8.46573	-0.771894	1.21952	-0.632949	0.526767	0.998217	Capnocytophaga granulosa–ASV291	Capnocytophaga granulosa
ASV293	4.15469	0.649698	2.66847	0.243472	0.80764	0.998217	Neisseria oralis–ASV293	Neisseria oralis
ASV295	16.6941	0.465998	1.27805	0.364617	0.715398	0.998217	Streptococcus anginosus–ASV295	Streptococcus anginosus
ASV296	3.53872	4.15928	3.87136	1.07437	0.282657	0.998217	Prevotella histicola–ASV296	Prevotella histicola
ASV298	1.18066	-4.52827	3.85599	-1.17435	0.240256	0.998217	Lactobacillus brevis–ASV298	Lactobacillus brevis
ASV299	36.7113	0.447665	1.22053	0.36678	0.713783	0.998217	Oribacterium asaccharolyticum–ASV299	Oribacterium asaccharolyticum
ASV301	0	0	0	0	1		Rothia mucilaginosa–ASV301	Rothia mucilaginosa
ASV302	13.4088	0.181868	2.95275	0.0615925	0.950887	0.998217	Leptotrichia sp. HMT 417–ASV302	Leptotrichia sp. HMT 417
ASV303	0.0389668	-0.18419	3.87539	-0.0475281	0.962092	0.998217	Bacteroides pyogenes–ASV303	Bacteroides pyogenes
ASV304	0						Dialister sp. HMT 119–ASV304	Dialister sp. HMT 119
ASV305	0.0410366	-0.28759	3.87541	-0.074209	0.940844	0.998217	Oribacterium sinus–ASV305	Oribacterium sinus
ASV306	0.00456733	-0.403556	3.87543	-0.104132	0.917064	0.998217	Clostridiales [F-1][G-2] [F-1][G-2] bacterium HMT 402–ASV306	Clostridiales [F-1][G-2] [F-1][G-2] bacterium HMT 402
ASV307	32.4769	0.298766	1.08488	0.275392	0.783015	0.998217	Selenomonas sputigena–ASV307	Selenomonas sputigena
ASV309	12.3323	0.848356	1.71039	0.496	0.619894	0.998217	Leptotrichia sp. HMT 498–ASV309	Leptotrichia sp. HMT 498
ASV313	0						Butyrivibrio sp. HMT 090–ASV313	Butyrivibrio sp. HMT 090
ASV315	0.794678	2.07701	3.87313	0.536262	0.591778	0.998217	Prevotella aurantiaca–ASV315	Prevotella aurantiaca
ASV316	0	0	0	0	1		Veillonella atypica–ASV316	Veillonella atypica
ASV317	6.23691	4.64174	1.91141	2.42844	0.015164	0.416166	Aggregatibacter aphrophilus–ASV317	Aggregatibacter aphrophilus
ASV318	14.8131	-0.433422	1.31257	-0.33021	0.741242	0.998217	Leptotrichia shahii–ASV318	Leptotrichia shahii
ASV320	4.29217	1.2659	2.03847	0.621008	0.534595	0.998217	Tannerella sp. HMT 286–ASV320	Tannerella sp. HMT 286
ASV323	0.836618	1.06867	1.44868	0.737686	0.460705	0.998217	Leptothrix sp. HMT 266–ASV323	Leptothrix sp. HMT 266
ASV325	0						Bacteroides heparinolyticus–ASV325	Bacteroides heparinolyticus
ASV328	5.21383	3.20569	2.1199	1.51219	0.130486	0.998217	Fusobacterium nucleatum subsp. vincentii–ASV328	Fusobacterium nucleatum subsp. vincentii
ASV329	23.4045	0.8277	1.39581	0.59299	0.553188	0.998217	Oribacterium asaccharolyticum–ASV329	Oribacterium asaccharolyticum
ASV330	0.0133831	-0.369422	3.87542	-0.0953243	0.924057	0.998217	Alloprevotella sp. HMT 912–ASV330	Alloprevotella sp. HMT 912
ASV331	1.37822	-2.09949	3.85731	-0.544288	0.586243	0.998217	Prevotella melaninogenica–ASV331	Prevotella melaninogenica
ASV332	1.45648	2.84375	3.37864	0.841684	0.399965	0.998217	Alloprevotella tannerae–ASV332	Alloprevotella tannerae
ASV333	0						Lactobacillus casei–ASV333	Lactobacillus casei
ASV335	0	0	0	0	1		Prevotella pallens–ASV335	Prevotella pallens
ASV336	0.322685	0.787595	3.87483	0.203259	0.838933	0.998217	Leptotrichia sp. HMT 215–ASV336	Leptotrichia sp. HMT 215
ASV337	4.37775	4.46502	3.87124	1.15338	0.248753	0.998217	Atopobium parvulum–ASV337	Atopobium parvulum
ASV338	0	0	0	0	1		Lachnoanaerobaculum umeaense–ASV338	Lachnoanaerobaculum umeaense
ASV339	0						Lachnospiraceae [G-2] [G-2] bacterium HMT 096–ASV339	Lachnospiraceae [G-2] [G-2] bacterium HMT 096
ASV340	0						Prevotella melaninogenica–ASV340	Prevotella melaninogenica
ASV341	9.79366	5.6304	1.92697	2.9219	0.00347904	0.108992	Peptococcus sp. HMT 167–ASV341	Peptococcus sp. HMT 167
ASV342	1.4912	2.92788	3.87219	0.756131	0.449571	0.998217	Fusobacterium periodonticum–ASV342	Fusobacterium periodonticum
ASV343	3.18951	-1.76369	1.41334	-1.24788	0.212074	0.998217	Scardovia wiggsiae–ASV343	Scardovia wiggsiae
ASV344	0						Lachnospiraceae [G-2] [G-2] bacterium HMT 096–ASV344	Lachnospiraceae [G-2] [G-2] bacterium HMT 096
ASV346	2.79402	3.16482	2.86994	1.10275	0.270136	0.998217	Absconditabacteria (SR1) [G-1] (SR1) [G-1] bacterium HMT 345–ASV346	Absconditabacteria (SR1) [G-1] (SR1) [G-1] bacterium HMT 345
ASV347	0						Bacteroides pyogenes–ASV347	Bacteroides pyogenes
ASV349	0.00963656	-0.396235	3.87543	-0.102243	0.918564	0.998217	Butyrivibrio sp. HMT 090–ASV349	Butyrivibrio sp. HMT 090
ASV350	3.27249	4.04497	3.87141	1.04483	0.296102	0.998217	Veillonella atypica–ASV350	Veillonella atypica
ASV353	1.87253	1.11976	2.43697	0.45949	0.645882	0.998217	Actinomyces sp. HMT 448–ASV353	Actinomyces sp. HMT 448
ASV354	0						Bacteroides pyogenes–ASV354	Bacteroides pyogenes
ASV355	0	0	0	0	1		Leptotrichia sp. HMT 417–ASV355	Leptotrichia sp. HMT 417
ASV356	0.0136789	-0.396235	3.87543	-0.102243	0.918564	0.998217	Butyrivibrio sp. HMT 090–ASV356	Butyrivibrio sp. HMT 090
ASV357	24.0688	0.175121	0.824883	0.212299	0.831874	0.998217	Saccharibacteria (TM7) [G-1] (TM7) [G-1] bacterium HMT 352–ASV357	Saccharibacteria (TM7) [G-1] (TM7) [G-1] bacterium HMT 352
ASV360	0.362072	0.513686	3.87506	0.132562	0.89454	0.998217	Streptococcus mitis–ASV360	Streptococcus mitis
ASV362	0.0151879	-0.396235	3.87543	-0.102243	0.918564	0.998217	Alloprevotella rava–ASV362	Alloprevotella rava
ASV363	10.4155	0.216169	1.15335	0.187427	0.851326	0.998217	Leptotrichia hofstadii–ASV363	Leptotrichia hofstadii
ASV364	1.91216	1.99094	1.75692	1.1332	0.25713	0.998217	Lautropia mirabilis–ASV364	Lautropia mirabilis
ASV365	0						Ralstonia pickettii–ASV365	Ralstonia pickettii
ASV366	4.85156	4.61691	2.46546	1.87263	0.0611191	0.75482	Granulicatella adiacens–ASV366	Granulicatella adiacens
ASV367	0.515871	1.55207	3.87385	0.400654	0.688675	0.998217	Veillonella atypica–ASV367	Veillonella atypica
ASV368	1.67804	3.0876	3.87205	0.797407	0.425214	0.998217	Prevotella salivae–ASV368	Prevotella salivae
ASV369	0						Bacteroidetes [G-6] [G-6] bacterium HMT 516–ASV369	Bacteroidetes [G-6] [G-6] bacterium HMT 516
ASV370	2.42855	3.61491	3.87166	0.933685	0.350466	0.998217	Veillonella atypica–ASV370	Veillonella atypica
ASV374	0.121316	0.346431	3.87517	0.0893977	0.928766	0.998217	Streptococcus pneumoniae–ASV374	Streptococcus pneumoniae
ASV377	5.76942	0.156027	1.13109	0.137945	0.890284	0.998217	Abiotrophia defectiva–ASV377	Abiotrophia defectiva
ASV378	0	0	0	0	1		Prevotella histicola–ASV378	Prevotella histicola
ASV379	1.5992	-2.0903	3.855	-0.542231	0.587659	0.998217	Actinomyces sp. HMT 172–ASV379	Actinomyces sp. HMT 172
ASV380	0.921538	0.442546	3.8751	0.114202	0.909077	0.998217	Fusobacterium periodonticum–ASV380	Fusobacterium periodonticum
ASV381	0.437876	-3.88778	3.86039	-1.0071	0.313888	0.998217	Arthrospira platensis–ASV381	Arthrospira platensis
ASV383	0	0	0	0	1		Veillonella atypica–ASV383	Veillonella atypica
ASV384	1.1623	2.58689	3.87251	0.668013	0.504125	0.998217	Leptotrichia sp. HMT 417–ASV384	Leptotrichia sp. HMT 417
ASV386	3.8651	4.28266	3.87131	1.10626	0.268616	0.998217	Actinomyces graevenitzii–ASV386	Actinomyces graevenitzii

## Sheet: Sour_dic
Supplementary Table S4: The results of the crude DESeq analysis
ASV	baseMean	log2FoldChange	lfcSE	stat	pvalue	padj	homd	name
ASV1	13525.6	0.181477	0.128065	1.41707	0.156463	0.99982	Streptococcus salivarius–ASV1	Streptococcus salivarius
ASV2	12117.9	-0.124863	0.108386	-1.15202	0.249311	0.99982	Veillonella atypica–ASV2	Veillonella atypica
ASV3	4113.27	0.0860419	0.0798779	1.07717	0.281406	0.99982	Streptococcus australis–ASV3	Streptococcus australis
ASV4	4592.13	0.222593	0.252764	0.880638	0.378514	0.99982	Prevotella histicola–ASV4	Prevotella histicola
ASV5	4254.14	-0.290438	0.214306	-1.35525	0.175338	0.99982	Prevotella melaninogenica–ASV5	Prevotella melaninogenica
ASV6	4013.82	-0.288698	0.248359	-1.16242	0.245064	0.99982	Haemophilus parainfluenzae–ASV6	Haemophilus parainfluenzae
ASV7	5003.36	-0.417562	0.315885	-1.32188	0.186209	0.99982	Leptotrichia sp. HMT 417–ASV7	Leptotrichia sp. HMT 417
ASV8	4092.56	-0.278661	0.396842	-0.702197	0.482556	0.99982	Neisseria perflava–ASV8	Neisseria perflava
ASV9	2536.01	-0.228408	0.173742	-1.31464	0.188632	0.99982	Streptococcus mitis–ASV9	Streptococcus mitis
ASV10	2010.91	-0.0460511	0.343636	-0.134011	0.893394	0.99982	Prevotella sp. HMT 313–ASV10	Prevotella sp. HMT 313
ASV11	1537.56	0.0790153	0.250682	0.315201	0.752609	0.99982	Actinomyces graevenitzii–ASV11	Actinomyces graevenitzii
ASV12	1878.58	-0.127656	0.189	-0.675428	0.499404	0.99982	Actinomyces sp. HMT 180–ASV12	Actinomyces sp. HMT 180
ASV13	2575.13	-0.129619	0.366809	-0.35337	0.723811	0.99982	Fusobacterium periodonticum–ASV13	Fusobacterium periodonticum
ASV14	1974.64	-0.262153	0.334076	-0.78471	0.432624	0.99982	Actinomyces sp. HMT 172–ASV14	Actinomyces sp. HMT 172
ASV15	1231.05	0.24994	0.393474	0.635213	0.52529	0.99982	Rothia mucilaginosa–ASV15	Rothia mucilaginosa
ASV16	1505.52	-0.39507	0.213563	-1.8499	0.0643282	0.981388	Gemella haemolysans–ASV16	Gemella haemolysans
ASV17	1776.22	-0.332962	0.388077	-0.85798	0.390904	0.99982	Prevotella sp. HMT 306–ASV17	Prevotella sp. HMT 306
ASV18	1431.01	-0.0621013	0.304616	-0.203867	0.838457	0.99982	Veillonella parvula–ASV18	Veillonella parvula
ASV19	1236.67	-0.230968	0.234603	-0.984506	0.324867	0.99982	Streptococcus lactarius–ASV19	Streptococcus lactarius
ASV20	1302.49	-0.228444	0.209628	-1.08976	0.27582	0.99982	Prevotella salivae–ASV20	Prevotella salivae
ASV21	1219.22	-0.237498	0.218244	-1.08822	0.276498	0.99982	Megasphaera micronuciformis–ASV21	Megasphaera micronuciformis
ASV22	1094.7	-0.377741	0.325675	-1.15987	0.2461	0.99982	Veillonella rogosae–ASV22	Veillonella rogosae
ASV23	863.488	-0.246761	0.155439	-1.58751	0.112397	0.99982	Granulicatella adiacens–ASV23	Granulicatella adiacens
ASV24	929.278	-0.199122	0.39683	-0.501783	0.61582	0.99982	Veillonella sp. HMT 917–ASV24	Veillonella sp. HMT 917
ASV25	1148.96	-0.29638	0.425139	-0.697135	0.485718	0.99982	Lachnospiraceae [G-2] [G-2] bacterium HMT 096–ASV25	Lachnospiraceae [G-2] [G-2] bacterium HMT 096
ASV26	444.273	-0.064881	0.561654	-0.115518	0.908035	0.99982	Rothia mucilaginosa–ASV26	Rothia mucilaginosa
ASV27	577.923	0.639301	0.481868	1.32672	0.184603	0.99982	Rothia mucilaginosa–ASV27	Rothia mucilaginosa
ASV28	859.626	0.272318	0.375727	0.724776	0.468589	0.99982	Leptotrichia sp. HMT 221–ASV28	Leptotrichia sp. HMT 221
ASV29	787.629	-0.341325	0.160118	-2.13171	0.0330303	0.71959	Campylobacter concisus–ASV29	Campylobacter concisus
ASV30	0.0729184	-0.328641	3.10185	-0.10595	0.915622	0.99982	Prevotella histicola–ASV30	Prevotella histicola
ASV31	0.635381	-0.101413	1.60958	-0.0630061	0.949762	0.99982	Enterococcus faecalis–ASV31	Enterococcus faecalis
ASV32	728.513	-0.543243	0.453615	-1.19759	0.231078	0.99982	Prevotella pallens–ASV32	Prevotella pallens
ASV33	650.194	0.0329689	0.227403	0.14498	0.884727	0.99982	Lachnoanaerobaculum orale–ASV33	Lachnoanaerobaculum orale
ASV34	633.678	-0.317722	0.277704	-1.1441	0.252581	0.99982	Selenomonas sp. HMT 478–ASV34	Selenomonas sp. HMT 478
ASV35	443.923	-0.441584	0.680847	-0.648581	0.516609	0.99982	Rothia mucilaginosa–ASV35	Rothia mucilaginosa
ASV36	656.076	-0.215904	0.488059	-0.442372	0.65822	0.99982	Prevotella pallens–ASV36	Prevotella pallens
ASV37	0.522542	-0.724756	1.07614	-0.673477	0.500644	0.99982	Acinetobacter johnsonii–ASV37	Acinetobacter johnsonii
ASV38	578.346	-0.0750718	0.676444	-0.11098	0.911632	0.99982	Leptotrichia sp. HMT 218–ASV38	Leptotrichia sp. HMT 218
ASV39	523.526	-9.02988e-05	0.399875	-0.000225818	0.99982	0.99982	Porphyromonas pasteri–ASV39	Porphyromonas pasteri
ASV40	2.57989	0.168376	0.561256	0.299998	0.764179	0.99982	Staphylococcus pasteuri–ASV40	Staphylococcus pasteuri
ASV41	61.1656	-0.0590834	0.528642	-0.111764	0.91101	0.99982	Bifidobacterium breve–ASV41	Bifidobacterium breve
ASV42	411.712	-0.0928227	0.449406	-0.206545	0.836365	0.99982	Leptotrichia sp. HMT 221–ASV42	Leptotrichia sp. HMT 221
ASV43	5.71829	-0.427265	0.548386	-0.779132	0.435902	0.99982	Moraxella nonliquefaciens–ASV43	Moraxella nonliquefaciens
ASV44	354.079	0.059835	0.183701	0.32572	0.744636	0.99982	Atopobium parvulum–ASV44	Atopobium parvulum
ASV45	326.472	-0.095436	0.656858	-0.145292	0.884481	0.99982	Mitsuokella sp. HMT 521–ASV45	Mitsuokella sp. HMT 521
ASV46	0.123153	0.0910939	1.59549	0.0570945	0.95447	0.99982	Lachnoanaerobaculum umeaense–ASV46	Lachnoanaerobaculum umeaense
ASV47	460.863	-0.723268	0.554541	-1.30426	0.192143	0.99982	Alloprevotella rava–ASV47	Alloprevotella rava
ASV48	344.603	0.142649	0.251368	0.567491	0.570381	0.99982	Stomatobaculum longum–ASV48	Stomatobaculum longum
ASV49	301.805	0.257381	0.499852	0.514914	0.606613	0.99982	Leptotrichia sp. HMT 215–ASV49	Leptotrichia sp. HMT 215
ASV50	0.475101	0.775657	1.16276	0.667082	0.50472	0.99982	Bacteroides heparinolyticus–ASV50	Bacteroides heparinolyticus
ASV51	0.0201531	-0.074346	3.10187	-0.0239681	0.980878	0.99982	Lachnoanaerobaculum orale–ASV51	Lachnoanaerobaculum orale
ASV52	302.873	-0.0686338	0.317356	-0.216267	0.828779	0.99982	Alloprevotella sp. HMT 308–ASV52	Alloprevotella sp. HMT 308
ASV53	0.104346	0.481459	2.78571	0.172832	0.862784	0.99982	Lachnospiraceae [G-2] [G-2] bacterium HMT 088–ASV53	Lachnospiraceae [G-2] [G-2] bacterium HMT 088
ASV54	17.2751	2.31549	3.09387	0.748413	0.454211	0.99982	Streptococcus salivarius–ASV54	Streptococcus salivarius
ASV55	282.596	0.177714	0.445987	0.398473	0.690282	0.99982	Stomatobaculum sp. HMT 097–ASV55	Stomatobaculum sp. HMT 097
ASV56	0.00850197	-0.0582477	3.10188	-0.0187782	0.985018	0.99982	Lachnoanaerobaculum orale–ASV56	Lachnoanaerobaculum orale
ASV57	3.1884	0.408341	0.707618	0.577064	0.563896	0.99982	Escherichia coli–ASV57	Escherichia coli
ASV58	222.254	-0.0780282	0.239469	-0.325839	0.744546	0.99982	Oribacterium sinus–ASV58	Oribacterium sinus
ASV59	299.319	-0.800181	0.693469	-1.15388	0.248549	0.99982	Leptotrichia sp. HMT 417–ASV59	Leptotrichia sp. HMT 417
ASV60	226.643	1.41634	0.528568	2.67957	0.00737157	0.32119	Prevotella nanceiensis–ASV60	Prevotella nanceiensis
ASV61	0.0176304	-0.197494	3.10188	-0.0636693	0.949234	0.99982	Lachnospiraceae [G-2] [G-2] bacterium HMT 096–ASV61	Lachnospiraceae [G-2] [G-2] bacterium HMT 096
ASV62	178.501	-0.0431933	0.282242	-0.153036	0.87837	0.99982	Actinomyces lingnae [Not Validly Published]–ASV62	Actinomyces lingnae [Not Validly Published]
ASV63	134.832	-1.1224	0.543389	-2.06555	0.038871	0.790378	Neisseria sicca–ASV63	Neisseria sicca
ASV64	207.423	0.640091	0.656236	0.975397	0.329364	0.99982	Leptotrichia sp. HMT 215–ASV64	Leptotrichia sp. HMT 215
ASV65	0.129763	0.307707	2.77125	0.111035	0.911588	0.99982	Lachnoanaerobaculum orale–ASV65	Lachnoanaerobaculum orale
ASV66	0.259784	-0.0833625	1.87474	-0.0444662	0.964533	0.99982	Olsenella profusa–ASV66	Olsenella profusa
ASV67	197.176	-0.0434038	0.31512	-0.137737	0.890448	0.99982	Lachnoanaerobaculum umeaense–ASV67	Lachnoanaerobaculum umeaense
ASV68	0.00984803	-0.267727	3.10187	-0.0863114	0.931219	0.99982	Lachnospiraceae [G-2] [G-2] bacterium HMT 088–ASV68	Lachnospiraceae [G-2] [G-2] bacterium HMT 088
ASV69	0.00812762	-0.083629	3.10188	-0.0269607	0.978491	0.99982	Lachnospiraceae [G-7] [G-7] bacterium HMT 086–ASV69	Lachnospiraceae [G-7] [G-7] bacterium HMT 086
ASV70	106.797	-0.102645	0.264738	-0.387724	0.698221	0.99982	Rothia dentocariosa–ASV70	Rothia dentocariosa
ASV71	0.038122	-0.294688	3.10187	-0.0950034	0.924312	0.99982	Prevotella histicola–ASV71	Prevotella histicola
ASV72	0.644418	1.12606	1.54548	0.728611	0.46624	0.99982	Lactobacillus paracasei–ASV72	Lactobacillus paracasei
ASV73	102.167	-0.489742	0.858218	-0.57065	0.568237	0.99982	Leptotrichia sp. HMT 218–ASV73	Leptotrichia sp. HMT 218
ASV74	9.04861	25.1364	3.09919	8.11063	5.03588e-16	1.53594e-13	Streptococcus salivarius–ASV74	Streptococcus salivarius
ASV75	0.00832024	-0.0962268	3.10188	-0.031022	0.975252	0.99982	Shuttleworthia satelles–ASV75	Shuttleworthia satelles
ASV76	117.823	-0.816353	0.543179	-1.50292	0.13286	0.99982	Veillonella dispar–ASV76	Veillonella dispar
ASV77	1.80393	0.028289	0.952643	0.0296952	0.97631	0.99982	Corynebacterium pseudodiphtheriticum–ASV77	Corynebacterium pseudodiphtheriticum
ASV79	119.103	0.256563	0.385026	0.666352	0.505186	0.99982	Prevotella melaninogenica–ASV79	Prevotella melaninogenica
ASV80	7.95772	0.382651	3.09375	0.123685	0.901565	0.99982	Neisseria perflava–ASV80	Neisseria perflava
ASV81	5.37725	-1.85589	3.09389	-0.599855	0.548603	0.99982	Streptococcus salivarius–ASV81	Streptococcus salivarius
ASV82	51.7533	0.272358	1.04217	0.261337	0.793833	0.99982	Fusobacterium periodonticum–ASV82	Fusobacterium periodonticum
ASV83	143.007	-0.0883544	0.22427	-0.393965	0.693607	0.99982	Mogibacterium diversum–ASV83	Mogibacterium diversum
ASV84	140.625	0.239812	0.416557	0.575702	0.564817	0.99982	Peptostreptococcus stomatis–ASV84	Peptostreptococcus stomatis
ASV85	28.4955	1.33554	1.0165	1.31386	0.188895	0.99982	Lactobacillus fermentum–ASV85	Lactobacillus fermentum
ASV86	67.7404	-0.946532	0.60199	-1.57234	0.115872	0.99982	Streptococcus sanguinis–ASV86	Streptococcus sanguinis
ASV88	122.274	-0.109936	0.213717	-0.5144	0.606972	0.99982	Solobacterium moorei–ASV88	Solobacterium moorei
ASV89	11.5825	-1.10461	3.0934	-0.357085	0.721028	0.99982	Neisseria perflava–ASV89	Neisseria perflava
ASV90	58.6858	0.112491	0.908807	0.123778	0.901491	0.99982	Prevotella sp. HMT 309–ASV90	Prevotella sp. HMT 309
ASV91	0.334918	1.2034	2.91941	0.412206	0.680188	0.99982	Bifidobacterium breve–ASV91	Bifidobacterium breve
ASV92	0.0625895	-0.083629	3.10188	-0.0269607	0.978491	0.99982	Butyrivibrio sp. HMT 090–ASV92	Butyrivibrio sp. HMT 090
ASV93	0.193051	0.12574	2.28241	0.0550907	0.956066	0.99982	Lachnospiraceae [G-2] [G-2] bacterium HMT 096–ASV93	Lachnospiraceae [G-2] [G-2] bacterium HMT 096
ASV94	0.0966103	0.168958	3.10184	0.0544704	0.95656	0.99982	Eubacterium limosum–ASV94	Eubacterium limosum
ASV96	18.9186	-2.17929	2.36802	-0.920299	0.357417	0.99982	Streptococcus salivarius–ASV96	Streptococcus salivarius
ASV97	0.0966532	-0.251418	2.47398	-0.101625	0.919054	0.99982	Bacteroides heparinolyticus–ASV97	Bacteroides heparinolyticus
ASV98	99.0185	0.0632159	0.312795	0.2021	0.839839	0.99982	Catonella morbi–ASV98	Catonella morbi
ASV99	86.6299	-0.430241	1.12466	-0.382551	0.702053	0.99982	Veillonella atypica–ASV99	Veillonella atypica
ASV100	83.6811	-0.0865427	0.489804	-0.176689	0.859753	0.99982	Stomatobaculum longum–ASV100	Stomatobaculum longum
ASV101	81.9724	-0.488231	0.909737	-0.536673	0.591494	0.99982	Prevotella salivae–ASV101	Prevotella salivae
ASV102	76.6233	0.0614463	1.06451	0.0577227	0.95397	0.99982	Leptotrichia sp. HMT 463–ASV102	Leptotrichia sp. HMT 463
ASV103	112.635	0.0356427	0.345095	0.103284	0.917738	0.99982	Peptostreptococcaceae [XI][G-1] [XI][G-1] sulci–ASV103	Peptostreptococcaceae [XI][G-1] [XI][G-1] sulci
ASV104	92.1465	0.184587	0.303193	0.608812	0.542649	0.99982	Ruminococcaceae [G-2] [G-2] bacterium HMT 085–ASV104	Ruminococcaceae [G-2] [G-2] bacterium HMT 085
ASV106	103.164	-0.166947	0.468211	-0.356564	0.721418	0.99982	Ruminococcaceae [G-1] [G-1] bacterium HMT 075–ASV106	Ruminococcaceae [G-1] [G-1] bacterium HMT 075
ASV107	0.605097	2.31211	3.10059	0.7457	0.455849	0.99982	Veillonella atypica–ASV107	Veillonella atypica
ASV108	101.559	-0.431458	0.413895	-1.04243	0.297211	0.99982	Prevotella sp. HMT 305–ASV108	Prevotella sp. HMT 305
ASV109	41.5884	-1.20632	0.398574	-3.02658	0.00247336	0.251458	Actinomyces naeslundii–ASV109	Actinomyces naeslundii
ASV110	0.0113537	-0.0962268	3.10188	-0.031022	0.975252	0.99982	Lachnospiraceae [G-8] [G-8] bacterium HMT 500–ASV110	Lachnospiraceae [G-8] [G-8] bacterium HMT 500
ASV111	124.191	0.170377	0.801226	0.212646	0.831603	0.99982	Prevotella sp. HMT 309–ASV111	Prevotella sp. HMT 309
ASV112	67.4876	-0.0395416	1.09724	-0.0360375	0.971252	0.99982	Veillonella atypica–ASV112	Veillonella atypica
ASV113	77.4946	-0.397477	0.260065	-1.52838	0.126419	0.99982	Oribacterium asaccharolyticum–ASV113	Oribacterium asaccharolyticum
ASV114	8.6445	2.52799	0.925892	2.73033	0.00632706	0.32119	Lactobacillus gasseri–ASV114	Lactobacillus gasseri
ASV115	6.38126	-2.33394	1.79572	-1.29972	0.193696	0.99982	Neisseria perflava–ASV115	Neisseria perflava
ASV116	87.1002	0.0461778	0.326264	0.141535	0.887447	0.99982	Bergeyella sp. HMT 322–ASV116	Bergeyella sp. HMT 322
ASV117	75.0583	-0.139671	0.385742	-0.362085	0.717288	0.99982	Actinomyces lingnae [Not Validly Published]–ASV117	Actinomyces lingnae [Not Validly Published]
ASV118	79.3846	-0.415514	0.367937	-1.12931	0.258768	0.99982	Fusobacterium sp. HMT 203–ASV118	Fusobacterium sp. HMT 203
ASV119	0.0506564	-0.0315186	3.10186	-0.0101612	0.991893	0.99982	Bacteroides heparinolyticus–ASV119	Bacteroides heparinolyticus
ASV120	49.9698	0.184904	0.460565	0.401471	0.688073	0.99982	Capnocytophaga leadbetteri–ASV120	Capnocytophaga leadbetteri
ASV121	94.5884	0.294506	0.49144	0.599271	0.548992	0.99982	Prevotella sp. HMT 396–ASV121	Prevotella sp. HMT 396
ASV122	16.4256	2.31132	1.3574	1.70275	0.0886141	0.981388	Haemophilus paraphrohaemolyticus–ASV122	Haemophilus paraphrohaemolyticus
ASV124	23.8416	0.752389	0.955273	0.787616	0.430921	0.99982	Haemophilus pittmaniae–ASV124	Haemophilus pittmaniae
ASV125	23.4771	-0.982302	0.395694	-2.48248	0.0130472	0.497426	Lautropia mirabilis–ASV125	Lautropia mirabilis
ASV126	0.0196961	-0.402534	3.10186	-0.129772	0.896747	0.99982	Lachnospiraceae [G-7] [G-7] bacterium HMT 086–ASV126	Lachnospiraceae [G-7] [G-7] bacterium HMT 086
ASV127	28.0277	1.82758	1.77201	1.03136	0.302374	0.99982	Actinomyces sp. HMT 180–ASV127	Actinomyces sp. HMT 180
ASV130	0.018468	0.00557302	3.10188	0.00179666	0.998566	0.99982	Lachnospiraceae [G-2] [G-2] bacterium HMT 088–ASV130	Lachnospiraceae [G-2] [G-2] bacterium HMT 088
ASV131	17.0554	-0.456663	1.3145	-0.347403	0.728288	0.99982	Prevotella aurantiaca–ASV131	Prevotella aurantiaca
ASV132	31.6198	-0.631927	0.367939	-1.71748	0.0858918	0.981388	Corynebacterium matruchotii–ASV132	Corynebacterium matruchotii
ASV133	62.4114	0.0641133	0.720432	0.0889929	0.929088	0.99982	Prevotella nanceiensis–ASV133	Prevotella nanceiensis
ASV134	0.585126	-0.545238	1.94474	-0.280366	0.779197	0.99982	Bifidobacterium scardovii–ASV134	Bifidobacterium scardovii
ASV135	11.5789	-0.372099	0.555615	-0.669706	0.503045	0.99982	Dialister invisus–ASV135	Dialister invisus
ASV136	0.0161436	-0.187098	3.10188	-0.0603176	0.951903	0.99982	Bacteroides heparinolyticus–ASV136	Bacteroides heparinolyticus
ASV138	0.183176	-1.13813	1.72435	-0.660037	0.50923	0.99982	Lachnospiraceae [G-2] [G-2] bacterium HMT 096–ASV138	Lachnospiraceae [G-2] [G-2] bacterium HMT 096
ASV139	25.0109	-0.0236073	0.509091	-0.0463715	0.963014	0.99982	Haemophilus influenzae–ASV139	Haemophilus influenzae
ASV140	0.00599865	-0.0601792	3.10188	-0.0194009	0.984521	0.99982	Methanobrevibacter oralis–ASV140	Methanobrevibacter oralis
ASV141	17.9567	1.50883	1.2436	1.21328	0.225024	0.99982	Prevotella sp. HMT 309–ASV141	Prevotella sp. HMT 309
ASV144	0	0	0	0	1		Rothia mucilaginosa–ASV144	Rothia mucilaginosa
ASV145	0.00782503	-0.0582477	3.10188	-0.0187782	0.985018	0.99982	Lachnoanaerobaculum saburreum–ASV145	Lachnoanaerobaculum saburreum
ASV146	0.00342426	-0.0962268	3.10188	-0.031022	0.975252	0.99982	Eggerthia catenaformis–ASV146	Eggerthia catenaformis
ASV147	18.0719	0.0438275	1.73359	0.0252813	0.979831	0.99982	Veillonella atypica–ASV147	Veillonella atypica
ASV148	0.0797108	0.0286128	2.7622	0.0103587	0.991735	0.99982	Pseudomonas aeruginosa–ASV148	Pseudomonas aeruginosa
ASV149	0	0	0	0	1		Neisseria perflava–ASV149	Neisseria perflava
ASV150	0.0194421	0.0287814	3.10188	0.00927871	0.992597	0.99982	Lachnoanaerobaculum saburreum–ASV150	Lachnoanaerobaculum saburreum
ASV151	22.4344	-0.0493088	0.605821	-0.0813917	0.93513	0.99982	Capnocytophaga sputigena–ASV151	Capnocytophaga sputigena
ASV152	32.0013	0.0944843	0.502026	0.188206	0.850715	0.99982	Aggregatibacter segnis–ASV152	Aggregatibacter segnis
ASV153	0.0140144	-0.212386	3.10188	-0.0684703	0.945411	0.99982	Lachnoanaerobaculum saburreum–ASV153	Lachnoanaerobaculum saburreum
ASV155	0.0136617	-0.149433	3.10188	-0.048175	0.961577	0.99982	Erysipelotrichaceae [G-1] [G-1] bacterium HMT 905–ASV155	Erysipelotrichaceae [G-1] [G-1] bacterium HMT 905
ASV156	0.322273	0.929971	3.10164	0.299832	0.764305	0.99982	Streptococcus salivarius–ASV156	Streptococcus salivarius
ASV158	29.9938	-0.190557	0.430817	-0.442316	0.658261	0.99982	Streptococcus mutans–ASV158	Streptococcus mutans
ASV159	50.1102	0.502479	0.493107	1.01901	0.3082	0.99982	Capnocytophaga gingivalis–ASV159	Capnocytophaga gingivalis
ASV160	0.498982	0.492421	3.10067	0.158811	0.873818	0.99982	Actinomyces graevenitzii–ASV160	Actinomyces graevenitzii
ASV161	8.27523	-0.707302	1.88574	-0.37508	0.707601	0.99982	Rothia mucilaginosa–ASV161	Rothia mucilaginosa
ASV162	10.739	2.29864	2.39393	0.960194	0.336958	0.99982	Prevotella melaninogenica–ASV162	Prevotella melaninogenica
ASV163	49.4695	-0.409974	0.611195	-0.670775	0.502364	0.99982	Prevotella sp. HMT 305–ASV163	Prevotella sp. HMT 305
ASV164	6.31255	0.596995	2.13782	0.279253	0.78005	0.99982	Veillonella atypica–ASV164	Veillonella atypica
ASV165	14.1735	-1.12069	0.412905	-2.71417	0.00664421	0.32119	Corynebacterium durum–ASV165	Corynebacterium durum
ASV168	46.8996	-0.103511	0.627665	-0.164914	0.869011	0.99982	Oribacterium parvum–ASV168	Oribacterium parvum
ASV169	12.5501	1.63958	1.52467	1.07537	0.282209	0.99982	Alloprevotella tannerae–ASV169	Alloprevotella tannerae
ASV170	39.9248	0.625003	0.643736	0.9709	0.331598	0.99982	Leptotrichia wadei–ASV170	Leptotrichia wadei
ASV172	19.5127	0.114993	0.875784	0.131303	0.895536	0.99982	Alloprevotella rava–ASV172	Alloprevotella rava
ASV173	1.61015	0.886633	3.07015	0.288792	0.772741	0.99982	Corynebacterium singulare–ASV173	Corynebacterium singulare
ASV174	28.4947	-0.750457	0.69156	-1.08517	0.277848	0.99982	Fusobacterium nucleatum subsp. vincentii–ASV174	Fusobacterium nucleatum subsp. vincentii
ASV175	23.5325	-0.419466	0.407247	-1.03	0.303009	0.99982	Prevotella nigrescens–ASV175	Prevotella nigrescens
ASV176	7.76967	-0.0650056	2.37257	-0.0273988	0.978142	0.99982	Veillonella atypica–ASV176	Veillonella atypica
ASV177	12.6778	-1.0195	0.565848	-1.80171	0.0715907	0.981388	Rothia aeria–ASV177	Rothia aeria
ASV178	40.5181	-0.711777	0.420423	-1.693	0.0904548	0.981388	Butyrivibrio sp. HMT 455–ASV178	Butyrivibrio sp. HMT 455
ASV180	8.45989	0.6717	1.26676	0.530251	0.595938	0.99982	Lactobacillus salivarius–ASV180	Lactobacillus salivarius
ASV182	15.5833	0.456609	1.079	0.423177	0.672166	0.99982	Prevotella shahii–ASV182	Prevotella shahii
ASV183	17.2357	-1.7681	1.58321	-1.11678	0.264087	0.99982	Leptotrichia sp. HMT 218–ASV183	Leptotrichia sp. HMT 218
ASV184	9.29776	0.409606	0.649256	0.630885	0.528116	0.99982	Prevotella oris–ASV184	Prevotella oris
ASV186	10.1113	0.420142	1.47511	0.28482	0.775782	0.99982	Campylobacter rectus–ASV186	Campylobacter rectus
ASV187	23.4087	0.471872	0.883684	0.533983	0.593353	0.99982	Parvimonas sp. HMT 110–ASV187	Parvimonas sp. HMT 110
ASV188	6.45363	-0.224069	2.93627	-0.0763106	0.939172	0.99982	Prevotella sp. HMT 306–ASV188	Prevotella sp. HMT 306
ASV189	0.00614771	-0.0962268	3.10188	-0.031022	0.975252	0.99982	Porphyromonas sp. HMT 284–ASV189	Porphyromonas sp. HMT 284
ASV190	16.9468	-0.425524	1.26812	-0.335556	0.737206	0.99982	Alloprevotella sp. HMT 914–ASV190	Alloprevotella sp. HMT 914
ASV192	0.0352146	-0.240225	3.10186	-0.0774456	0.938269	0.99982	Peptococcus sp. HMT 167–ASV192	Peptococcus sp. HMT 167
ASV193	1.09028	0.87519	3.09822	0.282481	0.777574	0.99982	Veillonella atypica–ASV193	Veillonella atypica
ASV194	1.97505	0.345031	3.0959	0.111448	0.911261	0.99982	Haemophilus sputorum–ASV194	Haemophilus sputorum
ASV195	0.00942456	-0.0709963	3.10188	-0.0228881	0.98174	0.99982	Bacteroides pyogenes–ASV195	Bacteroides pyogenes
ASV197	4.85189	3.16328	2.79473	1.13187	0.257688	0.99982	Veillonella atypica–ASV197	Veillonella atypica
ASV198	9.90097	-1.72118	2.02428	-0.850268	0.395176	0.99982	Leptotrichia sp. HMT 417–ASV198	Leptotrichia sp. HMT 417
ASV199	4.98847	-0.216898	2.41055	-0.0899788	0.928304	0.99982	Veillonella atypica–ASV199	Veillonella atypica
ASV201	4.47449	-0.137797	1.99603	-0.0690355	0.944961	0.99982	Fusobacterium periodonticum–ASV201	Fusobacterium periodonticum
ASV202	0.452481	1.36728	2.01657	0.678023	0.497757	0.99982	Lactobacillus casei–ASV202	Lactobacillus casei
ASV204	0.56899	-2.022	3.09821	-0.652636	0.513991	0.99982	Prevotella histicola–ASV204	Prevotella histicola
ASV205	9.52341	0.532687	0.705154	0.755418	0.449998	0.99982	Lactococcus lactis–ASV205	Lactococcus lactis
ASV206	17.6264	0.129093	0.658475	0.196049	0.844572	0.99982	Fusobacterium nucleatum subsp. animalis–ASV206	Fusobacterium nucleatum subsp. animalis
ASV207	13.885	0.374037	1.05186	0.355597	0.722142	0.99982	Prevotella oulorum–ASV207	Prevotella oulorum
ASV208	11.8616	-0.269697	0.866348	-0.311304	0.75557	0.99982	Neisseria oralis–ASV208	Neisseria oralis
ASV209	0.157587	0.613787	3.10176	0.197883	0.843137	0.99982	Rothia mucilaginosa–ASV209	Rothia mucilaginosa
ASV213	27.3471	-1.20021	0.443875	-2.70395	0.00685207	0.32119	Alloscardovia omnicolens–ASV213	Alloscardovia omnicolens
ASV214	26.508	-1.62244	0.489905	-3.31175	0.000927152	0.141391	Selenomonas sputigena–ASV214	Selenomonas sputigena
ASV215	14.5992	-1.95682	1.06219	-1.84226	0.0654377	0.981388	Prevotella oulorum–ASV215	Prevotella oulorum
ASV216	0.0126219	-0.0186301	3.10188	-0.00600607	0.995208	0.99982	Prevotella oris–ASV216	Prevotella oris
ASV217	14.4725	1.72951	1.03059	1.67818	0.0933123	0.981388	Tannerella sp. HMT 916–ASV217	Tannerella sp. HMT 916
ASV219	13.2585	-2.02684	1.75374	-1.15573	0.247792	0.99982	Leptotrichia sp. HMT 417–ASV219	Leptotrichia sp. HMT 417
ASV220	0.226002	1.10094	3.10154	0.354966	0.722615	0.99982	Leptotrichia sp. HMT 417–ASV220	Leptotrichia sp. HMT 417
ASV221	11.8927	3.45222	1.5798	2.18523	0.0288723	0.71959	Veillonella rogosae–ASV221	Veillonella rogosae
ASV222	0.112765	-0.318607	2.09022	-0.152427	0.87885	0.99982	Lachnospiraceae [G-2] [G-2] bacterium HMT 096–ASV222	Lachnospiraceae [G-2] [G-2] bacterium HMT 096
ASV225	2.48465	-1.70402	3.09486	-0.550596	0.581911	0.99982	Prevotella histicola–ASV225	Prevotella histicola
ASV227	21.6575	0.39218	0.803567	0.488049	0.625515	0.99982	Campylobacter sp. HMT 044–ASV227	Campylobacter sp. HMT 044
ASV228	0.00359171	-0.108809	3.10189	-0.0350785	0.972017	0.99982	Lachnospiraceae [G-2] [G-2] bacterium HMT 088–ASV228	Lachnospiraceae [G-2] [G-2] bacterium HMT 088
ASV229	8.70357	1.08268	1.67329	0.647037	0.517608	0.99982	Haemophilus parainfluenzae–ASV229	Haemophilus parainfluenzae
ASV230	6.42347	1.99392	1.17414	1.69819	0.089472	0.981388	Arthrospira platensis–ASV230	Arthrospira platensis
ASV231	11.4767	-0.108396	0.456096	-0.23766	0.812145	0.99982	Porphyromonas endodontalis–ASV231	Porphyromonas endodontalis
ASV233	30.1922	-1.56772	1.08269	-1.44798	0.147623	0.99982	Alloprevotella rava–ASV233	Alloprevotella rava
ASV234	20.0645	0.540225	0.448996	1.20318	0.228905	0.99982	Leptotrichia hongkongensis–ASV234	Leptotrichia hongkongensis
ASV236	9.76618	1.63683	0.840076	1.94844	0.0513629	0.979105	Streptococcus downei–ASV236	Streptococcus downei
ASV237	1.4725	2.1072	3.09894	0.679973	0.496521	0.99982	Leptotrichia sp. HMT 417–ASV237	Leptotrichia sp. HMT 417
ASV239	0.183423	-0.198487	1.87173	-0.106045	0.915547	0.99982	Bacteroides pyogenes–ASV239	Bacteroides pyogenes
ASV240	0.00488646	-0.187098	3.10188	-0.0603176	0.951903	0.99982	Tannerella sp. HMT 916–ASV240	Tannerella sp. HMT 916
ASV241	7.46819	-1.65191	1.22539	-1.34807	0.177637	0.99982	Haemophilus paraphrohaemolyticus–ASV241	Haemophilus paraphrohaemolyticus
ASV243	8.10275	-0.866774	0.959113	-0.903725	0.366141	0.99982	Prevotella intermedia–ASV243	Prevotella intermedia
ASV244	0	0	0	0	1		Actinomyces graevenitzii–ASV244	Actinomyces graevenitzii
ASV245	0.645544	2.39446	3.10052	0.772277	0.439951	0.99982	Prevotella melaninogenica–ASV245	Prevotella melaninogenica
ASV246	0.0101966	-0.108809	3.10189	-0.0350785	0.972017	0.99982	Lachnoanaerobaculum orale–ASV246	Lachnoanaerobaculum orale
ASV247	1.36437	-0.521085	0.813224	-0.640764	0.521676	0.99982	Pseudomonas pseudoalcaligenes–ASV247	Pseudomonas pseudoalcaligenes
ASV248	6.60328	5.70724	3.09921	1.84152	0.0655458	0.981388	Neisseria perflava–ASV248	Neisseria perflava
ASV249	22.2344	-0.282765	0.620408	-0.455772	0.648554	0.99982	Leptotrichia buccalis–ASV249	Leptotrichia buccalis
ASV251	24.7769	-0.966349	0.83658	-1.15512	0.248042	0.99982	Fusobacterium sp. HMT 203–ASV251	Fusobacterium sp. HMT 203
ASV252	13.9784	0.27044	0.726685	0.372156	0.709777	0.99982	Alloprevotella sp. HMT 473–ASV252	Alloprevotella sp. HMT 473
ASV253	9.45192	-0.23124	0.533324	-0.433583	0.664591	0.99982	Prevotella denticola–ASV253	Prevotella denticola
ASV256	1.23741	3.29471	3.09989	1.06285	0.287851	0.99982	Leptotrichia sp. HMT 221–ASV256	Leptotrichia sp. HMT 221
ASV258	7.33516	-1.63091	0.914643	-1.78311	0.0745687	0.981388	Actinomyces naeslundii–ASV258	Actinomyces naeslundii
ASV259	6.37606	-1.92521	2.29585	-0.838562	0.401715	0.99982	Prevotella melaninogenica–ASV259	Prevotella melaninogenica
ASV260	0	0	0	0	1		Neisseria perflava–ASV260	Neisseria perflava
ASV261	5.1821	2.1896	1.25831	1.74011	0.0818391	0.981388	Absconditabacteria (SR1) [G-1] (SR1) [G-1] bacterium HMT 875–ASV261	Absconditabacteria (SR1) [G-1] (SR1) [G-1] bacterium HMT 875
ASV262	0.157626	0.141978	2.27366	0.0624448	0.950209	0.99982	Cupriavidus gilardii–ASV262	Cupriavidus gilardii
ASV263	4.33784	1.01302	2.5041	0.404543	0.685813	0.99982	Streptococcus australis–ASV263	Streptococcus australis
ASV264	8.4914	-0.74463	0.951625	-0.782482	0.433931	0.99982	Porphyromonas gingivalis–ASV264	Porphyromonas gingivalis
ASV265	0.0859442	0.0460993	3.1018	0.0148621	0.988142	0.99982	Bacteroides heparinolyticus–ASV265	Bacteroides heparinolyticus
ASV267	19.6021	-0.653047	0.522856	-1.249	0.211666	0.99982	Neisseria flavescens–ASV267	Neisseria flavescens
ASV268	16.6867	-1.30079	0.549207	-2.36849	0.0178609	0.605288	Kingella denitrificans–ASV268	Kingella denitrificans
ASV269	6.66079	3.94604	2.50374	1.57606	0.115013	0.99982	Streptococcus australis–ASV269	Streptococcus australis
ASV270	0.00348821	-0.108809	3.10189	-0.0350785	0.972017	0.99982	Lachnoanaerobaculum orale–ASV270	Lachnoanaerobaculum orale
ASV271	6.29556	-0.887037	0.505114	-1.75611	0.0790693	0.981388	Janibacter indicus–ASV271	Janibacter indicus
ASV272	0.00224949	-0.105512	3.10189	-0.0340155	0.972865	0.99982	Lachnoanaerobaculum saburreum–ASV272	Lachnoanaerobaculum saburreum
ASV273	3.30891	3.25009	1.82623	1.77967	0.0751303	0.981388	Leptotrichia sp. HMT 215–ASV273	Leptotrichia sp. HMT 215
ASV274	0	0	0	0	1		Streptococcus salivarius–ASV274	Streptococcus salivarius
ASV275	0.900763	0.283991	3.09819	0.0916636	0.926965	0.99982	Veillonella sp. HMT 917–ASV275	Veillonella sp. HMT 917
ASV276	0.00351139	-0.0962268	3.10188	-0.031022	0.975252	0.99982	Lachnospiraceae [G-2] [G-2] bacterium HMT 096–ASV276	Lachnospiraceae [G-2] [G-2] bacterium HMT 096
ASV278	0.746509	-3.78567	3.09743	-1.2222	0.221633	0.99982	Prevotella melaninogenica–ASV278	Prevotella melaninogenica
ASV283	5.53677	1.40557	1.94328	0.723298	0.469497	0.99982	Veillonella dispar–ASV283	Veillonella dispar
ASV284	8.06956	0.581355	0.925517	0.628141	0.529912	0.99982	Selenomonas flueggei–ASV284	Selenomonas flueggei
ASV285	2.33655	-0.455932	1.27603	-0.357306	0.720863	0.99982	Lactobacillus panis–ASV285	Lactobacillus panis
ASV287	0.291854	1.48536	3.10127	0.478952	0.631972	0.99982	Veillonella atypica–ASV287	Veillonella atypica
ASV289	4.45438	5.13895	2.23908	2.29511	0.0217266	0.662662	Lachnospiraceae [G-2] [G-2] bacterium HMT 096–ASV289	Lachnospiraceae [G-2] [G-2] bacterium HMT 096
ASV290	7.3198	-0.824992	1.03048	-0.800588	0.42337	0.99982	Veillonella denticariosi–ASV290	Veillonella denticariosi
ASV291	12.9446	-0.430418	0.591278	-0.727945	0.466647	0.99982	Capnocytophaga granulosa–ASV291	Capnocytophaga granulosa
ASV293	10.3833	-0.733893	1.01855	-0.720529	0.471199	0.99982	Neisseria oralis–ASV293	Neisseria oralis
ASV295	18.2644	0.274198	0.63622	0.430979	0.666484	0.99982	Streptococcus anginosus–ASV295	Streptococcus anginosus
ASV296	6.7617	1.25884	2.59078	0.485893	0.627043	0.99982	Prevotella histicola–ASV296	Prevotella histicola
ASV298	1.72849	3.77448	3.09965	1.21771	0.223335	0.99982	Lactobacillus brevis–ASV298	Lactobacillus brevis
ASV299	22.8809	-0.442448	0.582651	-0.75937	0.447631	0.99982	Oribacterium asaccharolyticum–ASV299	Oribacterium asaccharolyticum
ASV301	2.14197	4.08353	3.09954	1.31746	0.187683	0.99982	Rothia mucilaginosa–ASV301	Rothia mucilaginosa
ASV302	10.1763	1.63792	1.845	0.88776	0.37467	0.99982	Leptotrichia sp. HMT 417–ASV302	Leptotrichia sp. HMT 417
ASV303	0.130947	-0.343964	1.94923	-0.176461	0.859932	0.99982	Bacteroides pyogenes–ASV303	Bacteroides pyogenes
ASV304	0.0143519	-0.0199553	3.10188	-0.0064333	0.994867	0.99982	Dialister sp. HMT 119–ASV304	Dialister sp. HMT 119
ASV305	0.0573074	-0.044106	3.10183	-0.0142193	0.988655	0.99982	Oribacterium sinus–ASV305	Oribacterium sinus
ASV306	0.00409848	-0.108809	3.10189	-0.0350785	0.972017	0.99982	Clostridiales [F-1][G-2] [F-1][G-2] bacterium HMT 402–ASV306	Clostridiales [F-1][G-2] [F-1][G-2] bacterium HMT 402
ASV307	17.3843	0.115812	0.652552	0.177475	0.859135	0.99982	Selenomonas sputigena–ASV307	Selenomonas sputigena
ASV309	12.3504	-1.84892	0.834756	-2.21492	0.0267655	0.71959	Leptotrichia sp. HMT 498–ASV309	Leptotrichia sp. HMT 498
ASV313	0.010501	-0.187098	3.10188	-0.0603176	0.951903	0.99982	Butyrivibrio sp. HMT 090–ASV313	Butyrivibrio sp. HMT 090
ASV315	4.18219	2.69429	1.7976	1.49882	0.133919	0.99982	Prevotella aurantiaca–ASV315	Prevotella aurantiaca
ASV316	1.74462	1.12471	3.09703	0.363158	0.716487	0.99982	Veillonella atypica–ASV316	Veillonella atypica
ASV317	10.6681	-0.278139	0.774807	-0.358978	0.719612	0.99982	Aggregatibacter aphrophilus–ASV317	Aggregatibacter aphrophilus
ASV318	13.66	-0.0759401	0.681723	-0.111394	0.911304	0.99982	Leptotrichia shahii–ASV318	Leptotrichia shahii
ASV320	7.26015	0.748778	0.833556	0.898293	0.369029	0.99982	Tannerella sp. HMT 286–ASV320	Tannerella sp. HMT 286
ASV323	3.17701	-0.506487	0.577484	-0.877059	0.380455	0.99982	Leptothrix sp. HMT 266–ASV323	Leptothrix sp. HMT 266
ASV325	0.0605046	-0.183538	3.10185	-0.0591704	0.952816	0.99982	Bacteroides heparinolyticus–ASV325	Bacteroides heparinolyticus
ASV328	7.82836	0.536504	0.902525	0.594448	0.552212	0.99982	Fusobacterium nucleatum subsp. vincentii–ASV328	Fusobacterium nucleatum subsp. vincentii
ASV329	15.9386	0.065618	0.757366	0.0866397	0.930958	0.99982	Oribacterium asaccharolyticum–ASV329	Oribacterium asaccharolyticum
ASV330	0.0140868	-0.0454836	3.10188	-0.0146632	0.988301	0.99982	Alloprevotella sp. HMT 912–ASV330	Alloprevotella sp. HMT 912
ASV331	4.48457	-0.922402	1.67298	-0.551351	0.581393	0.99982	Prevotella melaninogenica–ASV331	Prevotella melaninogenica
ASV332	8.89894	1.0105	1.21941	0.828675	0.407288	0.99982	Alloprevotella tannerae–ASV332	Alloprevotella tannerae
ASV333	0	0	0	0	1		Lactobacillus casei–ASV333	Lactobacillus casei
ASV335	5.10465	3.43726	3.09749	1.10969	0.267132	0.99982	Prevotella pallens–ASV335	Prevotella pallens
ASV336	0.0620392	-0.131573	3.10182	-0.0424181	0.966165	0.99982	Leptotrichia sp. HMT 215–ASV336	Leptotrichia sp. HMT 215
ASV337	5.61744	0.969136	1.76366	0.549504	0.58266	0.99982	Atopobium parvulum–ASV337	Atopobium parvulum
ASV338	1.62183	3.67971	3.09969	1.18712	0.235181	0.99982	Lachnoanaerobaculum umeaense–ASV338	Lachnoanaerobaculum umeaense
ASV339	0.0464965	-0.375002	3.10183	-0.120897	0.903773	0.99982	Lachnospiraceae [G-2] [G-2] bacterium HMT 096–ASV339	Lachnospiraceae [G-2] [G-2] bacterium HMT 096
ASV340	0.811884	2.70236	3.10028	0.871651	0.383399	0.99982	Prevotella melaninogenica–ASV340	Prevotella melaninogenica
ASV341	14.8283	0.681451	0.756144	0.901219	0.367472	0.99982	Peptococcus sp. HMT 167–ASV341	Peptococcus sp. HMT 167
ASV342	3.19499	0.106283	2.60634	0.0407785	0.967472	0.99982	Fusobacterium periodonticum–ASV342	Fusobacterium periodonticum
ASV343	3.55617	-0.902607	0.702791	-1.28432	0.199031	0.99982	Scardovia wiggsiae–ASV343	Scardovia wiggsiae
ASV344	0.0104334	-0.0327195	3.10188	-0.0105483	0.991584	0.99982	Lachnospiraceae [G-2] [G-2] bacterium HMT 096–ASV344	Lachnospiraceae [G-2] [G-2] bacterium HMT 096
ASV346	2.25743	0.928567	1.3048	0.711655	0.476678	0.99982	Absconditabacteria (SR1) [G-1] (SR1) [G-1] bacterium HMT 345–ASV346	Absconditabacteria (SR1) [G-1] (SR1) [G-1] bacterium HMT 345
ASV347	0.043848	-0.0327195	3.10188	-0.0105483	0.991584	0.99982	Bacteroides pyogenes–ASV347	Bacteroides pyogenes
ASV349	0.00427768	-0.108809	3.10189	-0.0350785	0.972017	0.99982	Butyrivibrio sp. HMT 090–ASV349	Butyrivibrio sp. HMT 090
ASV350	0.776995	0.158844	3.09853	0.0512644	0.959115	0.99982	Veillonella atypica–ASV350	Veillonella atypica
ASV353	4.08096	-0.0679796	0.919071	-0.0739656	0.941038	0.99982	Actinomyces sp. HMT 448–ASV353	Actinomyces sp. HMT 448
ASV354	0.00899797	-0.0255057	3.10188	-0.00822266	0.993439	0.99982	Bacteroides pyogenes–ASV354	Bacteroides pyogenes
ASV355	2.0458	4.01675	2.99947	1.33915	0.180521	0.99982	Leptotrichia sp. HMT 417–ASV355	Leptotrichia sp. HMT 417
ASV356	0.211719	-0.365271	1.99368	-0.183214	0.85463	0.99982	Butyrivibrio sp. HMT 090–ASV356	Butyrivibrio sp. HMT 090
ASV357	15.6047	0.149807	0.377986	0.396331	0.691861	0.99982	Saccharibacteria (TM7) [G-1] (TM7) [G-1] bacterium HMT 352–ASV357	Saccharibacteria (TM7) [G-1] (TM7) [G-1] bacterium HMT 352
ASV360	2.05565	1.79031	2.64977	0.675646	0.499265	0.99982	Streptococcus mitis–ASV360	Streptococcus mitis
ASV362	0.0145074	-0.0454836	3.10188	-0.0146632	0.988301	0.99982	Alloprevotella rava–ASV362	Alloprevotella rava
ASV363	11.5223	-0.93054	0.617134	-1.50784	0.131595	0.99982	Leptotrichia hofstadii–ASV363	Leptotrichia hofstadii
ASV364	8.46102	-1.03887	0.786024	-1.32167	0.186277	0.99982	Lautropia mirabilis–ASV364	Lautropia mirabilis
ASV365	0.0197589	-0.113428	3.10187	-0.0365675	0.97083	0.99982	Ralstonia pickettii–ASV365	Ralstonia pickettii
ASV366	8.04674	0.511303	1.20189	0.425416	0.670533	0.99982	Granulicatella adiacens–ASV366	Granulicatella adiacens
ASV367	0.235684	1.28238	3.10143	0.413481	0.679254	0.99982	Veillonella atypica–ASV367	Veillonella atypica
ASV368	2.62738	-0.790434	2.28181	-0.346406	0.729037	0.99982	Prevotella salivae–ASV368	Prevotella salivae
ASV369	0.011868	-0.108809	3.10189	-0.0350785	0.972017	0.99982	Bacteroidetes [G-6] [G-6] bacterium HMT 516–ASV369	Bacteroidetes [G-6] [G-6] bacterium HMT 516
ASV370	0.912166	-2.62808	3.0974	-0.848479	0.396171	0.99982	Veillonella atypica–ASV370	Veillonella atypica
ASV374	0.554069	2.20305	3.10068	0.710507	0.47739	0.99982	Streptococcus pneumoniae–ASV374	Streptococcus pneumoniae
ASV377	10.4209	-1.12448	0.527406	-2.13209	0.0329999	0.71959	Abiotrophia defectiva–ASV377	Abiotrophia defectiva
ASV378	0.548346	-0.13418	3.10068	-0.0432743	0.965483	0.99982	Prevotella histicola–ASV378	Prevotella histicola
ASV379	8.08562	0.540908	1.54256	0.350656	0.725847	0.99982	Actinomyces sp. HMT 172–ASV379	Actinomyces sp. HMT 172
ASV380	1.30342	-1.29147	3.09635	-0.417094	0.67661	0.99982	Fusobacterium periodonticum–ASV380	Fusobacterium periodonticum
ASV381	0.16059	0.665534	3.10175	0.214568	0.830104	0.99982	Arthrospira platensis–ASV381	Arthrospira platensis
ASV383	0.483563	-0.26671	3.09954	-0.0860482	0.931428	0.99982	Veillonella atypica–ASV383	Veillonella atypica
ASV384	4.13643	0.139244	2.37547	0.0586176	0.953257	0.99982	Leptotrichia sp. HMT 417–ASV384	Leptotrichia sp. HMT 417
ASV386	5.02069	-0.530156	1.55507	-0.340922	0.733162	0.99982	Actinomyces graevenitzii–ASV386	Actinomyces graevenitzii

## Sheet: Sweet_dic
Supplementary Table S4: The results of the crude DESeq analysis
ASV	baseMean	log2FoldChange	lfcSE	stat	pvalue	padj	homd	name
ASV1	13525.6	-0.16442	0.166248	-0.989004	0.322661	0.999965	Streptococcus salivarius–ASV1	Streptococcus salivarius
ASV2	12117.9	0.00921163	0.140777	0.0654341	0.947828	0.999965	Veillonella atypica–ASV2	Veillonella atypica
ASV3	4113.27	-0.13527	0.103485	-1.30715	0.191162	0.999965	Streptococcus australis–ASV3	Streptococcus australis
ASV4	4592.13	0.169905	0.327914	0.51814	0.604361	0.999965	Prevotella histicola–ASV4	Prevotella histicola
ASV5	4254.14	-0.112489	0.278395	-0.404062	0.686167	0.999965	Prevotella melaninogenica–ASV5	Prevotella melaninogenica
ASV6	4013.82	0.231492	0.322314	0.718219	0.472622	0.999965	Haemophilus parainfluenzae–ASV6	Haemophilus parainfluenzae
ASV7	5003.36	0.291953	0.410143	0.711832	0.476569	0.999965	Leptotrichia sp. HMT 417–ASV7	Leptotrichia sp. HMT 417
ASV8	4092.56	0.156985	0.514784	0.304953	0.760402	0.999965	Neisseria perflava–ASV8	Neisseria perflava
ASV9	2536.01	0.0278613	0.225716	0.123435	0.901763	0.999965	Streptococcus mitis–ASV9	Streptococcus mitis
ASV10	2010.91	0.500351	0.444978	1.12444	0.260826	0.999965	Prevotella sp. HMT 313–ASV10	Prevotella sp. HMT 313
ASV11	1537.56	0.322503	0.32475	0.993083	0.32067	0.999965	Actinomyces graevenitzii–ASV11	Actinomyces graevenitzii
ASV12	1878.58	-0.607826	0.243316	-2.49809	0.0124865	0.632648	Actinomyces sp. HMT 180–ASV12	Actinomyces sp. HMT 180
ASV13	2575.13	0.659363	0.47477	1.3888	0.164892	0.999965	Fusobacterium periodonticum–ASV13	Fusobacterium periodonticum
ASV14	1974.64	-0.181089	0.433402	-0.417831	0.67607	0.999965	Actinomyces sp. HMT 172–ASV14	Actinomyces sp. HMT 172
ASV15	1231.05	-0.838136	0.508399	-1.64858	0.0992342	0.999965	Rothia mucilaginosa–ASV15	Rothia mucilaginosa
ASV16	1505.52	0.430561	0.277298	1.5527	0.120494	0.999965	Gemella haemolysans–ASV16	Gemella haemolysans
ASV17	1776.22	-0.444689	0.503131	-0.883844	0.376781	0.999965	Prevotella sp. HMT 306–ASV17	Prevotella sp. HMT 306
ASV18	1556.44	0.290195	0.400951	0.723766	0.469209	0.999965	Veillonella parvula–ASV18	Veillonella parvula
ASV19	1236.67	-0.370713	0.303987	-1.2195	0.222654	0.999965	Streptococcus lactarius–ASV19	Streptococcus lactarius
ASV20	1302.49	-0.301882	0.271777	-1.11077	0.266667	0.999965	Prevotella salivae–ASV20	Prevotella salivae
ASV21	1219.22	0.198799	0.283212	0.701944	0.482714	0.999965	Megasphaera micronuciformis–ASV21	Megasphaera micronuciformis
ASV22	1094.7	0.340011	0.422677	0.804423	0.421153	0.999965	Veillonella rogosae–ASV22	Veillonella rogosae
ASV23	863.488	-0.184442	0.201939	-0.913357	0.361055	0.999965	Granulicatella adiacens–ASV23	Granulicatella adiacens
ASV24	929.278	0.428026	0.514288	0.832269	0.405257	0.999965	Veillonella sp. HMT 917–ASV24	Veillonella sp. HMT 917
ASV25	1148.96	0.332373	0.551359	0.602824	0.546626	0.999965	Lachnospiraceae [G-2] [G-2] bacterium HMT 096–ASV25	Lachnospiraceae [G-2] [G-2] bacterium HMT 096
ASV26	492.324	-0.110207	0.735034	-0.149935	0.880816	0.999965	Rothia mucilaginosa–ASV26	Rothia mucilaginosa
ASV27	639.051	0.421802	0.632808	0.666557	0.505055	0.999965	Rothia mucilaginosa–ASV27	Rothia mucilaginosa
ASV28	859.626	-0.0397883	0.487465	-0.0816229	0.934947	0.999965	Leptotrichia sp. HMT 221–ASV28	Leptotrichia sp. HMT 221
ASV29	787.629	-0.125655	0.208659	-0.6022	0.547041	0.999965	Campylobacter concisus–ASV29	Campylobacter concisus
ASV30	0.0254466	0.0894484	4.02188	0.0222405	0.982256	0.999965	Prevotella histicola–ASV30	Prevotella histicola
ASV31	1.1208	2.58731	2.01236	1.28571	0.198544	0.999965	Enterococcus faecalis–ASV31	Enterococcus faecalis
ASV32	728.513	-0.383732	0.589032	-0.651463	0.514748	0.999965	Prevotella pallens–ASV32	Prevotella pallens
ASV33	650.194	-0.205891	0.294681	-0.698692	0.484745	0.999965	Lachnoanaerobaculum orale–ASV33	Lachnoanaerobaculum orale
ASV34	633.678	-0.410902	0.360044	-1.14125	0.253764	0.999965	Selenomonas sp. HMT 478–ASV34	Selenomonas sp. HMT 478
ASV35	443.923	-0.539125	0.882837	-0.610673	0.541416	0.999965	Rothia mucilaginosa–ASV35	Rothia mucilaginosa
ASV36	656.076	0.135903	0.632979	0.214703	0.829999	0.999965	Prevotella pallens–ASV36	Prevotella pallens
ASV37	0.994706	1.99055	1.44066	1.38169	0.167067	0.999965	Acinetobacter johnsonii–ASV37	Acinetobacter johnsonii
ASV38	628.043	0.407688	0.881664	0.462407	0.643789	0.999965	Leptotrichia sp. HMT 218–ASV38	Leptotrichia sp. HMT 218
ASV39	503.63	0.607296	0.515768	1.17746	0.239012	0.999965	Porphyromonas pasteri–ASV39	Porphyromonas pasteri
ASV40	2.57989	0.0844447	0.72738	0.116094	0.907578	0.999965	Staphylococcus pasteuri–ASV40	Staphylococcus pasteuri
ASV41	66.5859	-0.0256035	0.691629	-0.0370191	0.97047	0.999965	Bifidobacterium breve–ASV41	Bifidobacterium breve
ASV42	411.712	0.266326	0.582587	0.457143	0.647568	0.999965	Leptotrichia sp. HMT 221–ASV42	Leptotrichia sp. HMT 221
ASV43	5.71829	0.714956	0.714059	1.00126	0.316703	0.999965	Moraxella nonliquefaciens–ASV43	Moraxella nonliquefaciens
ASV44	354.079	0.134928	0.238145	0.56658	0.571	0.999965	Atopobium parvulum–ASV44	Atopobium parvulum
ASV45	268.45	-0.18621	0.839493	-0.221813	0.82446	0.999965	Mitsuokella sp. HMT 521–ASV45	Mitsuokella sp. HMT 521
ASV46	0.123153	0.501265	2.06894	0.24228	0.808563	0.999965	Lachnoanaerobaculum umeaense–ASV46	Lachnoanaerobaculum umeaense
ASV47	393.516	0.925699	0.710125	1.30357	0.19238	0.999965	Alloprevotella rava–ASV47	Alloprevotella rava
ASV48	344.603	0.171702	0.325958	0.526759	0.598361	0.999965	Stomatobaculum longum–ASV48	Stomatobaculum longum
ASV49	332.056	-0.0696989	0.654788	-0.106445	0.915229	0.999965	Leptotrichia sp. HMT 215–ASV49	Leptotrichia sp. HMT 215
ASV50	0.586868	-0.432621	1.52081	-0.284468	0.776052	0.999965	Bacteroides heparinolyticus–ASV50	Bacteroides heparinolyticus
ASV51	0.0201531	0.120114	4.02188	0.0298652	0.976175	0.999965	Lachnoanaerobaculum orale–ASV51	Lachnoanaerobaculum orale
ASV52	302.873	-0.280471	0.411252	-0.681992	0.495244	0.999965	Alloprevotella sp. HMT 308–ASV52	Alloprevotella sp. HMT 308
ASV53	0.104346	-0.298166	3.61061	-0.0825805	0.934185	0.999965	Lachnospiraceae [G-2] [G-2] bacterium HMT 088–ASV53	Lachnospiraceae [G-2] [G-2] bacterium HMT 088
ASV54	17.2751	25.1611	4.02021	6.25867	3.88269e-10	5.90168e-08	Streptococcus salivarius–ASV54	Streptococcus salivarius
ASV55	282.596	0.283516	0.578227	0.49032	0.623907	0.999965	Stomatobaculum sp. HMT 097–ASV55	Stomatobaculum sp. HMT 097
ASV56	0.00850197	-0.372078	4.02174	-0.0925166	0.926288	0.999965	Lachnoanaerobaculum orale–ASV56	Lachnoanaerobaculum orale
ASV57	3.1884	-0.354365	0.915427	-0.387104	0.69868	0.999965	Escherichia coli–ASV57	Escherichia coli
ASV58	222.254	0.27221	0.310336	0.877146	0.380407	0.999965	Oribacterium sinus–ASV58	Oribacterium sinus
ASV59	335.85	-0.489678	0.909532	-0.538384	0.590312	0.999965	Leptotrichia sp. HMT 417–ASV59	Leptotrichia sp. HMT 417
ASV60	254.687	0.58264	0.69965	0.832759	0.40498	0.999965	Prevotella nanceiensis–ASV60	Prevotella nanceiensis
ASV61	0.0176304	0.0488013	4.02188	0.012134	0.990319	0.999965	Lachnospiraceae [G-2] [G-2] bacterium HMT 096–ASV61	Lachnospiraceae [G-2] [G-2] bacterium HMT 096
ASV62	178.501	0.54137	0.365126	1.4827	0.138155	0.999965	Actinomyces lingnae [Not Validly Published]–ASV62	Actinomyces lingnae [Not Validly Published]
ASV63	134.832	0.747497	0.709669	1.0533	0.292202	0.999965	Neisseria sicca–ASV63	Neisseria sicca
ASV64	262.134	1.49615	0.864645	1.73036	0.0835654	0.999965	Leptotrichia sp. HMT 215–ASV64	Leptotrichia sp. HMT 215
ASV65	0.129763	-1.15515	3.59355	-0.32145	0.747869	0.999965	Lachnoanaerobaculum orale–ASV65	Lachnoanaerobaculum orale
ASV66	0.41164	1.30816	2.2834	0.5729	0.566713	0.999965	Olsenella profusa–ASV66	Olsenella profusa
ASV67	197.176	0.307172	0.408388	0.752157	0.451956	0.999965	Lachnoanaerobaculum umeaense–ASV67	Lachnoanaerobaculum umeaense
ASV68	0.00984803	0.0284857	4.02188	0.00708268	0.994349	0.999965	Lachnospiraceae [G-2] [G-2] bacterium HMT 088–ASV68	Lachnospiraceae [G-2] [G-2] bacterium HMT 088
ASV69	0.00812762	0.0183279	4.02188	0.00455705	0.996364	0.999965	Lachnospiraceae [G-7] [G-7] bacterium HMT 086–ASV69	Lachnospiraceae [G-7] [G-7] bacterium HMT 086
ASV70	100.459	0.326226	0.337668	0.966115	0.333986	0.999965	Rothia dentocariosa–ASV70	Rothia dentocariosa
ASV71	0.038122	0.0386435	4.02188	0.00960832	0.992334	0.999965	Prevotella histicola–ASV71	Prevotella histicola
ASV72	0.750777	1.0639	1.98233	0.536694	0.591479	0.999965	Lactobacillus paracasei–ASV72	Lactobacillus paracasei
ASV73	117.434	0.334741	1.12508	0.297527	0.766064	0.999965	Leptotrichia sp. HMT 218–ASV73	Leptotrichia sp. HMT 218
ASV74	6.4675	5.43244	4.02025	1.35127	0.17661	0.999965	Streptococcus salivarius–ASV74	Streptococcus salivarius
ASV75	0.00832024	0.00817012	4.02188	0.00203142	0.998379	0.999965	Shuttleworthia satelles–ASV75	Shuttleworthia satelles
ASV76	109.123	0.739473	0.700668	1.05538	0.29125	0.999965	Veillonella dispar–ASV76	Veillonella dispar
ASV77	2.64801	1.01372	1.26308	0.802577	0.422219	0.999965	Corynebacterium pseudodiphtheriticum–ASV77	Corynebacterium pseudodiphtheriticum
ASV79	119.103	-0.157556	0.49938	-0.315504	0.752379	0.999965	Prevotella melaninogenica–ASV79	Prevotella melaninogenica
ASV80	7.95772	5.73145	4.02023	1.42565	0.153969	0.999965	Neisseria perflava–ASV80	Neisseria perflava
ASV81	1.99076	3.73204	4.02054	0.928244	0.353281	0.999965	Streptococcus salivarius–ASV81	Streptococcus salivarius
ASV82	46.5754	2.87285	1.35398	2.12177	0.0338568	0.984689	Fusobacterium periodonticum–ASV82	Fusobacterium periodonticum
ASV83	143.007	-0.20819	0.290621	-0.716362	0.473768	0.999965	Mogibacterium diversum–ASV83	Mogibacterium diversum
ASV84	153.046	-0.116683	0.546169	-0.21364	0.830828	0.999965	Peptostreptococcus stomatis–ASV84	Peptostreptococcus stomatis
ASV85	28.0303	-3.91405	1.31388	-2.97899	0.00289198	0.293054	Lactobacillus fermentum–ASV85	Lactobacillus fermentum
ASV86	62.2064	0.0448891	0.778615	0.0576525	0.954025	0.999965	Streptococcus sanguinis–ASV86	Streptococcus sanguinis
ASV88	122.274	-0.13239	0.277101	-0.477768	0.632815	0.999965	Solobacterium moorei–ASV88	Solobacterium moorei
ASV89	5.75816	5.26473	4.02027	1.30955	0.190349	0.999965	Neisseria perflava–ASV89	Neisseria perflava
ASV90	72.3048	0.640429	1.17581	0.544672	0.585979	0.999965	Prevotella sp. HMT 309–ASV90	Prevotella sp. HMT 309
ASV91	0.276329	0.531448	3.81025	0.139479	0.889072	0.999965	Bifidobacterium breve–ASV91	Bifidobacterium breve
ASV92	0.0625895	0.0183279	4.02188	0.00455705	0.996364	0.999965	Butyrivibrio sp. HMT 090–ASV92	Butyrivibrio sp. HMT 090
ASV93	0.193051	0.561831	2.96206	0.189676	0.849563	0.999965	Lachnospiraceae [G-2] [G-2] bacterium HMT 096–ASV93	Lachnospiraceae [G-2] [G-2] bacterium HMT 096
ASV94	0.0966103	0.0456551	4.02179	0.0113519	0.990943	0.999965	Eubacterium limosum–ASV94	Eubacterium limosum
ASV96	19.8474	25.342	3.02218	8.38532	5.0588e-17	1.53788e-14	Streptococcus salivarius–ASV96	Streptococcus salivarius
ASV97	0.161674	0.199256	2.98867	0.0666705	0.946844	0.999965	Bacteroides heparinolyticus–ASV97	Bacteroides heparinolyticus
ASV98	99.0185	-0.253711	0.405292	-0.625996	0.531318	0.999965	Catonella morbi–ASV98	Catonella morbi
ASV99	86.6299	0.217006	1.45926	0.148709	0.881783	0.999965	Veillonella atypica–ASV99	Veillonella atypica
ASV100	83.6811	0.821752	0.633631	1.29689	0.194668	0.999965	Stomatobaculum longum–ASV100	Stomatobaculum longum
ASV101	81.9724	0.0894248	1.18094	0.0757233	0.939639	0.999965	Prevotella salivae–ASV101	Prevotella salivae
ASV102	99.0668	-0.318087	1.37699	-0.231002	0.817314	0.999965	Leptotrichia sp. HMT 463–ASV102	Leptotrichia sp. HMT 463
ASV103	112.635	-0.199906	0.447286	-0.446931	0.654925	0.999965	Peptostreptococcaceae [XI][G-1] [XI][G-1] sulci–ASV103	Peptostreptococcaceae [XI][G-1] [XI][G-1] sulci
ASV104	92.1465	-0.263651	0.392951	-0.670952	0.502251	0.999965	Ruminococcaceae [G-2] [G-2] bacterium HMT 085–ASV104	Ruminococcaceae [G-2] [G-2] bacterium HMT 085
ASV106	103.164	-0.636636	0.605933	-1.05067	0.29341	0.999965	Ruminococcaceae [G-1] [G-1] bacterium HMT 075–ASV106	Ruminococcaceae [G-1] [G-1] bacterium HMT 075
ASV107	0.353924	1.53709	4.02154	0.382214	0.702303	0.999965	Veillonella atypica–ASV107	Veillonella atypica
ASV108	101.559	-0.239834	0.537439	-0.446254	0.655414	0.999965	Prevotella sp. HMT 305–ASV108	Prevotella sp. HMT 305
ASV109	40.9154	1.34527	0.521797	2.57815	0.00993322	0.60394	Actinomyces naeslundii–ASV109	Actinomyces naeslundii
ASV110	0.0113537	0.00817012	4.02188	0.00203142	0.998379	0.999965	Lachnospiraceae [G-8] [G-8] bacterium HMT 500–ASV110	Lachnospiraceae [G-8] [G-8] bacterium HMT 500
ASV111	124.191	-0.474391	1.03825	-0.456915	0.647732	0.999965	Prevotella sp. HMT 309–ASV111	Prevotella sp. HMT 309
ASV112	64.6311	0.180304	1.43507	0.125641	0.900016	0.999965	Veillonella atypica–ASV112	Veillonella atypica
ASV113	77.4946	0.240931	0.338306	0.712168	0.476361	0.999965	Oribacterium asaccharolyticum–ASV113	Oribacterium asaccharolyticum
ASV114	6.72879	-0.140838	1.21234	-0.11617	0.907518	0.999965	Lactobacillus gasseri–ASV114	Lactobacillus gasseri
ASV115	6.16718	5.36369	2.39611	2.2385	0.0251887	0.95717	Neisseria perflava–ASV115	Neisseria perflava
ASV116	87.1002	0.169386	0.423025	0.400416	0.68885	0.999965	Bergeyella sp. HMT 322–ASV116	Bergeyella sp. HMT 322
ASV117	75.0583	0.106836	0.500301	0.213543	0.830903	0.999965	Actinomyces lingnae [Not Validly Published]–ASV117	Actinomyces lingnae [Not Validly Published]
ASV118	82.0748	0.579036	0.480478	1.20512	0.228155	0.999965	Fusobacterium sp. HMT 203–ASV118	Fusobacterium sp. HMT 203
ASV119	0.0506564	0.216309	4.02187	0.0537831	0.957108	0.999965	Bacteroides heparinolyticus–ASV119	Bacteroides heparinolyticus
ASV120	47.3801	1.00784	0.59169	1.70332	0.0885074	0.999965	Capnocytophaga leadbetteri–ASV120	Capnocytophaga leadbetteri
ASV121	94.5884	-0.0221656	0.637559	-0.0347664	0.972266	0.999965	Prevotella sp. HMT 396–ASV121	Prevotella sp. HMT 396
ASV122	16.7552	2.26526	1.78135	1.27165	0.203497	0.999965	Haemophilus paraphrohaemolyticus–ASV122	Haemophilus paraphrohaemolyticus
ASV124	23.8416	0.00856169	1.24181	0.00689455	0.994499	0.999965	Haemophilus pittmaniae–ASV124	Haemophilus pittmaniae
ASV125	23.4771	-0.17903	0.519273	-0.34477	0.730267	0.999965	Lautropia mirabilis–ASV125	Lautropia mirabilis
ASV126	0.0196961	0.0792748	4.02188	0.0197109	0.984274	0.999965	Lachnospiraceae [G-7] [G-7] bacterium HMT 086–ASV126	Lachnospiraceae [G-7] [G-7] bacterium HMT 086
ASV127	30.0491	-0.864004	2.21611	-0.389875	0.696629	0.999965	Actinomyces sp. HMT 180–ASV127	Actinomyces sp. HMT 180
ASV130	0.018468	-0.0440112	4.02185	-0.010943	0.991269	0.999965	Lachnospiraceae [G-2] [G-2] bacterium HMT 088–ASV130	Lachnospiraceae [G-2] [G-2] bacterium HMT 088
ASV131	19.2128	2.41184	1.67764	1.43764	0.150537	0.999965	Prevotella aurantiaca–ASV131	Prevotella aurantiaca
ASV132	31.6198	0.813322	0.478663	1.69915	0.0892901	0.999965	Corynebacterium matruchotii–ASV132	Corynebacterium matruchotii
ASV133	75.8589	2.59045	0.936843	2.76509	0.00569078	0.432499	Prevotella nanceiensis–ASV133	Prevotella nanceiensis
ASV134	0.585126	-1.4505	2.51898	-0.57583	0.56473	0.999965	Bifidobacterium scardovii–ASV134	Bifidobacterium scardovii
ASV135	12.3821	-0.522131	0.725682	-0.719504	0.471831	0.999965	Dialister invisus–ASV135	Dialister invisus
ASV136	0.0161436	-0.135204	4.02185	-0.0336173	0.973182	0.999965	Bacteroides heparinolyticus–ASV136	Bacteroides heparinolyticus
ASV138	0.223667	0.685139	2.16976	0.315767	0.75218	0.999965	Lachnospiraceae [G-2] [G-2] bacterium HMT 096–ASV138	Lachnospiraceae [G-2] [G-2] bacterium HMT 096
ASV139	25.0109	0.185706	0.660169	0.2813	0.77848	0.999965	Haemophilus influenzae–ASV139	Haemophilus influenzae
ASV140	0.00599865	0.0361183	4.02188	0.00898046	0.992835	0.999965	Methanobrevibacter oralis–ASV140	Methanobrevibacter oralis
ASV141	16.1234	1.04596	1.66349	0.628774	0.529497	0.999965	Prevotella sp. HMT 309–ASV141	Prevotella sp. HMT 309
ASV144	0	0	0	0	1		Rothia mucilaginosa–ASV144	Rothia mucilaginosa
ASV145	0.00782503	0.0386435	4.02188	0.00960832	0.992334	0.999965	Lachnoanaerobaculum saburreum–ASV145	Lachnoanaerobaculum saburreum
ASV146	0.00342426	0.00817012	4.02188	0.00203142	0.998379	0.999965	Eggerthia catenaformis–ASV146	Eggerthia catenaformis
ASV147	28.0076	-1.73835	2.08822	-0.832458	0.405151	0.999965	Veillonella atypica–ASV147	Veillonella atypica
ASV148	0.0797108	-0.0747848	3.58083	-0.0208847	0.983338	0.999965	Pseudomonas aeruginosa–ASV148	Pseudomonas aeruginosa
ASV149	0	0	0	0	1		Neisseria perflava–ASV149	Neisseria perflava
ASV150	0.0194421	0.107742	4.02188	0.0267889	0.978628	0.999965	Lachnoanaerobaculum saburreum–ASV150	Lachnoanaerobaculum saburreum
ASV151	22.4344	1.21343	0.78295	1.54982	0.121184	0.999965	Capnocytophaga sputigena–ASV151	Capnocytophaga sputigena
ASV152	35.909	-0.61795	0.659277	-0.937314	0.348597	0.999965	Aggregatibacter segnis–ASV152	Aggregatibacter segnis
ASV153	0.0140144	0.0401749	4.02188	0.00998909	0.99203	0.999965	Lachnoanaerobaculum saburreum–ASV153	Lachnoanaerobaculum saburreum
ASV155	0.0136617	0.0284857	4.02188	0.00708269	0.994349	0.999965	Erysipelotrichaceae [G-1] [G-1] bacterium HMT 905–ASV155	Erysipelotrichaceae [G-1] [G-1] bacterium HMT 905
ASV156	0.322273	0.788167	4.0218	0.195974	0.844631	0.999965	Streptococcus salivarius–ASV156	Streptococcus salivarius
ASV158	32.4603	0.480447	0.565027	0.850308	0.395154	0.999965	Streptococcus mutans–ASV158	Streptococcus mutans
ASV159	48.4457	0.623532	0.63779	0.977645	0.32825	0.999965	Capnocytophaga gingivalis–ASV159	Capnocytophaga gingivalis
ASV160	0.498982	1.6572	4.02148	0.412087	0.680275	0.999965	Actinomyces graevenitzii–ASV160	Actinomyces graevenitzii
ASV161	8.27523	0.690872	2.44862	0.282148	0.77783	0.999965	Rothia mucilaginosa–ASV161	Rothia mucilaginosa
ASV162	10.739	2.43238	3.12591	0.778135	0.43649	0.999965	Prevotella melaninogenica–ASV162	Prevotella melaninogenica
ASV163	49.4695	0.798226	0.792064	1.00778	0.31356	0.999965	Prevotella sp. HMT 305–ASV163	Prevotella sp. HMT 305
ASV164	6.61176	2.89249	2.75393	1.05031	0.293573	0.999965	Veillonella atypica–ASV164	Veillonella atypica
ASV165	11.8151	0.178333	0.52462	0.339929	0.73391	0.999965	Corynebacterium durum–ASV165	Corynebacterium durum
ASV168	46.8996	0.685972	0.812906	0.843852	0.398752	0.999965	Oribacterium parvum–ASV168	Oribacterium parvum
ASV169	14.8959	1.80301	1.88637	0.95581	0.339168	0.999965	Alloprevotella tannerae–ASV169	Alloprevotella tannerae
ASV170	39.9248	1.09326	0.833919	1.31099	0.189861	0.999965	Leptotrichia wadei–ASV170	Leptotrichia wadei
ASV172	35.5786	-1.0423	1.15295	-0.904034	0.365977	0.999965	Alloprevotella rava–ASV172	Alloprevotella rava
ASV173	4.60987	0.62672	3.47985	0.1801	0.857074	0.999965	Corynebacterium singulare–ASV173	Corynebacterium singulare
ASV174	28.4947	-0.25451	0.899911	-0.282817	0.777317	0.999965	Fusobacterium nucleatum subsp. vincentii–ASV174	Fusobacterium nucleatum subsp. vincentii
ASV175	23.5325	-0.172864	0.52903	-0.326757	0.743851	0.999965	Prevotella nigrescens–ASV175	Prevotella nigrescens
ASV176	9.56817	5.99736	3.17799	1.88716	0.059139	0.999965	Veillonella atypica–ASV176	Veillonella atypica
ASV177	11.3984	0.0323599	0.734541	0.0440545	0.964861	0.999965	Rothia aeria–ASV177	Rothia aeria
ASV178	40.5181	0.219829	0.548151	0.401037	0.688393	0.999965	Butyrivibrio sp. HMT 455–ASV178	Butyrivibrio sp. HMT 455
ASV180	3.47146	1.20961	1.6544	0.731146	0.46469	0.999965	Lactobacillus salivarius–ASV180	Lactobacillus salivarius
ASV182	21.1713	-0.226127	1.36618	-0.165518	0.868536	0.999965	Prevotella shahii–ASV182	Prevotella shahii
ASV183	17.6105	3.25463	2.10779	1.5441	0.122564	0.999965	Leptotrichia sp. HMT 218–ASV183	Leptotrichia sp. HMT 218
ASV184	9.92764	0.146368	0.848873	0.172427	0.863102	0.999965	Prevotella oris–ASV184	Prevotella oris
ASV186	10.1113	0.050475	1.91398	0.0263717	0.978961	0.999965	Campylobacter rectus–ASV186	Campylobacter rectus
ASV187	24.1086	1.20682	1.14733	1.05185	0.292868	0.999965	Parvimonas sp. HMT 110–ASV187	Parvimonas sp. HMT 110
ASV188	8.54804	5.83472	3.76488	1.54978	0.121195	0.999965	Prevotella sp. HMT 306–ASV188	Prevotella sp. HMT 306
ASV189	0.00614771	0.00817012	4.02188	0.00203142	0.998379	0.999965	Porphyromonas sp. HMT 284–ASV189	Porphyromonas sp. HMT 284
ASV190	21.8269	1.14746	1.62343	0.706809	0.479685	0.999965	Alloprevotella sp. HMT 914–ASV190	Alloprevotella sp. HMT 914
ASV192	0.0352146	0.140924	4.02187	0.0350393	0.972048	0.999965	Peptococcus sp. HMT 167–ASV192	Peptococcus sp. HMT 167
ASV193	2.0179	3.75275	4.02053	0.933395	0.350616	0.999965	Veillonella atypica–ASV193	Veillonella atypica
ASV194	1.97505	3.72094	4.02054	0.925482	0.354715	0.999965	Haemophilus sputorum–ASV194	Haemophilus sputorum
ASV195	0.00942456	0.0284857	4.02188	0.00708269	0.994349	0.999965	Bacteroides pyogenes–ASV195	Bacteroides pyogenes
ASV197	1.51755	-1.11046	4.01319	-0.276703	0.782008	0.999965	Veillonella atypica–ASV197	Veillonella atypica
ASV198	8.47746	2.50076	2.70497	0.924506	0.355223	0.999965	Leptotrichia sp. HMT 417–ASV198	Leptotrichia sp. HMT 417
ASV199	5.90725	5.30205	3.24543	1.6337	0.102322	0.999965	Veillonella atypica–ASV199	Veillonella atypica
ASV201	6.52736	5.44572	2.59181	2.10112	0.0356302	0.984689	Fusobacterium periodonticum–ASV201	Fusobacterium periodonticum
ASV202	0.189448	0.742167	2.84707	0.260677	0.794341	0.999965	Lactobacillus casei–ASV202	Lactobacillus casei
ASV204	0.56899	2.04764	4.02127	0.509204	0.61061	0.999965	Prevotella histicola–ASV204	Prevotella histicola
ASV205	13.087	0.00301456	0.92777	0.00324925	0.997407	0.999965	Lactococcus lactis–ASV205	Lactococcus lactis
ASV206	17.6264	0.862441	0.852382	1.0118	0.311633	0.999965	Fusobacterium nucleatum subsp. animalis–ASV206	Fusobacterium nucleatum subsp. animalis
ASV207	15.2504	1.49222	1.35338	1.10259	0.270206	0.999965	Prevotella oulorum–ASV207	Prevotella oulorum
ASV208	12.4196	-0.127104	1.12984	-0.112498	0.910429	0.999965	Neisseria oralis–ASV208	Neisseria oralis
ASV209	0.157587	0.560331	4.02184	0.139322	0.889195	0.999965	Rothia mucilaginosa–ASV209	Rothia mucilaginosa
ASV213	27.3471	0.616813	0.584063	1.05607	0.290935	0.999965	Alloscardovia omnicolens–ASV213	Alloscardovia omnicolens
ASV214	21.0247	0.734387	0.631072	1.16371	0.24454	0.999965	Selenomonas sputigena–ASV214	Selenomonas sputigena
ASV215	15.7961	2.51081	1.44598	1.73641	0.0824914	0.999965	Prevotella oulorum–ASV215	Prevotella oulorum
ASV216	0.0126219	0.0693815	4.02188	0.017251	0.986236	0.999965	Prevotella oris–ASV216	Prevotella oris
ASV217	33.6375	0.156048	1.30994	0.119126	0.905176	0.999965	Tannerella sp. HMT 916–ASV217	Tannerella sp. HMT 916
ASV219	18.6596	1.04332	2.13952	0.487642	0.625804	0.999965	Leptotrichia sp. HMT 417–ASV219	Leptotrichia sp. HMT 417
ASV220	0.226002	-1.50245	4.01863	-0.37387	0.708501	0.999965	Leptotrichia sp. HMT 417–ASV220	Leptotrichia sp. HMT 417
ASV221	13.1208	2.06498	2.02243	1.02104	0.307236	0.999965	Veillonella rogosae–ASV221	Veillonella rogosae
ASV222	0.112765	0.287559	2.71	0.10611	0.915495	0.999965	Lachnospiraceae [G-2] [G-2] bacterium HMT 096–ASV222	Lachnospiraceae [G-2] [G-2] bacterium HMT 096
ASV225	2.48465	4.05156	4.02046	1.00774	0.313581	0.999965	Prevotella histicola–ASV225	Prevotella histicola
ASV227	19.0388	0.774715	1.04631	0.740426	0.459041	0.999965	Campylobacter sp. HMT 044–ASV227	Campylobacter sp. HMT 044
ASV228	0.00359171	-0.00195395	4.02188	-0.00048583	0.999612	0.999965	Lachnospiraceae [G-2] [G-2] bacterium HMT 088–ASV228	Lachnospiraceae [G-2] [G-2] bacterium HMT 088
ASV229	7.51799	0.104552	2.15177	0.0485887	0.961247	0.999965	Haemophilus parainfluenzae–ASV229	Haemophilus parainfluenzae
ASV230	7.65768	0.765491	1.52052	0.503441	0.614654	0.999965	Arthrospira platensis–ASV230	Arthrospira platensis
ASV231	13.2972	-0.117611	0.603749	-0.194801	0.845548	0.999965	Porphyromonas endodontalis–ASV231	Porphyromonas endodontalis
ASV233	21.0244	0.660879	1.45052	0.455615	0.648667	0.999965	Alloprevotella rava–ASV233	Alloprevotella rava
ASV234	20.0645	0.20409	0.583502	0.349767	0.726514	0.999965	Leptotrichia hongkongensis–ASV234	Leptotrichia hongkongensis
ASV236	9.0404	0.0328324	1.09296	0.03004	0.976035	0.999965	Streptococcus downei–ASV236	Streptococcus downei
ASV237	1.36372	3.19167	4.02072	0.793806	0.427308	0.999965	Leptotrichia sp. HMT 417–ASV237	Leptotrichia sp. HMT 417
ASV239	0.183423	-0.233167	2.42425	-0.0961812	0.923377	0.999965	Bacteroides pyogenes–ASV239	Bacteroides pyogenes
ASV240	0.00488646	-0.135204	4.02185	-0.0336173	0.973182	0.999965	Tannerella sp. HMT 916–ASV240	Tannerella sp. HMT 916
ASV241	7.46819	1.15746	1.61203	0.718017	0.472747	0.999965	Haemophilus paraphrohaemolyticus–ASV241	Haemophilus paraphrohaemolyticus
ASV243	12.4081	-1.05126	1.27055	-0.827405	0.408008	0.999965	Prevotella intermedia–ASV243	Prevotella intermedia
ASV244	0	0	0	0	1		Actinomyces graevenitzii–ASV244	Actinomyces graevenitzii
ASV245	0.645544	2.1968	4.02119	0.546306	0.584856	0.999965	Prevotella melaninogenica–ASV245	Prevotella melaninogenica
ASV246	0.0101966	-0.00195395	4.02188	-0.00048583	0.999612	0.999965	Lachnoanaerobaculum orale–ASV246	Lachnoanaerobaculum orale
ASV247	1.65171	1.20103	1.08004	1.11202	0.26613	0.999965	Pseudomonas pseudoalcaligenes–ASV247	Pseudomonas pseudoalcaligenes
ASV248	7.0775	0.552429	4.01166	0.137706	0.890473	0.999965	Neisseria perflava–ASV248	Neisseria perflava
ASV249	22.2344	-0.620974	0.803168	-0.773156	0.43943	0.999965	Leptotrichia buccalis–ASV249	Leptotrichia buccalis
ASV251	23.54	1.81056	1.08865	1.66313	0.0962867	0.999965	Fusobacterium sp. HMT 203–ASV251	Fusobacterium sp. HMT 203
ASV252	13.9784	1.58597	0.93822	1.6904	0.0909516	0.999965	Alloprevotella sp. HMT 473–ASV252	Alloprevotella sp. HMT 473
ASV253	9.45192	-0.307228	0.691191	-0.444491	0.656688	0.999965	Prevotella denticola–ASV253	Prevotella denticola
ASV256	1.52831	3.35549	4.02066	0.834561	0.403965	0.999965	Leptotrichia sp. HMT 221–ASV256	Leptotrichia sp. HMT 221
ASV258	6.64389	-1.42802	1.19777	-1.19223	0.23317	0.999965	Actinomyces naeslundii–ASV258	Actinomyces naeslundii
ASV259	6.54781	5.45059	2.94389	1.85149	0.0640989	0.999965	Prevotella melaninogenica–ASV259	Prevotella melaninogenica
ASV260	0	0	0	0	1		Neisseria perflava–ASV260	Neisseria perflava
ASV261	6.3067	1.1563	1.62785	0.710325	0.477502	0.999965	Absconditabacteria (SR1) [G-1] (SR1) [G-1] bacterium HMT 875–ASV261	Absconditabacteria (SR1) [G-1] (SR1) [G-1] bacterium HMT 875
ASV262	0.110155	0.43185	3.23213	0.133612	0.89371	0.999965	Cupriavidus gilardii–ASV262	Cupriavidus gilardii
ASV263	6.54912	5.4509	2.81102	1.93912	0.0524866	0.999965	Streptococcus australis–ASV263	Streptococcus australis
ASV264	10.023	-0.429053	1.24412	-0.344866	0.730195	0.999965	Porphyromonas gingivalis–ASV264	Porphyromonas gingivalis
ASV265	0.0859442	-0.190713	4.0216	-0.0474223	0.962177	0.999965	Bacteroides heparinolyticus–ASV265	Bacteroides heparinolyticus
ASV267	19.6021	1.36823	0.677997	2.01805	0.0435866	0.999965	Neisseria flavescens–ASV267	Neisseria flavescens
ASV268	14.1666	0.951532	0.705644	1.34846	0.177511	0.999965	Kingella denitrificans–ASV268	Kingella denitrificans
ASV269	6.66079	2.12845	3.35039	0.635284	0.525243	0.999965	Streptococcus australis–ASV269	Streptococcus australis
ASV270	0.00348821	-0.00195395	4.02188	-0.00048583	0.999612	0.999965	Lachnoanaerobaculum orale–ASV270	Lachnoanaerobaculum orale
ASV271	5.82038	0.368917	0.657912	0.56074	0.574975	0.999965	Janibacter indicus–ASV271	Janibacter indicus
ASV272	0.00224949	0.000174022	4.02188	4.32688e-05	0.999965	0.999965	Lachnoanaerobaculum saburreum–ASV272	Lachnoanaerobaculum saburreum
ASV273	5.07816	5.08322	2.36859	2.1461	0.0318653	0.984689	Leptotrichia sp. HMT 215–ASV273	Leptotrichia sp. HMT 215
ASV274	0	0	0	0	1		Streptococcus salivarius–ASV274	Streptococcus salivarius
ASV275	0.0592235	0.430089	4.02185	0.106938	0.914838	0.999965	Veillonella sp. HMT 917–ASV275	Veillonella sp. HMT 917
ASV276	0.00351139	0.00817012	4.02188	0.00203142	0.998379	0.999965	Lachnospiraceae [G-2] [G-2] bacterium HMT 096–ASV276	Lachnospiraceae [G-2] [G-2] bacterium HMT 096
ASV278	0.575539	2.0627	4.02126	0.512949	0.607987	0.999965	Prevotella melaninogenica–ASV278	Prevotella melaninogenica
ASV283	6.97615	2.1819	2.39456	0.911191	0.362195	0.999965	Veillonella dispar–ASV283	Veillonella dispar
ASV284	8.5081	0.321016	1.2094	0.265434	0.790675	0.999965	Selenomonas flueggei–ASV284	Selenomonas flueggei
ASV285	3.2359	2.54845	1.66974	1.52625	0.126948	0.999965	Lactobacillus panis–ASV285	Lactobacillus panis
ASV287	0.291854	1.36092	4.02162	0.338401	0.735061	0.999965	Veillonella atypica–ASV287	Veillonella atypica
ASV289	4.45438	4.89393	3.01661	1.62232	0.104734	0.999965	Lachnospiraceae [G-2] [G-2] bacterium HMT 096–ASV289	Lachnospiraceae [G-2] [G-2] bacterium HMT 096
ASV290	7.03909	1.42745	1.3526	1.05534	0.291272	0.999965	Veillonella denticariosi–ASV290	Veillonella denticariosi
ASV291	16.7	0.641378	0.783914	0.818173	0.413258	0.999965	Capnocytophaga granulosa–ASV291	Capnocytophaga granulosa
ASV293	10.586	1.98707	1.33722	1.48597	0.137286	0.999965	Neisseria oralis–ASV293	Neisseria oralis
ASV295	18.2644	-0.342168	0.824519	-0.414991	0.678149	0.999965	Streptococcus anginosus–ASV295	Streptococcus anginosus
ASV296	5.80456	5.27646	3.43854	1.53451	0.124905	0.999965	Prevotella histicola–ASV296	Prevotella histicola
ASV298	2.2569	3.91398	4.02049	0.973509	0.330301	0.999965	Lactobacillus brevis–ASV298	Lactobacillus brevis
ASV299	22.8809	0.533477	0.756404	0.70528	0.480636	0.999965	Oribacterium asaccharolyticum–ASV299	Oribacterium asaccharolyticum
ASV301	1.28468	3.10822	4.02076	0.773043	0.439497	0.999965	Rothia mucilaginosa–ASV301	Rothia mucilaginosa
ASV302	10.1275	0.399934	2.33978	0.170928	0.864281	0.999965	Leptotrichia sp. HMT 417–ASV302	Leptotrichia sp. HMT 417
ASV303	0.198	0.581634	2.42591	0.23976	0.810517	0.999965	Bacteroides pyogenes–ASV303	Bacteroides pyogenes
ASV304	0.0143519	0.0691169	4.02188	0.0171852	0.986289	0.999965	Dialister sp. HMT 119–ASV304	Dialister sp. HMT 119
ASV305	0.0573074	0.299347	4.02186	0.0744298	0.940668	0.999965	Oribacterium sinus–ASV305	Oribacterium sinus
ASV306	0.00409848	-0.00195395	4.02188	-0.00048583	0.999612	0.999965	Clostridiales [F-1][G-2] [F-1][G-2] bacterium HMT 402–ASV306	Clostridiales [F-1][G-2] [F-1][G-2] bacterium HMT 402
ASV307	19.4679	0.365735	0.851783	0.429376	0.66765	0.999965	Selenomonas sputigena–ASV307	Selenomonas sputigena
ASV309	12.5408	0.216259	1.11098	0.194656	0.845662	0.999965	Leptotrichia sp. HMT 498–ASV309	Leptotrichia sp. HMT 498
ASV313	0.010501	-0.00195395	4.02188	-0.00048583	0.999612	0.999965	Butyrivibrio sp. HMT 090–ASV313	Butyrivibrio sp. HMT 090
ASV315	5.65909	-0.965727	2.28802	-0.42208	0.672967	0.999965	Prevotella aurantiaca–ASV315	Prevotella aurantiaca
ASV316	1.74462	3.54432	4.0206	0.881541	0.378025	0.999965	Veillonella atypica–ASV316	Veillonella atypica
ASV317	10.0481	-0.188455	1.00783	-0.186991	0.851667	0.999965	Aggregatibacter aphrophilus–ASV317	Aggregatibacter aphrophilus
ASV318	13.66	-0.0199871	0.884012	-0.0226095	0.981962	0.999965	Leptotrichia shahii–ASV318	Leptotrichia shahii
ASV320	7.20237	0.600624	1.08249	0.554854	0.578994	0.999965	Tannerella sp. HMT 286–ASV320	Tannerella sp. HMT 286
ASV323	3.753	0.323384	0.770355	0.419785	0.674642	0.999965	Leptothrix sp. HMT 266–ASV323	Leptothrix sp. HMT 266
ASV325	0.0605046	0.0586318	4.02185	0.0145783	0.988369	0.999965	Bacteroides heparinolyticus–ASV325	Bacteroides heparinolyticus
ASV328	8.36524	0.361302	1.16676	0.309662	0.756818	0.999965	Fusobacterium nucleatum subsp. vincentii–ASV328	Fusobacterium nucleatum subsp. vincentii
ASV329	15.9386	-0.172437	0.981766	-0.17564	0.860577	0.999965	Oribacterium asaccharolyticum–ASV329	Oribacterium asaccharolyticum
ASV330	0.0140868	0.0488013	4.02188	0.012134	0.990319	0.999965	Alloprevotella sp. HMT 912–ASV330	Alloprevotella sp. HMT 912
ASV331	4.48457	4.90386	2.11729	2.3161	0.0205526	0.892569	Prevotella melaninogenica–ASV331	Prevotella melaninogenica
ASV332	6.65083	-0.347298	1.629	-0.213196	0.831174	0.999965	Alloprevotella tannerae–ASV332	Alloprevotella tannerae
ASV333	0	0	0	0	1		Lactobacillus casei–ASV333	Lactobacillus casei
ASV335	4.17681	4.80138	4.02032	1.19428	0.23237	0.999965	Prevotella pallens–ASV335	Prevotella pallens
ASV336	0.350444	1.38964	4.0216	0.345544	0.729686	0.999965	Leptotrichia sp. HMT 215–ASV336	Leptotrichia sp. HMT 215
ASV337	6.30734	2.5591	2.22658	1.14934	0.250415	0.999965	Atopobium parvulum–ASV337	Atopobium parvulum
ASV338	2.34414	3.96652	4.02048	0.986578	0.323849	0.999965	Lachnoanaerobaculum umeaense–ASV338	Lachnoanaerobaculum umeaense
ASV339	0.0464965	0.194252	4.02187	0.048299	0.961478	0.999965	Lachnospiraceae [G-2] [G-2] bacterium HMT 096–ASV339	Lachnospiraceae [G-2] [G-2] bacterium HMT 096
ASV340	0.811884	2.48551	4.02104	0.618125	0.536493	0.999965	Prevotella melaninogenica–ASV340	Prevotella melaninogenica
ASV341	16.5429	-0.683877	0.975302	-0.701195	0.483181	0.999965	Peptococcus sp. HMT 167–ASV341	Peptococcus sp. HMT 167
ASV342	3.99964	0.873541	3.23937	0.269664	0.787419	0.999965	Fusobacterium periodonticum–ASV342	Fusobacterium periodonticum
ASV343	3.84822	1.06684	0.92199	1.15711	0.247227	0.999965	Scardovia wiggsiae–ASV343	Scardovia wiggsiae
ASV344	0.0104334	0.0589591	4.02188	0.0146596	0.988304	0.999965	Lachnospiraceae [G-2] [G-2] bacterium HMT 096–ASV344	Lachnospiraceae [G-2] [G-2] bacterium HMT 096
ASV346	2.84227	-0.896158	1.69624	-0.528319	0.597278	0.999965	Absconditabacteria (SR1) [G-1] (SR1) [G-1] bacterium HMT 345–ASV346	Absconditabacteria (SR1) [G-1] (SR1) [G-1] bacterium HMT 345
ASV347	0	0	0	0	1		Bacteroides pyogenes–ASV347	Bacteroides pyogenes
ASV349	0.00427768	-0.135204	4.02185	-0.0336173	0.973182	0.999965	Butyrivibrio sp. HMT 090–ASV349	Butyrivibrio sp. HMT 090
ASV350	0.604321	2.11937	4.02123	0.527047	0.598161	0.999965	Veillonella atypica–ASV350	Veillonella atypica
ASV353	4.63363	0.985963	1.19418	0.825643	0.409007	0.999965	Actinomyces sp. HMT 448–ASV353	Actinomyces sp. HMT 448
ASV354	0.00899797	0.0636774	4.02188	0.0158328	0.987368	0.999965	Bacteroides pyogenes–ASV354	Bacteroides pyogenes
ASV355	1.52191	3.34815	4.02066	0.832735	0.404994	0.999965	Leptotrichia sp. HMT 417–ASV355	Leptotrichia sp. HMT 417
ASV356	0.164247	0.796689	2.77295	0.287307	0.773877	0.999965	Butyrivibrio sp. HMT 090–ASV356	Butyrivibrio sp. HMT 090
ASV357	15.6047	0.0700419	0.490234	0.142875	0.886389	0.999965	Saccharibacteria (TM7) [G-1] (TM7) [G-1] bacterium HMT 352–ASV357	Saccharibacteria (TM7) [G-1] (TM7) [G-1] bacterium HMT 352
ASV360	2.27665	-1.29448	3.25614	-0.39755	0.690962	0.999965	Streptococcus mitis–ASV360	Streptococcus mitis
ASV362	0.0145074	0.0488013	4.02188	0.012134	0.990319	0.999965	Alloprevotella rava–ASV362	Alloprevotella rava
ASV363	11.5223	-0.903174	0.802127	-1.12597	0.260177	0.999965	Leptotrichia hofstadii–ASV363	Leptotrichia hofstadii
ASV364	7.28336	0.473576	1.03082	0.459417	0.645934	0.999965	Lautropia mirabilis–ASV364	Lautropia mirabilis
ASV365	0.0197589	0.0881541	4.02188	0.0219187	0.982513	0.999965	Ralstonia pickettii–ASV365	Ralstonia pickettii
ASV366	10.4127	-0.0228628	1.49563	-0.0152864	0.987804	0.999965	Granulicatella adiacens–ASV366	Granulicatella adiacens
ASV367	0.235684	1.03023	4.02174	0.256166	0.797823	0.999965	Veillonella atypica–ASV367	Veillonella atypica
ASV368	1.63444	-0.713152	2.99336	-0.238245	0.811691	0.999965	Prevotella salivae–ASV368	Prevotella salivae
ASV369	0.011868	-0.135204	4.02185	-0.0336173	0.973182	0.999965	Bacteroidetes [G-6] [G-6] bacterium HMT 516–ASV369	Bacteroidetes [G-6] [G-6] bacterium HMT 516
ASV370	1.36489	3.19314	4.02072	0.794172	0.427095	0.999965	Veillonella atypica–ASV370	Veillonella atypica
ASV374	1.05102	2.82842	4.02088	0.703435	0.481785	0.999965	Streptococcus pneumoniae–ASV374	Streptococcus pneumoniae
ASV377	9.98228	0.713593	0.693468	1.02902	0.30347	0.999965	Abiotrophia defectiva–ASV377	Abiotrophia defectiva
ASV378	0.548346	1.42278	4.02159	0.353786	0.723499	0.999965	Prevotella histicola–ASV378	Prevotella histicola
ASV379	7.80928	1.69807	2.03783	0.833275	0.404689	0.999965	Actinomyces sp. HMT 172–ASV379	Actinomyces sp. HMT 172
ASV380	0.839881	2.16896	4.0212	0.53938	0.589625	0.999965	Fusobacterium periodonticum–ASV380	Fusobacterium periodonticum
ASV381	0.0511927	0.275142	4.02186	0.0684117	0.945458	0.999965	Arthrospira platensis–ASV381	Arthrospira platensis
ASV383	0.483563	1.86346	4.02136	0.463391	0.643084	0.999965	Veillonella atypica–ASV383	Veillonella atypica
ASV384	4.13643	-0.623045	3.07564	-0.202574	0.839468	0.999965	Leptotrichia sp. HMT 417–ASV384	Leptotrichia sp. HMT 417
ASV386	5.6258	1.556	1.98014	0.785805	0.431982	0.999965	Actinomyces graevenitzii–ASV386	Actinomyces graevenitzii

## Sheet: Taste_dic
Supplementary Table S4: The results of the crude DESeq analysis
ASV	baseMean	log2FoldChange	lfcSE	stat	pvalue	padj	homd	name
ASV1	13525.6	0.175508	0.203936	0.860603	0.389457	0.989869	Streptococcus salivarius–ASV1	Streptococcus salivarius
ASV2	12117.9	0.0682438	0.172594	0.395401	0.692547	0.999575	Veillonella atypica–ASV2	Veillonella atypica
ASV3	4113.27	0.123368	0.127037	0.97112	0.331488	0.944897	Streptococcus australis–ASV3	Streptococcus australis
ASV4	4592.13	0.595968	0.401371	1.48483	0.137589	0.762993	Prevotella histicola–ASV4	Prevotella histicola
ASV5	4254.14	0.32776	0.341126	0.960817	0.336644	0.950709	Prevotella melaninogenica–ASV5	Prevotella melaninogenica
ASV6	4013.82	0.554606	0.394739	1.405	0.160022	0.821328	Haemophilus parainfluenzae–ASV6	Haemophilus parainfluenzae
ASV7	5003.36	0.369441	0.502935	0.734569	0.462602	0.993863	Leptotrichia sp. HMT 417–ASV7	Leptotrichia sp. HMT 417
ASV8	4092.56	0.858427	0.630218	1.36211	0.173163	0.821328	Neisseria perflava–ASV8	Neisseria perflava
ASV9	2536.01	0.037103	0.276778	0.134053	0.893361	0.999575	Streptococcus mitis–ASV9	Streptococcus mitis
ASV10	2010.91	0.534084	0.545848	0.978447	0.327853	0.943351	Prevotella sp. HMT 313–ASV10	Prevotella sp. HMT 313
ASV11	1537.56	0.270116	0.398434	0.677944	0.497807	0.999575	Actinomyces graevenitzii–ASV11	Actinomyces graevenitzii
ASV12	1878.58	0.556231	0.299639	1.85634	0.0634058	0.572184	Actinomyces sp. HMT 180–ASV12	Actinomyces sp. HMT 180
ASV13	2575.13	1.04791	0.581588	1.8018	0.0715762	0.607222	Fusobacterium periodonticum–ASV13	Fusobacterium periodonticum
ASV14	1974.64	0.524053	0.531024	0.986872	0.323705	0.943351	Actinomyces sp. HMT 172–ASV14	Actinomyces sp. HMT 172
ASV15	1231.05	-0.426072	0.625515	-0.681154	0.495774	0.999575	Rothia mucilaginosa–ASV15	Rothia mucilaginosa
ASV16	1505.52	0.571206	0.339933	1.68035	0.0928891	0.70828	Gemella haemolysans–ASV16	Gemella haemolysans
ASV17	1776.22	0.109756	0.617579	0.17772	0.858943	0.999575	Prevotella sp. HMT 306–ASV17	Prevotella sp. HMT 306
ASV18	1556.44	1.14034	0.48966	2.32884	0.0198677	0.336648	Veillonella parvula–ASV18	Veillonella parvula
ASV19	1236.67	0.46567	0.372852	1.24894	0.211687	0.823095	Streptococcus lactarius–ASV19	Streptococcus lactarius
ASV20	1302.49	0.14055	0.333692	0.421196	0.673612	0.999575	Prevotella salivae–ASV20	Prevotella salivae
ASV21	1219.22	0.0263005	0.347444	0.075697	0.93966	0.999575	Megasphaera micronuciformis–ASV21	Megasphaera micronuciformis
ASV22	1094.7	1.12137	0.516367	2.17164	0.0298825	0.37029	Veillonella rogosae–ASV22	Veillonella rogosae
ASV23	863.488	0.109119	0.247818	0.44032	0.659705	0.999575	Granulicatella adiacens–ASV23	Granulicatella adiacens
ASV24	929.278	0.453219	0.630791	0.718492	0.472454	0.997849	Veillonella sp. HMT 917–ASV24	Veillonella sp. HMT 917
ASV25	1148.96	0.389028	0.676142	0.575363	0.565046	0.999575	Lachnospiraceae [G-2] [G-2] bacterium HMT 096–ASV25	Lachnospiraceae [G-2] [G-2] bacterium HMT 096
ASV26	424.086	0.683598	0.889007	0.768945	0.441926	0.993863	Rothia mucilaginosa–ASV26	Rothia mucilaginosa
ASV27	639.051	-0.300479	0.776258	-0.387086	0.698693	0.999575	Rothia mucilaginosa–ASV27	Rothia mucilaginosa
ASV28	859.626	0.786999	0.596693	1.31893	0.187191	0.821328	Leptotrichia sp. HMT 221–ASV28	Leptotrichia sp. HMT 221
ASV29	787.629	-0.155326	0.255832	-0.607141	0.543757	0.999575	Campylobacter concisus–ASV29	Campylobacter concisus
ASV30	0.0729184	-0.122022	4.93193	-0.0247412	0.980261	0.999575	Prevotella histicola–ASV30	Prevotella histicola
ASV31	0.635381	0.473009	2.56057	0.184728	0.853443	0.999575	Enterococcus faecalis–ASV31	Enterococcus faecalis
ASV32	728.513	-0.0170558	0.722782	-0.0235974	0.981174	0.999575	Prevotella pallens–ASV32	Prevotella pallens
ASV33	650.194	0.370013	0.361185	1.02444	0.305627	0.927306	Lachnoanaerobaculum orale–ASV33	Lachnoanaerobaculum orale
ASV34	633.678	0.470083	0.441716	1.06422	0.287228	0.919224	Selenomonas sp. HMT 478–ASV34	Selenomonas sp. HMT 478
ASV35	427.994	1.6014	1.07742	1.48633	0.137192	0.762993	Rothia mucilaginosa–ASV35	Rothia mucilaginosa
ASV36	656.076	0.477985	0.775847	0.616082	0.53784	0.999575	Prevotella pallens–ASV36	Prevotella pallens
ASV37	0.827055	1.29003	1.78126	0.724224	0.468928	0.997849	Acinetobacter johnsonii–ASV37	Acinetobacter johnsonii
ASV38	619.635	2.21213	1.07528	2.05726	0.0396617	0.439016	Leptotrichia sp. HMT 218–ASV38	Leptotrichia sp. HMT 218
ASV39	523.526	1.82484	0.631358	2.89034	0.00384828	0.167675	Porphyromonas pasteri–ASV39	Porphyromonas pasteri
ASV40	2.57989	-0.11844	0.887103	-0.133513	0.893787	0.999575	Staphylococcus pasteuri–ASV40	Staphylococcus pasteuri
ASV41	66.0989	1.29889	0.84486	1.5374	0.124196	0.762993	Bifidobacterium breve–ASV41	Bifidobacterium breve
ASV42	411.712	0.415146	0.71428	0.58121	0.561099	0.999575	Leptotrichia sp. HMT 221–ASV42	Leptotrichia sp. HMT 221
ASV43	5.71829	0.616365	0.87474	0.704627	0.481043	0.998082	Moraxella nonliquefaciens–ASV43	Moraxella nonliquefaciens
ASV44	354.079	0.268645	0.291823	0.920576	0.357272	0.962474	Atopobium parvulum–ASV44	Atopobium parvulum
ASV45	278.03	2.60342	1.02472	2.54063	0.0110653	0.241066	Mitsuokella sp. HMT 521–ASV45	Mitsuokella sp. HMT 521
ASV46	0.123153	0.677643	2.53911	0.266882	0.78956	0.999575	Lachnoanaerobaculum umeaense–ASV46	Lachnoanaerobaculum umeaense
ASV47	438.767	0.804128	0.880216	0.913558	0.360949	0.962474	Alloprevotella rava–ASV47	Alloprevotella rava
ASV48	344.603	0.416183	0.399356	1.04213	0.297349	0.925424	Stomatobaculum longum–ASV48	Stomatobaculum longum
ASV49	332.056	0.603591	0.80234	0.752288	0.451878	0.993863	Leptotrichia sp. HMT 215–ASV49	Leptotrichia sp. HMT 215
ASV50	0.475101	0.747532	1.85167	0.403706	0.686429	0.999575	Bacteroides heparinolyticus–ASV50	Bacteroides heparinolyticus
ASV51	0.0201531	0.0264063	4.93195	0.00535414	0.995728	0.999575	Lachnoanaerobaculum orale–ASV51	Lachnoanaerobaculum orale
ASV52	302.873	0.12798	0.504565	0.253644	0.799771	0.999575	Alloprevotella sp. HMT 308–ASV52	Alloprevotella sp. HMT 308
ASV53	0.104346	0.644577	4.4289	0.145539	0.884285	0.999575	Lachnospiraceae [G-2] [G-2] bacterium HMT 088–ASV53	Lachnospiraceae [G-2] [G-2] bacterium HMT 088
ASV54	17.2751	24.1005	4.93066	4.88789	1.01925e-06	7.77176e-05	Streptococcus salivarius–ASV54	Streptococcus salivarius
ASV55	282.596	0.964275	0.707727	1.3625	0.173042	0.821328	Stomatobaculum sp. HMT 097–ASV55	Stomatobaculum sp. HMT 097
ASV56	0.00850197	-0.346199	4.93191	-0.0701957	0.944038	0.999575	Lachnoanaerobaculum orale–ASV56	Lachnoanaerobaculum orale
ASV57	3.1884	0.694692	1.1263	0.616789	0.537374	0.999575	Escherichia coli–ASV57	Escherichia coli
ASV58	222.254	0.55913	0.38001	1.47136	0.141195	0.769006	Oribacterium sinus–ASV58	Oribacterium sinus
ASV59	284.931	0.608354	1.10206	0.552017	0.580937	0.999575	Leptotrichia sp. HMT 417–ASV59	Leptotrichia sp. HMT 417
ASV60	218.355	1.64764	0.84284	1.95487	0.0505989	0.532161	Prevotella nanceiensis–ASV60	Prevotella nanceiensis
ASV61	0.0176304	0.250408	4.93195	0.0507726	0.959507	0.999575	Lachnospiraceae [G-2] [G-2] bacterium HMT 096–ASV61	Lachnospiraceae [G-2] [G-2] bacterium HMT 096
ASV62	178.501	0.188541	0.448647	0.420244	0.674308	0.999575	Actinomyces lingnae [Not Validly Published]–ASV62	Actinomyces lingnae [Not Validly Published]
ASV63	125.555	1.48918	0.863141	1.7253	0.0844727	0.68219	Neisseria sicca–ASV63	Neisseria sicca
ASV64	267.112	2.7791	1.05784	2.62714	0.00861066	0.218854	Leptotrichia sp. HMT 215–ASV64	Leptotrichia sp. HMT 215
ASV65	0.129763	0.602769	4.40419	0.136862	0.89114	0.999575	Lachnoanaerobaculum orale–ASV65	Lachnoanaerobaculum orale
ASV66	0.31752	1.33753	2.88921	0.462941	0.643407	0.999575	Olsenella profusa–ASV66	Olsenella profusa
ASV67	197.176	1.5186	0.497136	3.05471	0.0022528	0.137421	Lachnoanaerobaculum umeaense–ASV67	Lachnoanaerobaculum umeaense
ASV68	0.00984803	0.231304	4.93195	0.046899	0.962594	0.999575	Lachnospiraceae [G-2] [G-2] bacterium HMT 088–ASV68	Lachnospiraceae [G-2] [G-2] bacterium HMT 088
ASV69	0.00812762	0.221752	4.93195	0.0449622	0.964137	0.999575	Lachnospiraceae [G-7] [G-7] bacterium HMT 086–ASV69	Lachnospiraceae [G-7] [G-7] bacterium HMT 086
ASV70	106.797	0.552829	0.420394	1.31503	0.188501	0.821328	Rothia dentocariosa–ASV70	Rothia dentocariosa
ASV71	0.038122	0.240856	4.93195	0.0488358	0.96105	0.999575	Prevotella histicola–ASV71	Prevotella histicola
ASV72	0.750777	1.01179	2.43655	0.415255	0.677955	0.999575	Lactobacillus paracasei–ASV72	Lactobacillus paracasei
ASV73	98.7713	3.55369	1.35209	2.6283	0.0085814	0.218854	Leptotrichia sp. HMT 218–ASV73	Leptotrichia sp. HMT 218
ASV74	6.4675	5.52185	4.93072	1.11989	0.262762	0.890471	Streptococcus salivarius–ASV74	Streptococcus salivarius
ASV75	0.00832024	0.2122	4.93195	0.0430254	0.965681	0.999575	Shuttleworthia satelles–ASV75	Shuttleworthia satelles
ASV76	114.496	0.881345	0.864481	1.01951	0.307962	0.927306	Veillonella dispar–ASV76	Veillonella dispar
ASV77	2.248	1.89111	1.54221	1.22623	0.220111	0.823095	Corynebacterium pseudodiphtheriticum–ASV77	Corynebacterium pseudodiphtheriticum
ASV79	114.51	0.720973	0.608893	1.18407	0.236385	0.824156	Prevotella melaninogenica–ASV79	Prevotella melaninogenica
ASV80	7.95772	5.82085	4.9307	1.18053	0.237789	0.824156	Neisseria perflava–ASV80	Neisseria perflava
ASV81	5.37725	-4.01775	4.91833	-0.816894	0.413989	0.993863	Streptococcus salivarius–ASV81	Streptococcus salivarius
ASV82	76.8789	0.596677	1.63534	0.364863	0.715213	0.999575	Fusobacterium periodonticum–ASV82	Fusobacterium periodonticum
ASV83	143.007	0.299774	0.35638	0.841165	0.400256	0.993863	Mogibacterium diversum–ASV83	Mogibacterium diversum
ASV84	153.046	0.75572	0.668883	1.12983	0.25855	0.886042	Peptostreptococcus stomatis–ASV84	Peptostreptococcus stomatis
ASV85	28.4955	1.51846	1.62351	0.935295	0.349636	0.952134	Lactobacillus fermentum–ASV85	Lactobacillus fermentum
ASV86	64.5185	1.0088	0.957193	1.05391	0.291923	0.919224	Streptococcus sanguinis–ASV86	Streptococcus sanguinis
ASV88	122.274	0.177931	0.339766	0.523686	0.600497	0.999575	Solobacterium moorei–ASV88	Solobacterium moorei
ASV89	11.5825	6.36226	4.93068	1.29034	0.196932	0.823095	Neisseria perflava–ASV89	Neisseria perflava
ASV90	63.8415	0.940381	1.43974	0.653161	0.513652	0.999575	Prevotella sp. HMT 309–ASV90	Prevotella sp. HMT 309
ASV91	0.493025	1.88032	3.98911	0.471362	0.637382	0.999575	Bifidobacterium breve–ASV91	Bifidobacterium breve
ASV92	0.0625895	0.221752	4.93195	0.0449622	0.964137	0.999575	Butyrivibrio sp. HMT 090–ASV92	Butyrivibrio sp. HMT 090
ASV93	0.193051	0.251338	3.63333	0.0691756	0.94485	0.999575	Lachnospiraceae [G-2] [G-2] bacterium HMT 096–ASV93	Lachnospiraceae [G-2] [G-2] bacterium HMT 096
ASV94	0.0966103	0.500402	4.93194	0.101462	0.919184	0.999575	Eubacterium limosum–ASV94	Eubacterium limosum
ASV96	21.8501	24.713	3.63241	6.80349	1.02114e-11	1.03816e-09	Streptococcus salivarius–ASV96	Streptococcus salivarius
ASV97	0.161674	-0.00802149	3.66324	-0.00218973	0.998253	0.999575	Bacteroides heparinolyticus–ASV97	Bacteroides heparinolyticus
ASV98	99.0185	0.497189	0.496838	1.00071	0.316968	0.938596	Catonella morbi–ASV98	Catonella morbi
ASV99	86.6299	-0.136845	1.78954	-0.0764693	0.939046	0.999575	Veillonella atypica–ASV99	Veillonella atypica
ASV100	83.6811	0.102776	0.778752	0.131975	0.895004	0.999575	Stomatobaculum longum–ASV100	Stomatobaculum longum
ASV101	98.9178	0.522622	1.45754	0.358564	0.719921	0.999575	Prevotella salivae–ASV101	Prevotella salivae
ASV102	69.3725	0.533395	1.69781	0.314166	0.753395	0.999575	Leptotrichia sp. HMT 463–ASV102	Leptotrichia sp. HMT 463
ASV103	112.635	0.225816	0.548549	0.411661	0.680588	0.999575	Peptostreptococcaceae [XI][G-1] [XI][G-1] sulci–ASV103	Peptostreptococcaceae [XI][G-1] [XI][G-1] sulci
ASV104	92.1465	0.0468418	0.482125	0.097157	0.922602	0.999575	Ruminococcaceae [G-2] [G-2] bacterium HMT 085–ASV104	Ruminococcaceae [G-2] [G-2] bacterium HMT 085
ASV106	103.164	-0.555691	0.743687	-0.74721	0.454937	0.993863	Ruminococcaceae [G-1] [G-1] bacterium HMT 075–ASV106	Ruminococcaceae [G-1] [G-1] bacterium HMT 075
ASV107	0.768327	2.5273	4.93138	0.512494	0.608305	0.999575	Veillonella atypica–ASV107	Veillonella atypica
ASV108	101.559	0.363725	0.659036	0.551904	0.581014	0.999575	Prevotella sp. HMT 305–ASV108	Prevotella sp. HMT 305
ASV109	43.6787	0.77656	0.649839	1.195	0.232086	0.823095	Actinomyces naeslundii–ASV109	Actinomyces naeslundii
ASV110	0.0113537	0.2122	4.93195	0.0430254	0.965681	0.999575	Lachnospiraceae [G-8] [G-8] bacterium HMT 500–ASV110	Lachnospiraceae [G-8] [G-8] bacterium HMT 500
ASV111	124.191	0.0535317	1.27407	0.0420164	0.966486	0.999575	Prevotella sp. HMT 309–ASV111	Prevotella sp. HMT 309
ASV112	74.9593	-0.161505	1.73809	-0.0929212	0.925966	0.999575	Veillonella atypica–ASV112	Veillonella atypica
ASV113	77.4946	0.138086	0.41478	0.332915	0.739199	0.999575	Oribacterium asaccharolyticum–ASV113	Oribacterium asaccharolyticum
ASV114	8.6445	3.43583	1.50576	2.28179	0.0225018	0.342543	Lactobacillus gasseri–ASV114	Lactobacillus gasseri
ASV115	4.6507	0.125079	3.06652	0.0407886	0.967464	0.999575	Neisseria perflava–ASV115	Neisseria perflava
ASV116	87.1002	0.564695	0.51818	1.08977	0.275817	0.90456	Bergeyella sp. HMT 322–ASV116	Bergeyella sp. HMT 322
ASV117	75.0583	0.0606084	0.613368	0.0988123	0.921287	0.999575	Actinomyces lingnae [Not Validly Published]–ASV117	Actinomyces lingnae [Not Validly Published]
ASV118	79.3846	0.807699	0.585105	1.38043	0.167453	0.821328	Fusobacterium sp. HMT 203–ASV118	Fusobacterium sp. HMT 203
ASV119	0.0506564	-0.0783456	4.93193	-0.0158854	0.987326	0.999575	Bacteroides heparinolyticus–ASV119	Bacteroides heparinolyticus
ASV120	51.4653	1.95546	0.732222	2.67058	0.00757201	0.218854	Capnocytophaga leadbetteri–ASV120	Capnocytophaga leadbetteri
ASV121	94.5884	0.603306	0.781184	0.772297	0.439939	0.993863	Prevotella sp. HMT 396–ASV121	Prevotella sp. HMT 396
ASV122	17.4345	3.40177	2.23296	1.52344	0.12765	0.762993	Haemophilus paraphrohaemolyticus–ASV122	Haemophilus paraphrohaemolyticus
ASV124	23.8416	0.669471	1.5218	0.43992	0.659995	0.999575	Haemophilus pittmaniae–ASV124	Haemophilus pittmaniae
ASV125	23.4771	0.129805	0.636799	0.20384	0.838479	0.999575	Lautropia mirabilis–ASV125	Lautropia mirabilis
ASV126	0.0196961	0.279096	4.93195	0.0565894	0.954872	0.999575	Lachnospiraceae [G-7] [G-7] bacterium HMT 086–ASV126	Lachnospiraceae [G-7] [G-7] bacterium HMT 086
ASV127	37.6013	23.8648	2.64003	9.03959	1.57255e-19	2.39814e-17	Actinomyces sp. HMT 180–ASV127	Actinomyces sp. HMT 180
ASV130	0.018468	0.288708	4.93195	0.0585383	0.95332	0.999575	Lachnospiraceae [G-2] [G-2] bacterium HMT 088–ASV130	Lachnospiraceae [G-2] [G-2] bacterium HMT 088
ASV131	20.8753	2.65069	2.07764	1.27582	0.202019	0.823095	Prevotella aurantiaca–ASV131	Prevotella aurantiaca
ASV132	31.6198	0.151224	0.587924	0.257216	0.797012	0.999575	Corynebacterium matruchotii–ASV132	Corynebacterium matruchotii
ASV133	59.724	3.03641	1.13302	2.67993	0.00736381	0.218854	Prevotella nanceiensis–ASV133	Prevotella nanceiensis
ASV134	0.585126	-0.731427	3.07126	-0.238152	0.811763	0.999575	Bifidobacterium scardovii–ASV134	Bifidobacterium scardovii
ASV135	13.1284	1.31505	0.900895	1.45971	0.14437	0.772504	Dialister invisus–ASV135	Dialister invisus
ASV136	0.0161436	0.00869933	4.93196	0.00176387	0.998593	0.999575	Bacteroides heparinolyticus–ASV136	Bacteroides heparinolyticus
ASV138	0.223667	-1.15531	2.68	-0.431085	0.666407	0.999575	Lachnospiraceae [G-2] [G-2] bacterium HMT 096–ASV138	Lachnospiraceae [G-2] [G-2] bacterium HMT 096
ASV139	25.0109	0.168886	0.809238	0.208698	0.834684	0.999575	Haemophilus influenzae–ASV139	Haemophilus influenzae
ASV140	0.00599865	0.237828	4.93195	0.0482218	0.96154	0.999575	Methanobrevibacter oralis–ASV140	Methanobrevibacter oralis
ASV141	17.9567	2.09125	1.98601	1.05299	0.292343	0.919224	Prevotella sp. HMT 309–ASV141	Prevotella sp. HMT 309
ASV144	0	0	0	0	1		Rothia mucilaginosa–ASV144	Rothia mucilaginosa
ASV145	0.00782503	0.240856	4.93195	0.0488358	0.96105	0.999575	Lachnoanaerobaculum saburreum–ASV145	Lachnoanaerobaculum saburreum
ASV146	0.00342426	0.2122	4.93195	0.0430254	0.965681	0.999575	Eggerthia catenaformis–ASV146	Eggerthia catenaformis
ASV147	44.037	-1.4785	2.4942	-0.592777	0.553331	0.999575	Veillonella atypica–ASV147	Veillonella atypica
ASV148	0.174747	-0.48688	3.93911	-0.123601	0.901631	0.999575	Pseudomonas aeruginosa–ASV148	Pseudomonas aeruginosa
ASV149	0	0	0	0	1		Neisseria perflava–ASV149	Neisseria perflava
ASV150	0.0194421	0.305493	4.93195	0.0619417	0.950609	0.999575	Lachnoanaerobaculum saburreum–ASV150	Lachnoanaerobaculum saburreum
ASV151	22.4344	0.762898	0.962495	0.792625	0.427996	0.993863	Capnocytophaga sputigena–ASV151	Capnocytophaga sputigena
ASV152	30.2753	1.19274	0.790779	1.5083	0.131477	0.762993	Aggregatibacter segnis–ASV152	Aggregatibacter segnis
ASV153	0.0140144	-0.14536	4.93195	-0.0294732	0.976487	0.999575	Lachnoanaerobaculum saburreum–ASV153	Lachnoanaerobaculum saburreum
ASV155	0.0136617	0.231304	4.93195	0.046899	0.962594	0.999575	Erysipelotrichaceae [G-1] [G-1] bacterium HMT 905–ASV155	Erysipelotrichaceae [G-1] [G-1] bacterium HMT 905
ASV156	0.322273	0.942504	4.9319	0.191104	0.848444	0.999575	Streptococcus salivarius–ASV156	Streptococcus salivarius
ASV158	30.7851	1.13216	0.686833	1.64838	0.0992744	0.720921	Streptococcus mutans–ASV158	Streptococcus mutans
ASV159	62.8037	0.367316	0.806518	0.455434	0.648797	0.999575	Capnocytophaga gingivalis–ASV159	Capnocytophaga gingivalis
ASV160	0.498982	-1.17922	4.92589	-0.239393	0.810801	0.999575	Actinomyces graevenitzii–ASV160	Actinomyces graevenitzii
ASV161	6.59306	2.08031	3.03833	0.684687	0.493542	0.999575	Rothia mucilaginosa–ASV161	Rothia mucilaginosa
ASV162	10.3923	6.20587	3.97486	1.56128	0.118458	0.752699	Prevotella melaninogenica–ASV162	Prevotella melaninogenica
ASV163	49.4695	0.0702905	0.972885	0.0722495	0.942403	0.999575	Prevotella sp. HMT 305–ASV163	Prevotella sp. HMT 305
ASV164	6.72831	2.22009	3.40606	0.651807	0.514526	0.999575	Veillonella atypica–ASV164	Veillonella atypica
ASV165	11.8151	1.03742	0.642971	1.61348	0.106639	0.745593	Corynebacterium durum–ASV165	Corynebacterium durum
ASV168	52.7748	0.912022	1.009	0.903886	0.366056	0.962474	Oribacterium parvum–ASV168	Oribacterium parvum
ASV169	16.3773	24.2821	2.34725	10.3449	4.41379e-25	1.34621e-22	Alloprevotella tannerae–ASV169	Alloprevotella tannerae
ASV170	43.178	0.697527	1.0324	0.675636	0.499272	0.999575	Leptotrichia wadei–ASV170	Leptotrichia wadei
ASV172	23.1781	-0.425614	1.40219	-0.303536	0.761481	0.999575	Alloprevotella rava–ASV172	Alloprevotella rava
ASV173	3.47751	-1.47564	4.43509	-0.33272	0.739346	0.999575	Corynebacterium singulare–ASV173	Corynebacterium singulare
ASV174	27.8542	1.22361	1.10039	1.11198	0.266148	0.892033	Fusobacterium nucleatum subsp. vincentii–ASV174	Fusobacterium nucleatum subsp. vincentii
ASV175	23.5325	-0.141096	0.648403	-0.217605	0.827737	0.999575	Prevotella nigrescens–ASV175	Prevotella nigrescens
ASV176	10.8397	1.95863	3.53195	0.554545	0.579206	0.999575	Veillonella atypica–ASV176	Veillonella atypica
ASV177	9.99214	0.870302	0.887829	0.980258	0.326959	0.943351	Rothia aeria–ASV177	Rothia aeria
ASV178	40.5181	-0.0894616	0.671857	-0.133156	0.89407	0.999575	Butyrivibrio sp. HMT 455–ASV178	Butyrivibrio sp. HMT 455
ASV180	8.45989	5.07523	1.99725	2.5411	0.0110503	0.241066	Lactobacillus salivarius–ASV180	Lactobacillus salivarius
ASV182	25.4308	2.62838	1.67212	1.57189	0.115976	0.752613	Prevotella shahii–ASV182	Prevotella shahii
ASV183	19.0061	3.36289	2.55211	1.31769	0.187608	0.821328	Leptotrichia sp. HMT 218–ASV183	Leptotrichia sp. HMT 218
ASV184	13.4624	-0.92818	1.06949	-0.867874	0.385464	0.987953	Prevotella oris–ASV184	Prevotella oris
ASV186	13.319	2.82963	2.33691	1.21084	0.225956	0.823095	Campylobacter rectus–ASV186	Campylobacter rectus
ASV187	23.6352	2.62034	1.41359	1.85368	0.0637845	0.572184	Parvimonas sp. HMT 110–ASV187	Parvimonas sp. HMT 110
ASV188	8.62237	5.93663	4.38835	1.35282	0.176115	0.821328	Prevotella sp. HMT 306–ASV188	Prevotella sp. HMT 306
ASV189	0.00614771	0.2122	4.93195	0.0430254	0.965681	0.999575	Porphyromonas sp. HMT 284–ASV189	Porphyromonas sp. HMT 284
ASV190	21.2001	3.45342	2.00498	1.72242	0.0849941	0.68219	Alloprevotella sp. HMT 914–ASV190	Alloprevotella sp. HMT 914
ASV192	0.0352146	0.336613	4.93195	0.0682516	0.945585	0.999575	Peptococcus sp. HMT 167–ASV192	Peptococcus sp. HMT 167
ASV193	2.0179	3.84247	4.93096	0.779254	0.43583	0.993863	Veillonella atypica–ASV193	Veillonella atypica
ASV194	3.62402	4.68584	4.93081	0.950319	0.34195	0.952134	Haemophilus sputorum–ASV194	Haemophilus sputorum
ASV195	0.00942456	0.231304	4.93195	0.046899	0.962594	0.999575	Bacteroides pyogenes–ASV195	Bacteroides pyogenes
ASV197	6.32835	5.49065	4.04765	1.3565	0.174939	0.821328	Veillonella atypica–ASV197	Veillonella atypica
ASV198	12.1702	6.43365	3.1374	2.05063	0.0403031	0.439016	Leptotrichia sp. HMT 417–ASV198	Leptotrichia sp. HMT 417
ASV199	6.07895	-1.35264	3.69052	-0.366518	0.713978	0.999575	Veillonella atypica–ASV199	Veillonella atypica
ASV201	3.93396	-0.46116	3.26666	-0.141172	0.887734	0.999575	Fusobacterium periodonticum–ASV201	Fusobacterium periodonticum
ASV202	0.452481	1.63081	3.2476	0.502158	0.615556	0.999575	Lactobacillus casei–ASV202	Lactobacillus casei
ASV204	0.136628	0.953941	4.93189	0.193423	0.846628	0.999575	Prevotella histicola–ASV204	Prevotella histicola
ASV205	11.2703	0.868069	1.13607	0.764101	0.444807	0.993863	Lactococcus lactis–ASV205	Lactococcus lactis
ASV206	17.6264	-0.0952695	1.04654	-0.0910327	0.927467	0.999575	Fusobacterium nucleatum subsp. animalis–ASV206	Fusobacterium nucleatum subsp. animalis
ASV207	13.4406	2.66874	1.68118	1.58742	0.112418	0.752613	Prevotella oulorum–ASV207	Prevotella oulorum
ASV208	15.4878	0.673878	1.38822	0.485425	0.627375	0.999575	Neisseria oralis–ASV208	Neisseria oralis
ASV209	2.03585	3.85567	4.93096	0.781931	0.434255	0.993863	Rothia mucilaginosa–ASV209	Rothia mucilaginosa
ASV213	26.1195	0.896453	0.711501	1.25995	0.207689	0.823095	Alloscardovia omnicolens–ASV213	Alloscardovia omnicolens
ASV214	22.9589	0.854879	0.783238	1.09147	0.275067	0.90456	Selenomonas sputigena–ASV214	Selenomonas sputigena
ASV215	19.9264	0.400913	1.73175	0.231507	0.816921	0.999575	Prevotella oulorum–ASV215	Prevotella oulorum
ASV216	0.0126219	0.269056	4.93195	0.0545536	0.956494	0.999575	Prevotella oris–ASV216	Prevotella oris
ASV217	23.0678	3.11837	1.61483	1.93108	0.0534727	0.543639	Tannerella sp. HMT 916–ASV217	Tannerella sp. HMT 916
ASV219	20.0745	2.60469	2.56625	1.01498	0.310115	0.927306	Leptotrichia sp. HMT 417–ASV219	Leptotrichia sp. HMT 417
ASV220	1.59306	3.5014	4.93105	0.710073	0.477659	0.997849	Leptotrichia sp. HMT 417–ASV220	Leptotrichia sp. HMT 417
ASV221	13.7212	4.64071	2.47875	1.87219	0.0611797	0.572184	Veillonella rogosae–ASV221	Veillonella rogosae
ASV222	0.0833527	0.571179	3.59757	0.158768	0.873852	0.999575	Lachnospiraceae [G-2] [G-2] bacterium HMT 096–ASV222	Lachnospiraceae [G-2] [G-2] bacterium HMT 096
ASV225	0.995197	2.63127	4.93134	0.533581	0.593631	0.999575	Prevotella histicola–ASV225	Prevotella histicola
ASV227	20.9135	0.736029	1.28488	0.572837	0.566755	0.999575	Campylobacter sp. HMT 044–ASV227	Campylobacter sp. HMT 044
ASV228	0.00359171	0.202647	4.93195	0.0410887	0.967225	0.999575	Lachnospiraceae [G-2] [G-2] bacterium HMT 088–ASV228	Lachnospiraceae [G-2] [G-2] bacterium HMT 088
ASV229	8.31703	5.88502	2.61403	2.25132	0.0243655	0.342543	Haemophilus parainfluenzae–ASV229	Haemophilus parainfluenzae
ASV230	7.18719	2.48521	1.87841	1.32304	0.185822	0.821328	Arthrospira platensis–ASV230	Arthrospira platensis
ASV231	12.8794	1.18867	0.738645	1.60925	0.107561	0.745593	Porphyromonas endodontalis–ASV231	Porphyromonas endodontalis
ASV233	22.0001	3.63836	1.74722	2.08237	0.0373087	0.43766	Alloprevotella rava–ASV233	Alloprevotella rava
ASV234	19.6226	1.54139	0.711802	2.16547	0.0303517	0.37029	Leptotrichia hongkongensis–ASV234	Leptotrichia hongkongensis
ASV236	10.0484	3.36686	1.35218	2.48994	0.0127763	0.259785	Streptococcus downei–ASV236	Streptococcus downei
ASV237	1.4725	0.396283	4.92359	0.0804867	0.93585	0.999575	Leptotrichia sp. HMT 417–ASV237	Leptotrichia sp. HMT 417
ASV239	0.183423	-0.789897	2.97767	-0.265273	0.790799	0.999575	Bacteroides pyogenes–ASV239	Bacteroides pyogenes
ASV240	0.00488646	0.202647	4.93195	0.0410887	0.967225	0.999575	Tannerella sp. HMT 916–ASV240	Tannerella sp. HMT 916
ASV241	7.46819	0.980676	1.97949	0.495419	0.620304	0.999575	Haemophilus paraphrohaemolyticus–ASV241	Haemophilus paraphrohaemolyticus
ASV243	10.0018	3.48861	1.56193	2.23352	0.025515	0.342543	Prevotella intermedia–ASV243	Prevotella intermedia
ASV244	0	0	0	0	1		Actinomyces graevenitzii–ASV244	Actinomyces graevenitzii
ASV245	0.645544	2.31563	4.93146	0.469563	0.638667	0.999575	Prevotella melaninogenica–ASV245	Prevotella melaninogenica
ASV246	0.0101966	0.202647	4.93195	0.0410887	0.967225	0.999575	Lachnoanaerobaculum orale–ASV246	Lachnoanaerobaculum orale
ASV247	1.65171	0.87972	1.32651	0.663181	0.507214	0.999575	Pseudomonas pseudoalcaligenes–ASV247	Pseudomonas pseudoalcaligenes
ASV248	8.88225	5.97944	4.68303	1.27683	0.201662	0.823095	Neisseria perflava–ASV248	Neisseria perflava
ASV249	22.2344	0.361276	0.986874	0.366082	0.714304	0.999575	Leptotrichia buccalis–ASV249	Leptotrichia buccalis
ASV251	23.9122	3.2869	1.34766	2.43896	0.0147296	0.280783	Fusobacterium sp. HMT 203–ASV251	Fusobacterium sp. HMT 203
ASV252	13.7867	2.21249	1.15956	1.90804	0.0563861	0.554766	Alloprevotella sp. HMT 473–ASV252	Alloprevotella sp. HMT 473
ASV253	12.5087	-1.30213	0.871134	-1.49475	0.134978	0.762993	Prevotella denticola–ASV253	Prevotella denticola
ASV256	1.81092	3.6881	4.931	0.747943	0.454495	0.993863	Leptotrichia sp. HMT 221–ASV256	Leptotrichia sp. HMT 221
ASV258	6.54932	-0.26597	1.46148	-0.181988	0.855593	0.999575	Actinomyces naeslundii–ASV258	Actinomyces naeslundii
ASV259	8.30063	5.88207	3.5547	1.65473	0.0979794	0.720921	Prevotella melaninogenica–ASV259	Prevotella melaninogenica
ASV260	0	0	0	0	1		Neisseria perflava–ASV260	Neisseria perflava
ASV261	6.18888	1.73374	2.03019	0.853977	0.393118	0.990916	Absconditabacteria (SR1) [G-1] (SR1) [G-1] bacterium HMT 875–ASV261	Absconditabacteria (SR1) [G-1] (SR1) [G-1] bacterium HMT 875
ASV262	0.157626	-0.00192551	3.61862	-0.000532111	0.999575	0.999575	Cupriavidus gilardii–ASV262	Cupriavidus gilardii
ASV263	14.0552	-1.10607	2.68727	-0.411597	0.680635	0.999575	Streptococcus australis–ASV263	Streptococcus australis
ASV264	7.78947	4.57539	1.53981	2.97139	0.00296451	0.150696	Porphyromonas gingivalis–ASV264	Porphyromonas gingivalis
ASV265	0.0859442	0.22891	4.93193	0.0464138	0.96298	0.999575	Bacteroides heparinolyticus–ASV265	Bacteroides heparinolyticus
ASV267	19.6021	0.996613	0.833746	1.19534	0.231953	0.823095	Neisseria flavescens–ASV267	Neisseria flavescens
ASV268	14.1666	-0.0391787	0.866009	-0.0452405	0.963916	0.999575	Kingella denitrificans–ASV268	Kingella denitrificans
ASV269	6.66079	5.56415	4.06506	1.36877	0.17107	0.821328	Streptococcus australis–ASV269	Streptococcus australis
ASV270	0.00348821	0.202647	4.93195	0.0410887	0.967225	0.999575	Lachnoanaerobaculum orale–ASV270	Lachnoanaerobaculum orale
ASV271	6.13673	1.01649	0.815434	1.24656	0.212558	0.823095	Janibacter indicus–ASV271	Janibacter indicus
ASV272	0.00224949	0.204375	4.93195	0.041439	0.966946	0.999575	Lachnoanaerobaculum saburreum–ASV272	Lachnoanaerobaculum saburreum
ASV273	4.30183	4.93331	2.90222	1.69984	0.0891607	0.697282	Leptotrichia sp. HMT 215–ASV273	Leptotrichia sp. HMT 215
ASV274	0	0	0	0	1		Streptococcus salivarius–ASV274	Streptococcus salivarius
ASV275	0.900763	2.72886	4.9313	0.553374	0.580007	0.999575	Veillonella sp. HMT 917–ASV275	Veillonella sp. HMT 917
ASV276	0.00351139	0.2122	4.93195	0.0430254	0.965681	0.999575	Lachnospiraceae [G-2] [G-2] bacterium HMT 096–ASV276	Lachnospiraceae [G-2] [G-2] bacterium HMT 096
ASV278	0.575539	2.18552	4.93151	0.443175	0.657639	0.999575	Prevotella melaninogenica–ASV278	Prevotella melaninogenica
ASV283	6.43624	2.4146	3.13619	0.769915	0.44135	0.993863	Veillonella dispar–ASV283	Veillonella dispar
ASV284	9.46437	0.990569	1.48124	0.668742	0.50366	0.999575	Selenomonas flueggei–ASV284	Selenomonas flueggei
ASV285	3.2359	1.60239	2.06185	0.777161	0.437064	0.993863	Lactobacillus panis–ASV285	Lactobacillus panis
ASV287	0.291854	1.50604	4.93177	0.305375	0.76008	0.999575	Veillonella atypica–ASV287	Veillonella atypica
ASV289	4.45438	4.98334	3.7419	1.33177	0.182937	0.821328	Lachnospiraceae [G-2] [G-2] bacterium HMT 096–ASV289	Lachnospiraceae [G-2] [G-2] bacterium HMT 096
ASV290	7.3198	1.29997	1.64362	0.790914	0.428994	0.993863	Veillonella denticariosi–ASV290	Veillonella denticariosi
ASV291	15.957	0.425344	0.955581	0.445115	0.656236	0.999575	Capnocytophaga granulosa–ASV291	Capnocytophaga granulosa
ASV293	11.06	2.55952	1.62739	1.57278	0.11577	0.752613	Neisseria oralis–ASV293	Neisseria oralis
ASV295	18.2644	-0.774377	1.00889	-0.767555	0.442752	0.993863	Streptococcus anginosus–ASV295	Streptococcus anginosus
ASV296	8.16751	5.85829	3.90796	1.49907	0.133856	0.762993	Prevotella histicola–ASV296	Prevotella histicola
ASV298	1.72849	3.62124	4.93101	0.734381	0.462716	0.993863	Lactobacillus brevis–ASV298	Lactobacillus brevis
ASV299	21.8691	0.823689	0.922872	0.892527	0.37211	0.970031	Oribacterium asaccharolyticum–ASV299	Oribacterium asaccharolyticum
ASV301	1.28468	3.20277	4.93114	0.649498	0.516016	0.999575	Rothia mucilaginosa–ASV301	Rothia mucilaginosa
ASV302	13.5326	2.93142	2.83318	1.03468	0.300819	0.926766	Leptotrichia sp. HMT 417–ASV302	Leptotrichia sp. HMT 417
ASV303	0.198	0.380198	2.97544	0.127779	0.898324	0.999575	Bacteroides pyogenes–ASV303	Bacteroides pyogenes
ASV304	0.0143519	0.269513	4.93195	0.0546463	0.95642	0.999575	Dialister sp. HMT 119–ASV304	Dialister sp. HMT 119
ASV305	0.0573074	0.486713	4.93194	0.098686	0.921388	0.999575	Oribacterium sinus–ASV305	Oribacterium sinus
ASV306	0.00409848	0.202647	4.93195	0.0410887	0.967225	0.999575	Clostridiales [F-1][G-2] [F-1][G-2] bacterium HMT 402–ASV306	Clostridiales [F-1][G-2] [F-1][G-2] bacterium HMT 402
ASV307	19.4679	1.24764	1.04254	1.19673	0.231411	0.823095	Selenomonas sputigena–ASV307	Selenomonas sputigena
ASV309	11.1597	-1.22717	1.35129	-0.908144	0.363802	0.962474	Leptotrichia sp. HMT 498–ASV309	Leptotrichia sp. HMT 498
ASV313	0.010501	0.202647	4.93195	0.0410887	0.967225	0.999575	Butyrivibrio sp. HMT 090–ASV313	Butyrivibrio sp. HMT 090
ASV315	5.65909	-0.816721	2.81026	-0.290621	0.771341	0.999575	Prevotella aurantiaca–ASV315	Prevotella aurantiaca
ASV316	1.74462	3.63463	4.93101	0.737096	0.461064	0.993863	Veillonella atypica–ASV316	Veillonella atypica
ASV317	10.0481	0.29418	1.236	0.238009	0.811874	0.999575	Aggregatibacter aphrophilus–ASV317	Aggregatibacter aphrophilus
ASV318	14.7222	0.587184	1.09422	0.536622	0.591529	0.999575	Leptotrichia shahii–ASV318	Leptotrichia shahii
ASV320	8.2682	1.06016	1.33443	0.794465	0.426925	0.993863	Tannerella sp. HMT 286–ASV320	Tannerella sp. HMT 286
ASV323	4.69597	1.35224	0.965964	1.39989	0.161548	0.821328	Leptothrix sp. HMT 266–ASV323	Leptothrix sp. HMT 266
ASV325	0.0605046	-0.0029843	4.93195	-0.000605095	0.999517	0.999575	Bacteroides heparinolyticus–ASV325	Bacteroides heparinolyticus
ASV328	8.36524	0.264536	1.43041	0.184937	0.853278	0.999575	Fusobacterium nucleatum subsp. vincentii–ASV328	Fusobacterium nucleatum subsp. vincentii
ASV329	15.9386	0.74143	1.20328	0.616174	0.537779	0.999575	Oribacterium asaccharolyticum–ASV329	Oribacterium asaccharolyticum
ASV330	0.0140868	0.250408	4.93195	0.0507726	0.959507	0.999575	Alloprevotella sp. HMT 912–ASV330	Alloprevotella sp. HMT 912
ASV331	4.0327	4.84016	2.68719	1.8012	0.0716721	0.607222	Prevotella melaninogenica–ASV331	Prevotella melaninogenica
ASV332	8.49763	4.57756	1.99515	2.29435	0.0217706	0.342543	Alloprevotella tannerae–ASV332	Alloprevotella tannerae
ASV333	0	0	0	0	1		Lactobacillus casei–ASV333	Lactobacillus casei
ASV335	5.53739	5.29765	4.93074	1.07441	0.282638	0.91707	Prevotella pallens–ASV335	Prevotella pallens
ASV336	0.197862	1.11145	4.93187	0.225361	0.821698	0.999575	Leptotrichia sp. HMT 215–ASV336	Leptotrichia sp. HMT 215
ASV337	5.18708	0.416112	2.88677	0.144144	0.885387	0.999575	Atopobium parvulum–ASV337	Atopobium parvulum
ASV338	1.62183	3.52602	4.93104	0.715067	0.474568	0.997849	Lachnoanaerobaculum umeaense–ASV338	Lachnoanaerobaculum umeaense
ASV339	0.0464965	-0.410158	4.93177	-0.0831665	0.933719	0.999575	Lachnospiraceae [G-2] [G-2] bacterium HMT 096–ASV339	Lachnospiraceae [G-2] [G-2] bacterium HMT 096
ASV340	0.811884	2.59552	4.93135	0.52633	0.598659	0.999575	Prevotella melaninogenica–ASV340	Prevotella melaninogenica
ASV341	16.2717	2.67655	1.20092	2.22874	0.0258311	0.342543	Peptococcus sp. HMT 167–ASV341	Peptococcus sp. HMT 167
ASV342	3.99964	4.82865	3.91723	1.23267	0.217699	0.823095	Fusobacterium periodonticum–ASV342	Fusobacterium periodonticum
ASV343	3.71586	1.00116	1.13701	0.880519	0.378578	0.978529	Scardovia wiggsiae–ASV343	Scardovia wiggsiae
ASV344	0.0104334	0.25996	4.93195	0.0527093	0.957963	0.999575	Lachnospiraceae [G-2] [G-2] bacterium HMT 096–ASV344	Lachnospiraceae [G-2] [G-2] bacterium HMT 096
ASV346	2.84227	2.56206	2.08412	1.22933	0.218949	0.823095	Absconditabacteria (SR1) [G-1] (SR1) [G-1] bacterium HMT 345–ASV346	Absconditabacteria (SR1) [G-1] (SR1) [G-1] bacterium HMT 345
ASV347	0.043848	0.25996	4.93195	0.0527093	0.957963	0.999575	Bacteroides pyogenes–ASV347	Bacteroides pyogenes
ASV349	0.00427768	0.202647	4.93195	0.0410887	0.967225	0.999575	Butyrivibrio sp. HMT 090–ASV349	Butyrivibrio sp. HMT 090
ASV350	1.16077	3.06467	4.93118	0.621487	0.534279	0.999575	Veillonella atypica–ASV350	Veillonella atypica
ASV353	4.45421	1.85444	1.4777	1.25495	0.209499	0.823095	Actinomyces sp. HMT 448–ASV353	Actinomyces sp. HMT 448
ASV354	0.00899797	0.263537	4.93195	0.0534346	0.957386	0.999575	Bacteroides pyogenes–ASV354	Bacteroides pyogenes
ASV355	2.0458	3.86208	4.9283	0.783654	0.433243	0.993863	Leptotrichia sp. HMT 417–ASV355	Leptotrichia sp. HMT 417
ASV356	0.173483	0.898414	3.38532	0.265385	0.790713	0.999575	Butyrivibrio sp. HMT 090–ASV356	Butyrivibrio sp. HMT 090
ASV357	15.6047	0.562387	0.600772	0.936106	0.349218	0.952134	Saccharibacteria (TM7) [G-1] (TM7) [G-1] bacterium HMT 352–ASV357	Saccharibacteria (TM7) [G-1] (TM7) [G-1] bacterium HMT 352
ASV360	2.1981	3.96628	4.2296	0.937743	0.348377	0.952134	Streptococcus mitis–ASV360	Streptococcus mitis
ASV362	0.0145074	0.250408	4.93195	0.0507726	0.959507	0.999575	Alloprevotella rava–ASV362	Alloprevotella rava
ASV363	11.0595	1.2031	0.984328	1.22225	0.221612	0.823095	Leptotrichia hofstadii–ASV363	Leptotrichia hofstadii
ASV364	7.53329	0.450067	1.25535	0.358521	0.719954	0.999575	Lautropia mirabilis–ASV364	Lautropia mirabilis
ASV365	0.0197589	-0.00338617	4.93195	-0.000686578	0.999452	0.999575	Ralstonia pickettii–ASV365	Ralstonia pickettii
ASV366	9.3443	1.29746	1.87197	0.693095	0.48825	0.999575	Granulicatella adiacens–ASV366	Granulicatella adiacens
ASV367	0.235684	1.16206	4.93186	0.235624	0.813725	0.999575	Veillonella atypica–ASV367	Veillonella atypica
ASV368	1.63444	2.69639	3.65516	0.737694	0.460701	0.993863	Prevotella salivae–ASV368	Prevotella salivae
ASV369	0.011868	0.202647	4.93195	0.0410887	0.967225	0.999575	Bacteroidetes [G-6] [G-6] bacterium HMT 516–ASV369	Bacteroidetes [G-6] [G-6] bacterium HMT 516
ASV370	1.58625	-0.617969	4.92096	-0.125579	0.900065	0.999575	Veillonella atypica–ASV370	Veillonella atypica
ASV374	0.975139	2.80169	4.93127	0.568147	0.569935	0.999575	Streptococcus pneumoniae–ASV374	Streptococcus pneumoniae
ASV377	9.73221	2.34313	0.845402	2.77162	0.00557785	0.212655	Abiotrophia defectiva–ASV377	Abiotrophia defectiva
ASV378	0.548346	1.55518	4.93175	0.31534	0.752504	0.999575	Prevotella histicola–ASV378	Prevotella histicola
ASV379	7.78812	5.78971	2.46653	2.34731	0.0189093	0.336648	Actinomyces sp. HMT 172–ASV379	Actinomyces sp. HMT 172
ASV380	1.15606	2.95175	4.93122	0.598584	0.54945	0.999575	Fusobacterium periodonticum–ASV380	Fusobacterium periodonticum
ASV381	0.16059	0.769428	4.93192	0.15601	0.876025	0.999575	Arthrospira platensis–ASV381	Arthrospira platensis
ASV383	0.970765	2.82581	4.93127	0.573039	0.566618	0.999575	Veillonella atypica–ASV383	Veillonella atypica
ASV384	4.66037	5.04902	3.96337	1.27392	0.202691	0.823095	Leptotrichia sp. HMT 417–ASV384	Leptotrichia sp. HMT 417
ASV386	5.37251	0.51532	2.42589	0.212426	0.831775	0.999575	Actinomyces graevenitzii–ASV386	Actinomyces graevenitzii

[truncated: 4 more sheets: Umami_dic, Undernutr, Age, Dentition]
