# Supplementary material for: Associations of the oral microbiota and Candida with taste, smell, appetite and undernutrition in older adults
Source: Sci Rep. 2021 Dec 1;11:23254. doi: 10.1038/s41598-021-02558-8 (PMC8636608; doi:10.1038/s41598-021-02558-8)
Supplement: Supplementary file 4 — Supplementary Information 4. [file 41598_2021_2558_MOESM4_ESM.xlsx]

## Sheet: Taste_dic
Supplementary Table S5: The results of the adjusted DESeq analysis
ASV	baseMean	log2FoldChange	lfcSE	stat	pvalue	padj	homd
ASV39	605.141	2.17453	0.64939	3.34857	0.0008123	0.169028	Porphyromonas pasteri
ASV67	197.176	1.64346	0.503051	3.26698	0.001087	0.169028	Lachnoanaerobaculum umeaense
ASV22	1094.7	1.12184	0.519511	2.15941	0.0308185	0.999934	Veillonella rogosae
ASV18	1556.44	0.901094	0.489571	1.84058	0.0656833	0.999934	Veillonella parvula
ASV57	4.81003	-2.1005	1.19221	-1.76185	0.078095	0.999934	Escherichia coli
ASV4	4592.13	0.643158	0.405053	1.58784	0.112324	0.999934	Prevotella histicola
ASV267	23.0494	1.23052	0.872552	1.41026	0.158463	0.999934	Neisseria flavescens
ASV70	140.494	0.603444	0.4364	1.38278	0.166734	0.999934	Rothia dentocariosa
ASV58	222.254	0.52441	0.383195	1.36852	0.171149	0.999934	Oribacterium sinus
ASV6	4013.82	0.520917	0.395367	1.31755	0.187654	0.999934	Haemophilus parainfluenzae
ASV12	1878.58	0.375546	0.301145	1.24706	0.212376	0.999934	Actinomyces sp. HMT 180
ASV48	344.603	0.494339	0.40577	1.21827	0.22312	0.999934	Stomatobaculum longum
ASV19	1236.67	0.453155	0.377171	1.20146	0.229574	0.999934	Streptococcus lactarius
ASV168	52.7748	1.1572	1.02983	1.12368	0.261149	0.999934	Oribacterium parvum
ASV116	87.1002	0.586725	0.528	1.11122	0.266473	0.999934	Bergeyella sp. HMT 322
ASV323	6.3233	1.10229	1.02016	1.08051	0.279916	0.999934	Leptothrix sp. HMT 266
ASV5	4254.14	0.358793	0.343991	1.04303	0.296935	0.999934	Prevotella melaninogenica
ASV1	13525.6	0.205021	0.206464	0.993011	0.320705	0.999934	Streptococcus salivarius
ASV3	4113.27	0.122765	0.131248	0.935369	0.349598	0.999934	Streptococcus australis
ASV44	354.079	0.268713	0.297861	0.902141	0.366982	0.999934	Atopobium parvulum
ASV135	32.527	0.904291	1.01041	0.894973	0.370801	0.999934	Dialister invisus
ASV33	650.194	0.314512	0.359358	0.875206	0.381462	0.999934	Lachnoanaerobaculum orale
ASV16	1505.52	0.292415	0.337223	0.867127	0.385872	0.999934	Gemella haemolysans
ASV291	20.0036	0.831907	1.00673	0.826342	0.40861	0.999934	Capnocytophaga granulosa
ASV50	0.749421	-1.66394	2.06516	-0.805722	0.420403	0.999934	Bacteroides heparinolyticus
ASV357	15.6047	0.484641	0.614752	0.788351	0.430491	0.999934	Saccharibacteria (TM7) [G-1] (TM7) [G-1] bacterium HMT 352
ASV83	143.007	0.278404	0.359216	0.775033	0.43832	0.999934	Mogibacterium diversum
ASV24	929.278	0.49679	0.641063	0.774947	0.438371	0.999934	Veillonella sp. HMT 917
ASV31	1.1208	-1.92205	2.74101	-0.701219	0.483166	0.999934	Enterococcus faecalis
ASV34	633.678	0.300747	0.432137	0.695952	0.486459	0.999934	Selenomonas sp. HMT 478
ASV11	1537.56	0.249842	0.406296	0.614928	0.538602	0.999934	Actinomyces graevenitzii
ASV295	18.2644	-1.35646	2.31843	-0.585076	0.558497	0.999934	Streptococcus anginosus
ASV268	24.4037	-1.14538	2.08055	-0.550519	0.581963	0.999934	Kingella denitrificans
ASV29	787.629	-0.140176	0.257411	-0.544559	0.586057	0.999934	Campylobacter concisus
ASV62	178.501	0.244331	0.453414	0.538869	0.589977	0.999934	Actinomyces lingnae [Not Validly Published]
ASV132	47.9189	-0.942946	1.77323	-0.531767	0.594887	0.999934	Corynebacterium matruchotii
ASV103	112.635	0.809207	1.53172	0.528301	0.59729	0.999934	Peptostreptococcaceae [XI][G-1] [XI][G-1] sulci
ASV134	1.10878	-1.70231	3.23348	-0.526466	0.598565	0.999934	Bifidobacterium scardovii
ASV253	12.5087	-0.813565	1.66733	-0.487945	0.625589	0.999934	Prevotella denticola
ASV88	122.274	0.161828	0.344547	0.469684	0.63858	0.999934	Solobacterium moorei
ASV10	2010.91	-1.13892	2.47302	-0.460535	0.645132	0.999934	Prevotella sp. HMT 313
ASV184	16.627	-1.19587	2.59926	-0.460081	0.645458	0.999934	Prevotella oris
ASV213	27.3471	-0.793691	1.72526	-0.460042	0.645486	0.999934	Alloscardovia omnicolens
ASV37	1.39167	-0.83846	1.90346	-0.440492	0.659581	0.999934	Acinetobacter johnsonii
ASV52	302.873	0.213937	0.502478	0.425763	0.67028	0.999934	Alloprevotella sp. HMT 308
ASV91	0.493025	1.88495	4.44077	0.424465	0.671227	0.999934	Bifidobacterium breve
ASV66	0.555905	-1.32457	3.12337	-0.424083	0.671505	0.999934	Olsenella profusa
ASV109	45.5444	0.711305	1.7258	0.412159	0.680223	0.999934	Actinomyces naeslundii
ASV379	11.6773	0.943392	2.45191	0.384758	0.700417	0.999934	Actinomyces sp. HMT 172
ASV42	411.712	1.11476	2.90025	0.384367	0.700707	0.999934	Leptotrichia sp. HMT 221
ASV40	2.57989	-0.347178	0.931936	-0.372534	0.709495	0.999934	Staphylococcus pasteuri
ASV138	0.223667	-1.11763	3.06576	-0.364552	0.715446	0.999934	Lachnospiraceae [G-2] [G-2] bacterium HMT 096
ASV175	28.5709	-0.500163	1.48018	-0.337908	0.735433	0.999934	Prevotella nigrescens
ASV271	7.48476	0.282781	0.852117	0.331857	0.739997	0.999934	Janibacter indicus
ASV2	12117.9	0.0534839	0.176093	0.303726	0.761337	0.999934	Veillonella atypica
ASV15	1231.05	-0.767473	2.65286	-0.2893	0.772352	0.999934	Rothia mucilaginosa
ASV113	77.4946	0.118918	0.422145	0.281699	0.778174	0.999934	Oribacterium asaccharolyticum
ASV377	16.6799	0.500357	1.78082	0.280971	0.778733	0.999934	Abiotrophia defectiva
ASV20	1302.49	0.0914862	0.333294	0.274491	0.783707	0.999934	Prevotella salivae
ASV108	101.559	0.177806	0.668213	0.266092	0.790169	0.999934	Prevotella sp. HMT 305
ASV104	92.1465	0.129794	0.489739	0.265026	0.790989	0.999934	Ruminococcaceae [G-2] [G-2] bacterium HMT 085
ASV177	20.1893	-0.539124	2.06678	-0.260852	0.794206	0.999934	Rothia aeria
ASV139	38.6743	-0.565903	2.19597	-0.257701	0.796638	0.999934	Haemophilus influenzae
ASV363	11.5223	0.521248	2.02682	0.257175	0.797044	0.999934	Leptotrichia hofstadii
ASV47	559.341	-1.14585	4.73101	-0.242199	0.808626	0.999934	Alloprevotella rava
ASV317	20.024	-0.669443	2.8134	-0.237948	0.811921	0.999934	Aggregatibacter aphrophilus
ASV38	749.104	1.1482	4.92496	0.233139	0.815654	0.999934	Leptotrichia sp. HMT 218
ASV46	0.123153	0.694923	2.98254	0.232997	0.815764	0.999934	Lachnoanaerobaculum umeaense
ASV234	20.0645	0.365403	1.57824	0.231526	0.816906	0.999934	Leptotrichia hongkongensis
ASV27	639.051	-0.828677	3.77703	-0.219399	0.826339	0.999934	Rothia mucilaginosa
ASV64	314.581	1.05955	4.92593	0.215097	0.829691	0.999934	Leptotrichia sp. HMT 215
ASV307	28.0537	0.52843	2.50639	0.210833	0.833017	0.999934	Selenomonas sputigena
ASV178	40.5181	-0.322845	1.57091	-0.205515	0.83717	0.999934	Butyrivibrio sp. HMT 455
ASV329	15.9386	0.55609	2.71071	0.205145	0.837459	0.999934	Oribacterium asaccharolyticum
ASV41	120.333	-0.683096	3.34136	-0.204437	0.838012	0.999934	Bifidobacterium breve
ASV258	18.2511	-0.695461	3.41922	-0.203398	0.838824	0.999934	Actinomyces naeslundii
ASV239	0.183423	-0.681808	3.4522	-0.197499	0.843437	0.999934	Bacteroides pyogenes
ASV106	103.164	-0.456395	2.32814	-0.196034	0.844584	0.999934	Ruminococcaceae [G-1] [G-1] bacterium HMT 075
ASV125	52.7559	-0.403453	2.10506	-0.191659	0.848009	0.999934	Lautropia mirabilis
ASV151	86.0836	-0.789725	4.12223	-0.191577	0.848074	0.999934	Capnocytophaga sputigena
ASV309	21.3849	-0.642451	3.36735	-0.190788	0.848692	0.999934	Leptotrichia sp. HMT 498
ASV386	7.77132	-0.465987	2.47975	-0.187917	0.850942	0.999934	Actinomyces graevenitzii
ASV28	859.626	0.431436	2.4121	0.178863	0.858045	0.999934	Leptotrichia sp. HMT 221
ASV147	58.2717	-0.86511	4.92891	-0.175518	0.860673	0.999934	Veillonella atypica
ASV159	72.7577	-0.455417	2.64977	-0.17187	0.863539	0.999934	Capnocytophaga gingivalis
ASV84	153.046	0.378119	2.21591	0.170638	0.864508	0.999934	Peptostreptococcus stomatis
ASV14	1974.64	0.436846	2.60006	0.168014	0.866573	0.999934	Actinomyces sp. HMT 172
ASV59	335.85	-0.823005	4.92179	-0.167216	0.8672	0.999934	Leptotrichia sp. HMT 417
ASV43	16.3671	-0.413343	2.49569	-0.165623	0.868454	0.999934	Moraxella nonliquefaciens
ASV76	146.817	0.499508	3.06847	0.162787	0.870686	0.999934	Veillonella dispar
ASV320	19.5463	-0.487775	3.00645	-0.162243	0.871115	0.999934	Tannerella sp. HMT 286
ASV249	22.2344	-0.401779	2.48513	-0.161673	0.871563	0.999934	Leptotrichia buccalis
ASV25	1148.96	-0.514208	3.18896	-0.161247	0.871899	0.999934	Lachnospiraceae [G-2] [G-2] bacterium HMT 096
ASV121	94.5884	-0.399055	2.47998	-0.16091	0.872164	0.999934	Prevotella sp. HMT 396
ASV117	75.0583	-0.0961101	0.624609	-0.153872	0.87771	0.999934	Actinomyces lingnae [Not Validly Published]
ASV318	16.9902	-0.388734	2.58506	-0.150378	0.880467	0.999934	Leptotrichia shahii
ASV215	48.9568	-0.73777	4.92816	-0.149705	0.880997	0.999934	Prevotella oulorum
ASV251	39.2093	0.562047	3.82539	0.146925	0.883191	0.999934	Fusobacterium sp. HMT 203
ASV86	86.3452	0.51304	3.50031	0.14657	0.883472	0.999934	Streptococcus sanguinis
ASV356	0.211719	-0.535443	3.67989	-0.145505	0.884312	0.999934	Butyrivibrio sp. HMT 090
ASV32	728.513	0.499607	3.45261	0.144704	0.884944	0.999934	Prevotella pallens
ASV73	250.977	0.706722	4.92859	0.143392	0.88598	0.999934	Leptotrichia sp. HMT 218
ASV100	98.7332	-0.376999	2.6542	-0.142038	0.88705	0.999934	Stomatobaculum longum
ASV208	43.28	-0.525914	3.72691	-0.141112	0.887781	0.999934	Neisseria oralis
ASV13	2575.13	0.39045	2.77637	0.140633	0.88816	0.999934	Fusobacterium periodonticum
ASV101	122.43	-0.679225	4.9252	-0.137908	0.890313	0.999934	Prevotella salivae
ASV7	5003.36	0.33065	2.42506	0.136347	0.891547	0.999934	Leptotrichia sp. HMT 417
ASV263	14.0552	-0.672142	4.93041	-0.136326	0.891564	0.999934	Streptococcus australis
ASV53	0.104346	0.65389	4.93275	0.132561	0.894541	0.999934	Lachnospiraceae [G-2] [G-2] bacterium HMT 088
ASV82	143.075	-0.652287	4.92657	-0.132402	0.894666	0.999934	Fusobacterium periodonticum
ASV26	549.229	-0.642891	4.90621	-0.131036	0.895747	0.999934	Rothia mucilaginosa
ASV236	23.8963	0.46954	3.63639	0.129122	0.897261	0.999934	Streptococcus downei
ASV112	74.9593	-0.618786	4.92732	-0.125583	0.900062	0.999934	Veillonella atypica
ASV127	158.13	0.616612	4.93228	0.125015	0.900511	0.999934	Actinomyces sp. HMT 180
ASV133	75.8589	0.510442	4.19625	0.121642	0.903182	0.999934	Prevotella nanceiensis
ASV65	0.129763	0.59225	4.92061	0.120361	0.904197	0.999934	Lachnoanaerobaculum orale
ASV81	115.049	-0.570454	4.93096	-0.115688	0.907899	0.999934	Streptococcus salivarius
ASV199	31.7173	-0.563009	4.93091	-0.11418	0.909095	0.999934	Veillonella atypica
ASV161	54.8603	-0.555729	4.93076	-0.112706	0.910263	0.999934	Rothia mucilaginosa
ASV148	0.174747	-0.484035	4.47775	-0.108098	0.913918	0.999934	Pseudomonas aeruginosa
ASV231	42.968	0.229784	2.13733	0.10751	0.914385	0.999934	Porphyromonas endodontalis
ASV252	41.4032	0.342001	3.21869	0.106255	0.91538	0.999934	Alloprevotella sp. HMT 473
ASV8	4092.56	-0.385778	3.63768	-0.106051	0.915542	0.999934	Neisseria perflava
ASV222	0.112765	-0.397419	3.86254	-0.10289	0.91805	0.999934	Lachnospiraceae [G-2] [G-2] bacterium HMT 096
ASV217	39.8121	0.475841	4.68073	0.10166	0.919027	0.999934	Tannerella sp. HMT 916
ASV115	76.3013	-0.489474	4.9312	-0.0992606	0.920931	0.999934	Neisseria perflava
ASV299	22.8809	0.205264	2.07721	0.098817	0.921284	0.999934	Oribacterium asaccharolyticum
ASV23	863.488	0.0246017	0.249457	0.0986209	0.921439	0.999934	Granulicatella adiacens
ASV303	0.198	0.340039	3.45438	0.0984371	0.921585	0.999934	Bacteroides pyogenes
ASV233	40.3921	0.464595	4.72224	0.0983844	0.921627	0.999934	Alloprevotella rava
ASV94	0.0966103	0.480828	4.93277	0.0974763	0.922348	0.999934	Eubacterium limosum
ASV269	20.3146	0.479901	4.93272	0.0972892	0.922497	0.999934	Streptococcus australis
ASV169	43.8948	0.478268	4.93184	0.0969755	0.922746	0.999934	Alloprevotella tannerae
ASV173	29.2165	-0.471665	4.93158	-0.0956418	0.923805	0.999934	Corynebacterium singulare
ASV285	27.5124	-0.469991	4.93095	-0.0953147	0.924065	0.999934	Lactobacillus panis
ASV305	0.0573074	0.467002	4.93277	0.0946735	0.924574	0.999934	Oribacterium sinus
ASV120	114.354	0.266935	2.92573	0.091237	0.927304	0.999934	Capnocytophaga leadbetteri
ASV99	86.6299	-0.447842	4.92769	-0.0908826	0.927586	0.999934	Veillonella atypica
ASV264	22.809	0.362813	4.02649	0.0901066	0.928202	0.999934	Porphyromonas gingivalis
ASV126	0.254407	0.422102	4.93277	0.0855711	0.931807	0.999934	Lachnospiraceae [G-7] [G-7] bacterium HMT 086
ASV339	0.0464965	-0.421106	4.9324	-0.0853755	0.931963	0.999934	Lachnospiraceae [G-2] [G-2] bacterium HMT 096
ASV342	29.0748	0.418973	4.93274	0.0849373	0.932311	0.999934	Fusobacterium periodonticum
ASV315	24.245	-0.414651	4.93097	-0.0840913	0.932984	0.999934	Prevotella aurantiaca
ASV293	20.0115	0.333576	3.9671	0.0840856	0.932988	0.999934	Neisseria oralis
ASV79	172.079	-0.183153	2.29366	-0.0798518	0.936355	0.999934	Prevotella melaninogenica
ASV55	282.596	0.212356	2.68546	0.0790764	0.936972	0.999934	Stomatobaculum sp. HMT 097
ASV221	30.4526	0.371812	4.93241	0.0753814	0.939911	0.999934	Veillonella rogosae
ASV201	32.4686	-0.371342	4.93092	-0.0753088	0.939969	0.999934	Fusobacterium periodonticum
ASV96	63.384	-0.370538	4.93073	-0.0751487	0.940096	0.999934	Streptococcus salivarius
ASV170	43.178	0.246104	3.27951	0.075043	0.940181	0.999934	Leptotrichia wadei
ASV243	29.0166	0.303935	4.11713	0.0738221	0.941152	0.999934	Prevotella intermedia
ASV36	656.076	-0.271826	3.74361	-0.0726106	0.942116	0.999934	Prevotella pallens
ASV198	38.7418	0.355122	4.93261	0.0719948	0.942606	0.999934	Leptotrichia sp. HMT 417
ASV124	128.366	-0.352378	4.92737	-0.0715145	0.942988	0.999934	Haemophilus pittmaniae
ASV227	24.5927	-0.207849	2.91354	-0.071339	0.943128	0.999934	Campylobacter sp. HMT 044
ASV335	30.5439	0.351084	4.93275	0.0711741	0.943259	0.999934	Prevotella pallens
ASV192	0.0352146	0.343807	4.93278	0.0696985	0.944434	0.999934	Peptococcus sp. HMT 167
ASV188	56.4756	0.338845	4.93275	0.0686929	0.945234	0.999934	Prevotella sp. HMT 306
ASV56	0.00850197	-0.334965	4.93272	-0.0679067	0.94586	0.999934	Lachnoanaerobaculum orale
ASV172	58.4796	-0.333649	4.92793	-0.0677057	0.94602	0.999934	Alloprevotella rava
ASV360	8.19315	-0.333146	4.93181	-0.0675504	0.946144	0.999934	Streptococcus mitis
ASV328	11.5573	-0.184913	2.79215	-0.0662259	0.947198	0.999934	Fusobacterium nucleatum subsp. vincentii
ASV131	67.3657	0.321029	4.93112	0.0651027	0.948092	0.999934	Prevotella aurantiaca
ASV284	27.2266	-0.238714	3.67099	-0.0650271	0.948152	0.999934	Selenomonas flueggei
ASV355	14.2161	0.315783	4.93272	0.064018	0.948956	0.999934	Leptotrichia sp. HMT 417
ASV150	0.0194421	0.313124	4.93278	0.0634783	0.949386	0.999934	Lachnoanaerobaculum saburreum
ASV160	18.1295	-0.313058	4.9322	-0.0634722	0.94939	0.999934	Actinomyces graevenitzii
ASV237	28.5317	-0.311329	4.93229	-0.0631205	0.949671	0.999934	Leptotrichia sp. HMT 417
ASV273	24.3277	0.306971	4.93261	0.062233	0.950377	0.999934	Leptotrichia sp. HMT 215
ASV337	17.4125	-0.304912	4.93126	-0.0618325	0.950696	0.999934	Atopobium parvulum
ASV368	19.4559	-0.302346	4.9318	-0.0613053	0.951116	0.999934	Prevotella salivae
ASV247	4.83438	-0.16134	2.63758	-0.0611698	0.951224	0.999934	Pseudomonas pseudoalcaligenes
ASV130	0.018468	0.299667	4.93278	0.0607501	0.951558	0.999934	Lachnospiraceae [G-2] [G-2] bacterium HMT 088
ASV187	48.5801	-0.272182	4.48462	-0.0606924	0.951604	0.999934	Parvimonas sp. HMT 110
ASV89	352.251	0.296692	4.93269	0.0601482	0.952038	0.999934	Neisseria perflava
ASV207	45.8568	0.293154	4.93106	0.0594506	0.952593	0.999934	Prevotella oulorum
ASV93	0.193051	0.243401	4.16331	0.0584635	0.953379	0.999934	Lachnospiraceae [G-2] [G-2] bacterium HMT 096
ASV256	17.7528	0.287431	4.93276	0.0582698	0.953534	0.999934	Leptotrichia sp. HMT 221
ASV194	19.5455	0.285481	4.93276	0.0578744	0.953849	0.999934	Haemophilus sputorum
ASV331	12.7848	0.247095	4.29541	0.0575252	0.954127	0.999934	Prevotella melaninogenica
ASV304	0.0143519	0.27899	4.93278	0.0565583	0.954897	0.999934	Dialister sp. HMT 119
ASV366	11.4522	-0.218055	3.88372	-0.0561458	0.955226	0.999934	Granulicatella adiacens
ASV149	50.5819	-0.275029	4.93251	-0.0557584	0.955534	0.999934	Neisseria perflava
ASV370	14.5361	-0.273013	4.93232	-0.0553518	0.955858	0.999934	Veillonella atypica
ASV347	0.043848	0.271788	4.93278	0.0550983	0.95606	0.999934	Bacteroides pyogenes
ASV344	0.0104334	0.271527	4.93278	0.0550454	0.956102	0.999934	Lachnospiraceae [G-2] [G-2] bacterium HMT 096
ASV216	0.0126219	0.271248	4.93278	0.0549889	0.956147	0.999934	Prevotella oris
ASV45	763.282	0.268947	4.92372	0.0546227	0.956439	0.999934	Mitsuokella sp. HMT 521
ASV206	17.6264	0.135462	2.48633	0.0544826	0.956551	0.999934	Fusobacterium nucleatum subsp. animalis
ASV17	1776.22	-0.168387	3.09652	-0.0543794	0.956633	0.999934	Prevotella sp. HMT 306
ASV354	0.00899797	0.263705	4.93278	0.0534596	0.957366	0.999934	Bacteroides pyogenes
ASV332	16.3031	0.213707	4.00743	0.0533275	0.957471	0.999934	Alloprevotella tannerae
ASV296	20.4229	0.262834	4.93264	0.0532845	0.957505	0.999934	Prevotella histicola
ASV63	215.994	0.223926	4.22287	0.053027	0.95771	0.999934	Neisseria sicca
ASV362	0.0145074	0.260588	4.93278	0.0528279	0.957869	0.999934	Alloprevotella rava
ASV330	0.0140868	0.257566	4.93278	0.0522152	0.958357	0.999934	Alloprevotella sp. HMT 912
ASV61	0.0176304	0.25626	4.93278	0.0519504	0.958568	0.999934	Lachnospiraceae [G-2] [G-2] bacterium HMT 096
ASV174	33.8972	0.1532	2.95734	0.0518033	0.958685	0.999934	Fusobacterium nucleatum subsp. vincentii
ASV71	0.038122	0.251913	4.93278	0.0510691	0.95927	0.999934	Prevotella histicola
ASV145	0.00782503	0.251196	4.93278	0.0509238	0.959386	0.999934	Lachnoanaerobaculum saburreum
ASV162	41.8646	0.247868	4.93265	0.0502504	0.959923	0.999934	Prevotella melaninogenica
ASV111	124.191	0.246155	4.92665	0.049964	0.960151	0.999934	Prevotella sp. HMT 309
ASV140	0.00599865	0.243018	4.93278	0.049266	0.960707	0.999934	Methanobrevibacter oralis
ASV364	16.0896	0.136532	2.79574	0.0488357	0.96105	0.999934	Lautropia mirabilis
ASV265	0.0859442	0.240487	4.93274	0.0487533	0.961116	0.999934	Bacteroides heparinolyticus
ASV195	0.00942456	0.238498	4.93278	0.0483495	0.961438	0.999934	Bacteroides pyogenes
ASV155	0.0136617	0.237978	4.93278	0.0482441	0.961522	0.999934	Erysipelotrichaceae [G-1] [G-1] bacterium HMT 905
ASV49	332.056	0.167702	3.47804	0.0482174	0.961543	0.999934	Leptotrichia sp. HMT 215
ASV68	0.00984803	0.236024	4.93278	0.0478481	0.961837	0.999934	Lachnospiraceae [G-2] [G-2] bacterium HMT 088
ASV122	62.4587	0.235171	4.93161	0.0476863	0.961966	0.999934	Haemophilus paraphrohaemolyticus
ASV69	0.00812762	0.228532	4.93278	0.0463293	0.963048	0.999934	Lachnospiraceae [G-7] [G-7] bacterium HMT 086
ASV92	0.0625895	0.22634	4.93278	0.0458849	0.963402	0.999934	Butyrivibrio sp. HMT 090
ASV289	27.2281	0.224141	4.93257	0.0454411	0.963756	0.999934	Lachnospiraceae [G-2] [G-2] bacterium HMT 096
ASV275	12.8181	0.223054	4.93276	0.0452189	0.963933	0.999934	Veillonella sp. HMT 917
ASV276	0.00351139	0.220173	4.93278	0.0446347	0.964398	0.999934	Lachnospiraceae [G-2] [G-2] bacterium HMT 096
ASV146	0.00342426	0.219991	4.93278	0.0445978	0.964428	0.999934	Eggerthia catenaformis
ASV110	0.0113537	0.218609	4.93278	0.0443176	0.964651	0.999934	Lachnospiraceae [G-8] [G-8] bacterium HMT 500
ASV189	0.00614771	0.2186	4.93278	0.0443158	0.964653	0.999934	Porphyromonas sp. HMT 284
ASV75	0.00832024	0.21835	4.93278	0.044265	0.964693	0.999934	Shuttleworthia satelles
ASV241	15.6171	-0.197067	4.47125	-0.0440742	0.964845	0.999934	Haemophilus paraphrohaemolyticus
ASV272	0.00224949	0.212797	4.93278	0.0431393	0.965591	0.999934	Lachnoanaerobaculum saburreum
ASV98	99.0185	0.0562351	1.30599	0.0430593	0.965654	0.999934	Catonella morbi
ASV270	0.00348821	0.211262	4.93278	0.0428282	0.965838	0.999934	Lachnoanaerobaculum orale
ASV369	0.011868	0.210851	4.93278	0.0427449	0.965905	0.999934	Bacteroidetes [G-6] [G-6] bacterium HMT 516
ASV349	0.00427768	0.210375	4.93278	0.0426484	0.965982	0.999934	Butyrivibrio sp. HMT 090
ASV228	0.00359171	0.210277	4.93278	0.0426284	0.965998	0.999934	Lachnospiraceae [G-2] [G-2] bacterium HMT 088
ASV240	0.00488646	0.210275	4.93278	0.0426281	0.965998	0.999934	Tannerella sp. HMT 916
ASV313	0.010501	0.209692	4.93278	0.0425098	0.966092	0.999934	Butyrivibrio sp. HMT 090
ASV306	0.00409848	0.209364	4.93278	0.0424435	0.966145	0.999934	Clostridiales [F-1][G-2] [F-1][G-2] bacterium HMT 402
ASV302	35.062	0.209021	4.93217	0.0423791	0.966196	0.999934	Leptotrichia sp. HMT 417
ASV246	0.0101966	0.208991	4.93278	0.0423677	0.966206	0.999934	Lachnoanaerobaculum orale
ASV245	16.2104	-0.207232	4.93257	-0.042013	0.966488	0.999934	Prevotella melaninogenica
ASV383	10.2755	0.200329	4.93271	0.0406124	0.967605	0.999934	Veillonella atypica
ASV54	278.418	0.197287	4.93233	0.0399989	0.968094	0.999934	Streptococcus salivarius
ASV290	14.8868	-0.142672	3.69246	-0.0386387	0.969178	0.999934	Veillonella denticariosi
ASV353	12.8455	0.12133	3.15216	0.038491	0.969296	0.999934	Actinomyces sp. HMT 448
ASV350	20.0347	0.184591	4.93269	0.037422	0.970149	0.999934	Veillonella atypica
ASV278	13.1793	-0.183436	4.93266	-0.0371881	0.970335	0.999934	Prevotella melaninogenica
ASV180	46.3113	0.18062	4.932	0.036622	0.970786	0.999934	Lactobacillus salivarius
ASV163	49.4695	-0.108352	2.97604	-0.0364079	0.970957	0.999934	Prevotella sp. HMT 305
ASV225	32.5202	-0.176774	4.93258	-0.0358381	0.971411	0.999934	Prevotella histicola
ASV205	30.8535	0.117507	3.32257	0.0353665	0.971788	0.999934	Lactococcus lactis
ASV259	21.3738	-0.167361	4.93161	-0.0339365	0.972928	0.999934	Prevotella melaninogenica
ASV85	246.098	-0.163889	4.93003	-0.033243	0.973481	0.999934	Lactobacillus fermentum
ASV378	19.0171	0.158999	4.93272	0.0322336	0.974286	0.999934	Prevotella histicola
ASV141	49.9364	-0.14573	4.93016	-0.0295589	0.976419	0.999934	Prevotella sp. HMT 309
ASV102	149.218	-0.144019	4.92802	-0.0292245	0.976686	0.999934	Leptotrichia sp. HMT 463
ASV164	38.5136	-0.141636	4.93174	-0.0287192	0.977089	0.999934	Veillonella atypica
ASV190	55.2827	0.139493	4.93088	0.0282896	0.977431	0.999934	Alloprevotella sp. HMT 914
ASV153	0.0140144	-0.135788	4.93278	-0.0275277	0.978039	0.999934	Lachnoanaerobaculum saburreum
ASV340	14.2643	0.131668	4.93272	0.0266927	0.978705	0.999934	Prevotella melaninogenica
ASV343	9.31976	-0.0651477	2.5066	-0.0259905	0.979265	0.999934	Scardovia wiggsiae
ASV248	35.8649	0.122722	4.93254	0.0248802	0.980151	0.999934	Neisseria perflava
ASV107	6.70397	0.119857	4.93277	0.024298	0.980615	0.999934	Veillonella atypica
ASV230	33.7027	0.11895	4.93185	0.0241188	0.980758	0.999934	Arthrospira platensis
ASV261	37.4156	-0.112524	4.93112	-0.0228191	0.981795	0.999934	Absconditabacteria (SR1) [G-1] (SR1) [G-1] bacterium HMT 875
ASV209	35.5248	0.109094	4.93274	0.0221163	0.982355	0.999934	Rothia mucilaginosa
ASV287	16.7816	-0.106324	4.93265	-0.0215551	0.982803	0.999934	Veillonella atypica
ASV182	46.7562	0.097537	4.92999	0.0197844	0.984215	0.999934	Prevotella shahii
ASV183	64.6625	0.0970184	4.93154	0.019673	0.984304	0.999934	Leptotrichia sp. HMT 218
ASV202	65.5127	0.0969	4.93266	0.0196446	0.984327	0.999934	Lactobacillus casei
ASV197	17.2058	0.0967201	4.93264	0.0196082	0.984356	0.999934	Veillonella atypica
ASV341	16.5429	0.0473242	2.53196	0.0186908	0.985088	0.999934	Peptococcus sp. HMT 167
ASV298	24.1706	-0.0908853	4.93265	-0.0184253	0.9853	0.999934	Lactobacillus brevis
ASV119	0.0506564	-0.0905236	4.9327	-0.0183517	0.985358	0.999934	Bacteroides heparinolyticus
ASV118	145.472	-0.037266	2.04123	-0.0182566	0.985434	0.999934	Fusobacterium sp. HMT 203
ASV381	7.45181	0.0863777	4.93275	0.0175111	0.986029	0.999934	Arthrospira platensis
ASV367	11.3118	0.0855914	4.93277	0.0173516	0.986156	0.999934	Veillonella atypica
ASV35	443.923	0.0851266	4.92303	0.0172915	0.986204	0.999934	Rothia mucilaginosa
ASV9	2536.01	-0.00468922	0.27906	-0.0168036	0.986593	0.999934	Streptococcus mitis
ASV60	321.168	0.0664213	4.06648	0.0163338	0.986968	0.999934	Prevotella nanceiensis
ASV74	85.6192	0.0803226	4.93258	0.0162841	0.987008	0.999934	Streptococcus salivarius
ASV219	38.2988	0.0794826	4.93157	0.0161171	0.987141	0.999934	Leptotrichia sp. HMT 417
ASV186	46.0373	0.0786272	4.9312	0.0159449	0.987278	0.999934	Campylobacter rectus
ASV193	25.2537	0.0781329	4.9327	0.0158398	0.987362	0.999934	Veillonella atypica
ASV220	25.4157	-0.0768977	4.93258	-0.0155897	0.987562	0.999934	Leptotrichia sp. HMT 417
ASV301	17.2919	-0.074529	4.93266	-0.0151093	0.987945	0.999934	Rothia mucilaginosa
ASV336	10.8048	-0.0671968	4.9327	-0.0136227	0.989131	0.999934	Leptotrichia sp. HMT 215
ASV214	32.1156	-0.0278443	2.06711	-0.0134701	0.989253	0.999934	Selenomonas sputigena
ASV283	17.9847	-0.0636009	4.93205	-0.0128954	0.989711	0.999934	Veillonella dispar
ASV380	16.6486	0.0631565	4.9327	0.0128036	0.989784	0.999934	Fusobacterium periodonticum
ASV21	1219.22	-0.00438941	0.349874	-0.0125457	0.98999	0.999934	Megasphaera micronuciformis
ASV97	0.161674	0.0518147	4.1948	0.0123521	0.990145	0.999934	Bacteroides heparinolyticus
ASV229	29.9286	-0.0600817	4.9315	-0.0121832	0.990279	0.999934	Haemophilus parainfluenzae
ASV346	35.0038	0.0584983	4.9323	0.0118602	0.990537	0.999934	Absconditabacteria (SR1) [G-1] (SR1) [G-1] bacterium HMT 345
ASV156	30.314	0.0561847	4.93272	0.0113902	0.990912	0.999934	Streptococcus salivarius
ASV176	38.3858	0.0540781	4.93227	0.0109641	0.991252	0.999934	Veillonella atypica
ASV77	4.72702	-0.0236581	2.74647	-0.00861403	0.993127	0.999934	Corynebacterium pseudodiphtheriticum
ASV90	98.3892	0.0424342	4.92796	0.00861091	0.99313	0.999934	Prevotella sp. HMT 309
ASV51	0.0201531	0.040492	4.93278	0.00820877	0.99345	0.999934	Lachnoanaerobaculum orale
ASV72	16.5764	-0.0400568	4.93252	-0.00812096	0.99352	0.999934	Lactobacillus paracasei
ASV260	27.0829	0.0380144	4.93277	0.00770649	0.993851	0.999934	Neisseria perflava
ASV333	33.4024	0.03701	4.93275	0.00750291	0.994014	0.999934	Lactobacillus casei
ASV144	55.218	0.0362144	4.93273	0.00734165	0.994142	0.999934	Rothia mucilaginosa
ASV384	20.9629	-0.0361387	4.93239	-0.00732682	0.994154	0.999934	Leptotrichia sp. HMT 417
ASV274	16.4326	0.0328802	4.93277	0.00666567	0.994682	0.999934	Streptococcus salivarius
ASV244	15.7661	0.0326017	4.93277	0.00660919	0.994727	0.999934	Actinomyces graevenitzii
ASV152	35.909	0.0137941	2.14278	0.00643749	0.994864	0.999934	Aggregatibacter segnis
ASV338	21.3388	0.0290982	4.93251	0.00589926	0.995293	0.999934	Lachnoanaerobaculum umeaense
ASV262	0.157626	-0.0194887	4.17088	-0.00467256	0.996272	0.999934	Cupriavidus gilardii
ASV316	15.5689	-0.0227053	4.93258	-0.00460313	0.996327	0.999934	Veillonella atypica
ASV204	33.0592	-0.015522	4.93266	-0.00314677	0.997489	0.999934	Prevotella histicola
ASV114	159.807	0.0153002	4.93102	0.00310284	0.997524	0.999934	Lactobacillus gasseri
ASV136	0.0161436	0.0151454	4.93278	0.00307036	0.99755	0.999934	Bacteroides heparinolyticus
ASV30	0.0729184	-0.0113897	4.93262	-0.00230906	0.998158	0.999934	Prevotella histicola
ASV374	3.78876	-0.0102831	4.93267	-0.0020847	0.998337	0.999934	Streptococcus pneumoniae
ASV365	0.0197589	0.00656243	4.93278	0.00133037	0.998939	0.999934	Ralstonia pickettii
ASV325	0.0605046	0.0056584	4.93278	0.0011471	0.999085	0.999934	Bacteroides heparinolyticus
ASV165	34.8444	-0.00137636	2.14819	-0.000640708	0.999489	0.999934	Corynebacterium durum
ASV158	51.3183	-0.000227369	2.08121	-0.000109248	0.999913	0.999934	Streptococcus mutans
ASV80	100.632	-0.000407426	4.9325	-8.26004e-05	0.999934	0.999934	Neisseria perflava

## Sheet: Sweet_dic
Supplementary Table S5: The results of the adjusted DESeq analysis
ASV	baseMean	log2FoldChange	lfcSE	stat	pvalue	padj	homd
ASV267	23.0494	1.69965	0.710062	2.39366	0.0166811	0.999872	Neisseria flavescens
ASV12	1878.58	-0.546419	0.245042	-2.2299	0.0257539	0.999872	Actinomyces sp. HMT 180
ASV100	98.7332	1.09551	0.663069	1.65219	0.0984965	0.999872	Stomatobaculum longum
ASV135	32.527	-1.33699	0.819655	-1.63116	0.102856	0.999872	Dialister invisus
ASV19	1236.67	-0.485772	0.307859	-1.57791	0.114587	0.999872	Streptococcus lactarius
ASV3	4113.27	-0.156049	0.107056	-1.45764	0.144941	0.999872	Streptococcus australis
ASV37	1.39167	2.05594	1.55519	1.32199	0.186173	0.999872	Acinetobacter johnsonii
ASV62	178.501	0.466525	0.370145	1.26038	0.207531	0.999872	Actinomyces lingnae [Not Validly Published]
ASV23	863.488	-0.241283	0.203549	-1.18538	0.235866	0.999872	Granulicatella adiacens
ASV16	1505.52	0.315739	0.275518	1.14599	0.251801	0.999872	Gemella haemolysans
ASV31	1.1208	2.53807	2.25614	1.12497	0.260604	0.999872	Enterococcus faecalis
ASV1	13525.6	-0.173494	0.168714	-1.02833	0.303794	0.999872	Streptococcus salivarius
ASV11	1537.56	0.326199	0.331912	0.982787	0.325712	0.999872	Actinomyces graevenitzii
ASV20	1302.49	-0.239424	0.272196	-0.879602	0.379075	0.999872	Prevotella salivae
ASV34	633.678	-0.294656	0.353103	-0.834478	0.404012	0.999872	Selenomonas sp. HMT 478
ASV113	77.4946	0.277067	0.345007	0.803077	0.42193	0.999872	Oribacterium asaccharolyticum
ASV22	1094.7	0.335252	0.426268	0.786481	0.431585	0.999872	Veillonella rogosae
ASV104	92.1465	-0.314516	0.399956	-0.786377	0.431647	0.999872	Ruminococcaceae [G-2] [G-2] bacterium HMT 085
ASV67	197.176	0.318374	0.414602	0.767903	0.442545	0.999872	Lachnoanaerobaculum umeaense
ASV18	1556.44	0.283423	0.401208	0.706424	0.479925	0.999872	Veillonella parvula
ASV21	1219.22	0.195501	0.285861	0.683901	0.494038	0.999872	Megasphaera micronuciformis
ASV6	4013.82	0.220203	0.323558	0.680567	0.496146	0.999872	Haemophilus parainfluenzae
ASV24	929.278	0.354032	0.524098	0.675508	0.499353	0.999872	Veillonella sp. HMT 917
ASV4	4592.13	0.213071	0.331768	0.642231	0.520724	0.999872	Prevotella histicola
ASV66	0.555905	1.61486	2.54996	0.633288	0.526545	0.999872	Olsenella profusa
ASV168	52.7748	-0.520751	0.842259	-0.618279	0.536391	0.999872	Oribacterium parvum
ASV48	344.603	0.201912	0.332055	0.608067	0.543143	0.999872	Stomatobaculum longum
ASV44	354.079	0.147983	0.243608	0.607462	0.543545	0.999872	Atopobium parvulum
ASV83	143.007	-0.161997	0.29364	-0.551685	0.581164	0.999872	Mogibacterium diversum
ASV79	172.079	-1.00141	1.9129	-0.523504	0.600624	0.999872	Prevotella melaninogenica
ASV10	2010.91	0.953184	1.97465	0.482711	0.629301	0.999872	Prevotella sp. HMT 313
ASV323	6.3233	-0.398149	0.832052	-0.478514	0.632284	0.999872	Leptothrix sp. HMT 266
ASV271	7.48476	-0.314724	0.69618	-0.452073	0.651217	0.999872	Janibacter indicus
ASV108	101.559	-0.235157	0.546031	-0.430667	0.666711	0.999872	Prevotella sp. HMT 305
ASV134	1.10878	-1.14812	2.68642	-0.42738	0.669103	0.999872	Bifidobacterium scardovii
ASV103	112.635	0.528116	1.25662	0.420268	0.67429	0.999872	Peptostreptococcaceae [XI][G-1] [XI][G-1] sulci
ASV106	103.164	-0.76458	1.90522	-0.401308	0.688193	0.999872	Ruminococcaceae [G-1] [G-1] bacterium HMT 075
ASV386	7.77132	0.764321	2.02639	0.377184	0.706037	0.999872	Actinomyces graevenitzii
ASV175	28.5709	-0.443317	1.21078	-0.366142	0.714259	0.999872	Prevotella nigrescens
ASV253	12.5087	-0.500859	1.38618	-0.361323	0.717858	0.999872	Prevotella denticola
ASV159	72.7577	0.767138	2.13999	0.358478	0.719986	0.999872	Capnocytophaga gingivalis
ASV291	20.0036	0.292493	0.823444	0.355207	0.722435	0.999872	Capnocytophaga granulosa
ASV120	114.354	0.843781	2.37768	0.354876	0.722683	0.999872	Capnocytophaga leadbetteri
ASV174	33.8972	-0.845616	2.40122	-0.352161	0.724718	0.999872	Fusobacterium nucleatum subsp. vincentii
ASV213	27.3471	-0.49739	1.4215	-0.349904	0.726411	0.999872	Alloscardovia omnicolens
ASV76	146.817	-0.246917	0.719716	-0.343076	0.731542	0.999872	Veillonella dispar
ASV52	302.873	-0.130085	0.410737	-0.316712	0.751462	0.999872	Alloprevotella sp. HMT 308
ASV152	35.909	-0.539831	1.73841	-0.310532	0.756157	0.999872	Aggregatibacter segnis
ASV231	42.968	-0.521253	1.74341	-0.298984	0.764952	0.999872	Porphyromonas endodontalis
ASV148	0.174747	-1.09542	3.66722	-0.298706	0.765164	0.999872	Pseudomonas aeruginosa
ASV206	17.6264	0.272768	0.919718	0.296578	0.766789	0.999872	Fusobacterium nucleatum subsp. animalis
ASV363	11.5223	-0.484782	1.63882	-0.295811	0.767375	0.999872	Leptotrichia hofstadii
ASV60	321.168	-0.994937	3.39307	-0.293226	0.769349	0.999872	Prevotella nanceiensis
ASV58	222.254	0.0869894	0.313819	0.277197	0.781629	0.999872	Oribacterium sinus
ASV165	34.8444	-0.479913	1.75713	-0.273124	0.784758	0.999872	Corynebacterium durum
ASV102	149.218	-1.07586	4.02775	-0.267111	0.789384	0.999872	Leptotrichia sp. HMT 463
ASV65	0.129763	-1.06598	4.01909	-0.26523	0.790832	0.999872	Lachnoanaerobaculum orale
ASV121	94.5884	-0.535798	2.03417	-0.263399	0.792243	0.999872	Prevotella sp. HMT 396
ASV33	650.194	-0.0752145	0.293946	-0.255879	0.798044	0.999872	Lachnoanaerobaculum orale
ASV70	140.494	0.250479	0.981163	0.255288	0.798501	0.999872	Rothia dentocariosa
ASV133	75.8589	0.833945	3.37547	0.247061	0.804861	0.999872	Prevotella nanceiensis
ASV138	0.223667	0.61964	2.50839	0.247027	0.804887	0.999872	Lachnospiraceae [G-2] [G-2] bacterium HMT 096
ASV29	787.629	-0.0510211	0.210484	-0.242399	0.808471	0.999872	Campylobacter concisus
ASV15	1231.05	0.528044	2.21199	0.238719	0.811324	0.999872	Rothia mucilaginosa
ASV249	22.2344	-0.475964	2.03032	-0.234428	0.814653	0.999872	Leptotrichia buccalis
ASV88	122.274	-0.0641558	0.281696	-0.227749	0.819842	0.999872	Solobacterium moorei
ASV91	0.493025	-0.822202	3.65252	-0.225106	0.821897	0.999872	Bifidobacterium breve
ASV9	2536.01	-0.0506898	0.22809	-0.222236	0.82413	0.999872	Streptococcus mitis
ASV46	0.123153	0.531561	2.43563	0.218243	0.827239	0.999872	Lachnoanaerobaculum umeaense
ASV17	1776.22	0.539822	2.55475	0.211301	0.832652	0.999872	Prevotella sp. HMT 306
ASV303	0.198	0.579091	2.82102	0.205277	0.837356	0.999872	Bacteroides pyogenes
ASV343	9.31976	0.417989	2.03647	0.205252	0.837375	0.999872	Scardovia wiggsiae
ASV98	99.0185	0.217449	1.0742	0.202428	0.839582	0.999872	Catonella morbi
ASV147	58.2717	-0.790031	4.03092	-0.195993	0.844616	0.999872	Veillonella atypica
ASV59	335.85	-0.757947	4.02495	-0.188312	0.850632	0.999872	Leptotrichia sp. HMT 417
ASV117	75.0583	0.0936634	0.510676	0.183411	0.854476	0.999872	Actinomyces lingnae [Not Validly Published]
ASV178	40.5181	0.231428	1.28264	0.180432	0.856814	0.999872	Butyrivibrio sp. HMT 455
ASV341	16.5429	-0.354987	2.06145	-0.172203	0.863278	0.999872	Peptococcus sp. HMT 167
ASV243	29.0166	-0.555477	3.27117	-0.16981	0.86516	0.999872	Prevotella intermedia
ASV139	38.6743	-0.305516	1.80562	-0.169202	0.865638	0.999872	Haemophilus influenzae
ASV93	0.193051	0.573267	3.40275	0.168472	0.866212	0.999872	Lachnospiraceae [G-2] [G-2] bacterium HMT 096
ASV329	15.9386	-0.361354	2.23221	-0.161882	0.871399	0.999872	Oribacterium asaccharolyticum
ASV251	39.2093	0.493483	3.1245	0.15794	0.874504	0.999872	Fusobacterium sp. HMT 203
ASV295	18.2644	-0.304194	1.9368	-0.15706	0.875197	0.999872	Streptococcus anginosus
ASV36	656.076	-0.478703	3.05523	-0.156683	0.875495	0.999872	Prevotella pallens
ASV184	16.627	-0.325375	2.14942	-0.151378	0.879677	0.999872	Prevotella oris
ASV47	559.341	-0.584203	3.87159	-0.150895	0.880059	0.999872	Alloprevotella rava
ASV318	16.9902	-0.317978	2.11438	-0.150388	0.880458	0.999872	Leptotrichia shahii
ASV2	12117.9	0.0215921	0.143929	0.150019	0.880749	0.999872	Veillonella atypica
ASV177	20.1893	-0.266866	1.77899	-0.15001	0.880757	0.999872	Rothia aeria
ASV214	32.1156	0.249549	1.68198	0.148366	0.882054	0.999872	Selenomonas sputigena
ASV172	58.4796	-0.595119	4.02925	-0.1477	0.88258	0.999872	Alloprevotella rava
ASV208	43.28	-0.456486	3.14603	-0.145099	0.884633	0.999872	Neisseria oralis
ASV309	21.3849	-0.39336	2.79842	-0.140565	0.888213	0.999872	Leptotrichia sp. HMT 498
ASV357	15.6047	0.0698574	0.502543	0.139008	0.889444	0.999872	Saccharibacteria (TM7) [G-1] (TM7) [G-1] bacterium HMT 352
ASV41	120.333	-0.379436	2.75832	-0.13756	0.890588	0.999872	Bifidobacterium breve
ASV205	30.8535	-0.369389	2.71795	-0.135907	0.891895	0.999872	Lactococcus lactis
ASV332	16.3031	-0.442067	3.27315	-0.135059	0.892565	0.999872	Alloprevotella tannerae
ASV170	43.178	0.360146	2.67235	0.134768	0.892796	0.999872	Leptotrichia wadei
ASV7	5003.36	0.249196	1.9793	0.125901	0.89981	0.999872	Leptotrichia sp. HMT 417
ASV116	87.1002	0.0538663	0.432109	0.124659	0.900794	0.999872	Bergeyella sp. HMT 322
ASV163	49.4695	0.300109	2.42164	0.123928	0.901372	0.999872	Prevotella sp. HMT 305
ASV356	0.211719	0.372285	3.00523	0.123879	0.901411	0.999872	Butyrivibrio sp. HMT 090
ASV38	749.104	-0.4984	4.02476	-0.123833	0.901447	0.999872	Leptotrichia sp. HMT 218
ASV273	24.3277	0.496751	4.03315	0.123167	0.901975	0.999872	Leptotrichia sp. HMT 215
ASV82	143.075	0.494877	4.03119	0.122762	0.902296	0.999872	Fusobacterium periodonticum
ASV217	39.8121	-0.463094	3.86594	-0.119788	0.904651	0.999872	Tannerella sp. HMT 916
ASV379	11.6773	-0.239277	2.00479	-0.119353	0.904996	0.999872	Actinomyces sp. HMT 172
ASV32	728.513	0.328583	2.81943	0.116542	0.907223	0.999872	Prevotella pallens
ASV151	86.0836	0.378159	3.37688	0.111985	0.910835	0.999872	Capnocytophaga sputigena
ASV328	11.5573	-0.255145	2.28107	-0.111853	0.91094	0.999872	Fusobacterium nucleatum subsp. vincentii
ASV347	0.043848	-0.450584	4.03312	-0.111721	0.911045	0.999872	Bacteroides pyogenes
ASV264	22.809	-0.361922	3.2496	-0.111374	0.911319	0.999872	Porphyromonas gingivalis
ASV25	1148.96	0.283567	2.59817	0.109141	0.913091	0.999872	Lachnospiraceae [G-2] [G-2] bacterium HMT 096
ASV317	20.024	-0.250611	2.3076	-0.108602	0.913518	0.999872	Aggregatibacter aphrophilus
ASV247	4.83438	0.231089	2.14965	0.107501	0.914392	0.999872	Pseudomonas pseudoalcaligenes
ASV222	0.112765	0.337755	3.15577	0.107028	0.914767	0.999872	Lachnospiraceae [G-2] [G-2] bacterium HMT 096
ASV360	8.19315	-0.429111	4.0325	-0.106413	0.915254	0.999872	Streptococcus mitis
ASV234	20.0645	0.13722	1.29317	0.106111	0.915494	0.999872	Leptotrichia hongkongensis
ASV229	29.9286	-0.414776	4.03179	-0.102876	0.918061	0.999872	Haemophilus parainfluenzae
ASV80	100.632	0.414832	4.03316	0.102855	0.918078	0.999872	Neisseria perflava
ASV364	16.0896	0.229475	2.27153	0.101022	0.919533	0.999872	Lautropia mirabilis
ASV241	15.6171	-0.356143	3.64319	-0.0977559	0.922126	0.999872	Haemophilus paraphrohaemolyticus
ASV368	19.4559	-0.391458	4.03254	-0.0970748	0.922667	0.999872	Prevotella salivae
ASV187	48.5801	-0.352276	3.66761	-0.0960506	0.92348	0.999872	Parvimonas sp. HMT 110
ASV77	4.72702	0.207575	2.24075	0.0926361	0.926193	0.999872	Corynebacterium pseudodiphtheriticum
ASV346	35.0038	-0.373216	4.03229	-0.0925567	0.926256	0.999872	Absconditabacteria (SR1) [G-1] (SR1) [G-1] bacterium HMT 345
ASV289	27.2281	0.371663	4.03311	0.0921528	0.926577	0.999872	Lachnospiraceae [G-2] [G-2] bacterium HMT 096
ASV331	12.7848	0.323291	3.50831	0.0921501	0.926579	0.999872	Prevotella melaninogenica
ASV124	128.366	-0.369865	4.02956	-0.0917878	0.926867	0.999872	Haemophilus pittmaniae
ASV131	67.3657	0.369031	4.0322	0.0915211	0.927079	0.999872	Prevotella aurantiaca
ASV73	250.977	-0.364666	4.02767	-0.0905401	0.927858	0.999872	Leptotrichia sp. HMT 218
ASV248	35.8649	-0.362452	4.03255	-0.0898815	0.928381	0.999872	Neisseria perflava
ASV64	314.581	0.356533	4.02685	0.088539	0.929448	0.999872	Leptotrichia sp. HMT 215
ASV90	98.3892	-0.356554	4.02887	-0.0884996	0.92948	0.999872	Prevotella sp. HMT 309
ASV366	11.4522	-0.277828	3.1789	-0.0873976	0.930356	0.999872	Granulicatella adiacens
ASV30	0.0729184	-0.347394	4.03302	-0.0861375	0.931357	0.999872	Prevotella histicola
ASV115	76.3013	0.347301	4.03311	0.0861123	0.931377	0.999872	Neisseria perflava
ASV109	45.5444	-0.119377	1.39544	-0.0855483	0.931825	0.999872	Actinomyces naeslundii
ASV337	17.4125	0.338516	4.03298	0.0839369	0.933107	0.999872	Atopobium parvulum
ASV39	605.141	0.180724	2.19183	0.0824536	0.934286	0.999872	Porphyromonas pasteri
ASV56	0.00850197	-0.33008	4.03322	-0.0818404	0.934774	0.999872	Lachnoanaerobaculum orale
ASV293	20.0115	0.263774	3.24365	0.0813202	0.935187	0.999872	Neisseria oralis
ASV201	32.4686	0.323787	4.03294	0.0802854	0.93601	0.999872	Fusobacterium periodonticum
ASV127	158.13	-0.316435	4.03154	-0.07849	0.937438	0.999872	Actinomyces sp. HMT 180
ASV182	46.7562	-0.315325	4.03047	-0.0782352	0.937641	0.999872	Prevotella shahii
ASV112	74.9593	-0.308179	4.03014	-0.0764686	0.939046	0.999872	Veillonella atypica
ASV141	49.9364	-0.305868	4.03107	-0.0758776	0.939516	0.999872	Prevotella sp. HMT 309
ASV85	246.098	-0.300212	4.0311	-0.074474	0.940633	0.999872	Lactobacillus fermentum
ASV258	18.2511	-0.200049	2.85394	-0.0700955	0.944118	0.999872	Actinomyces naeslundii
ASV5	4254.14	-0.0196756	0.281495	-0.0698968	0.944276	0.999872	Prevotella melaninogenica
ASV35	443.923	-0.281057	4.02526	-0.0698233	0.944334	0.999872	Rothia mucilaginosa
ASV53	0.104346	-0.276219	4.03282	-0.0684927	0.945393	0.999872	Lachnospiraceae [G-2] [G-2] bacterium HMT 088
ASV13	2575.13	-0.154539	2.28606	-0.0676004	0.946104	0.999872	Fusobacterium periodonticum
ASV316	15.5689	-0.272615	4.03287	-0.0675983	0.946105	0.999872	Veillonella atypica
ASV305	0.0573074	0.271934	4.03322	0.0674235	0.946245	0.999872	Oribacterium sinus
ASV27	639.051	0.206399	3.08598	0.0668829	0.946675	0.999872	Rothia mucilaginosa
ASV89	352.251	-0.267145	4.03278	-0.0662435	0.947184	0.999872	Neisseria perflava
ASV209	35.5248	-0.249903	4.03307	-0.0619635	0.950592	0.999872	Rothia mucilaginosa
ASV268	24.4037	-0.105464	1.73224	-0.0608832	0.951452	0.999872	Kingella denitrificans
ASV188	56.4756	0.233381	4.03317	0.0578653	0.953856	0.999872	Prevotella sp. HMT 306
ASV84	153.046	-0.105021	1.82013	-0.0577	0.953988	0.999872	Peptostreptococcus stomatis
ASV207	45.8568	0.227499	4.03191	0.0564245	0.955004	0.999872	Prevotella oulorum
ASV43	16.3671	-0.116564	2.07127	-0.0562765	0.955122	0.999872	Moraxella nonliquefaciens
ASV97	0.161674	0.191175	3.42809	0.0557673	0.955527	0.999872	Bacteroides heparinolyticus
ASV225	32.5202	0.224172	4.03324	0.0555811	0.955676	0.999872	Prevotella histicola
ASV275	12.8181	-0.223253	4.03297	-0.0553569	0.955854	0.999872	Veillonella sp. HMT 917
ASV339	0.0464965	0.222459	4.03334	0.0551549	0.956015	0.999872	Lachnospiraceae [G-2] [G-2] bacterium HMT 096
ASV14	1974.64	-0.115101	2.12578	-0.0541453	0.956819	0.999872	Actinomyces sp. HMT 172
ASV263	14.0552	-0.217395	4.03247	-0.0539112	0.957006	0.999872	Streptococcus australis
ASV384	20.9629	-0.216035	4.03277	-0.0535697	0.957278	0.999872	Leptotrichia sp. HMT 417
ASV333	33.4024	-0.215795	4.03312	-0.0535057	0.957329	0.999872	Lactobacillus casei
ASV183	64.6625	0.215076	4.03263	0.0533339	0.957466	0.999872	Leptotrichia sp. HMT 218
ASV244	15.7661	-0.211074	4.03313	-0.0523351	0.958262	0.999872	Actinomyces graevenitzii
ASV107	6.70397	-0.209152	4.03306	-0.0518593	0.958641	0.999872	Veillonella atypica
ASV119	0.0506564	0.208876	4.03329	0.051788	0.958698	0.999872	Bacteroides heparinolyticus
ASV285	27.5124	-0.207706	4.03248	-0.0515084	0.95892	0.999872	Lactobacillus panis
ASV126	0.254407	0.207232	4.03327	0.0513806	0.959022	0.999872	Lachnospiraceae [G-7] [G-7] bacterium HMT 086
ASV114	159.807	-0.201886	4.03175	-0.0500741	0.960063	0.999872	Lactobacillus gasseri
ASV81	115.049	-0.201482	4.0327	-0.049962	0.960153	0.999872	Streptococcus salivarius
ASV320	19.5463	-0.120861	2.45987	-0.049133	0.960813	0.999872	Tannerella sp. HMT 286
ASV99	86.6299	-0.195263	4.03017	-0.0484504	0.961357	0.999872	Veillonella atypica
ASV307	28.0537	0.0964014	2.05431	0.0469264	0.962572	0.999872	Selenomonas sputigena
ASV111	124.191	0.185583	4.02832	0.0460697	0.963255	0.999872	Prevotella sp. HMT 309
ASV26	549.229	0.18388	4.0108	0.0458463	0.963433	0.999872	Rothia mucilaginosa
ASV269	20.3146	0.182695	4.03301	0.0453	0.963868	0.999872	Streptococcus australis
ASV190	55.2827	-0.182161	4.0314	-0.0451854	0.96396	0.999872	Alloprevotella sp. HMT 914
ASV383	10.2755	-0.18087	4.03299	-0.0448476	0.964229	0.999872	Veillonella atypica
ASV57	4.81003	-0.0443455	0.99514	-0.0445621	0.964456	0.999872	Escherichia coli
ASV315	24.245	-0.178116	4.03252	-0.04417	0.964769	0.999872	Prevotella aurantiaca
ASV193	25.2537	0.177774	4.03319	0.0440777	0.964842	0.999872	Veillonella atypica
ASV50	0.749421	-0.0732139	1.70712	-0.0428875	0.965791	0.999872	Bacteroides heparinolyticus
ASV265	0.0859442	-0.170885	4.03299	-0.0423718	0.966202	0.999872	Bacteroides heparinolyticus
ASV51	0.0201531	0.169281	4.03333	0.0419705	0.966522	0.999872	Lachnoanaerobaculum orale
ASV338	21.3388	0.169081	4.03316	0.0419228	0.96656	0.999872	Lachnoanaerobaculum umeaense
ASV298	24.1706	0.165801	4.03319	0.0411091	0.967209	0.999872	Lactobacillus brevis
ASV350	20.0347	-0.162746	4.033	-0.0403537	0.967811	0.999872	Veillonella atypica
ASV72	16.5764	-0.161711	4.03288	-0.0400982	0.968015	0.999872	Lactobacillus paracasei
ASV162	41.8646	0.161256	4.03301	0.0399841	0.968106	0.999872	Prevotella melaninogenica
ASV230	33.7027	-0.160562	4.03216	-0.0398203	0.968236	0.999872	Arthrospira platensis
ASV192	0.0352146	0.159059	4.0333	0.0394364	0.968542	0.999872	Peptococcus sp. HMT 167
ASV215	48.9568	-0.156593	4.03133	-0.0388441	0.969015	0.999872	Prevotella oulorum
ASV8	4092.56	-0.113877	2.95012	-0.0386009	0.969209	0.999872	Neisseria perflava
ASV176	38.3858	0.154736	4.03293	0.0383681	0.969394	0.999872	Veillonella atypica
ASV256	17.7528	0.153683	4.03318	0.0381047	0.969604	0.999872	Leptotrichia sp. HMT 221
ASV299	22.8809	0.0640669	1.69293	0.0378437	0.969812	0.999872	Oribacterium asaccharolyticum
ASV198	38.7418	0.149568	4.03286	0.0370874	0.970415	0.999872	Leptotrichia sp. HMT 417
ASV336	10.8048	0.149466	4.03325	0.0370583	0.970438	0.999872	Leptotrichia sp. HMT 215
ASV96	63.384	-0.147193	4.03224	-0.0365042	0.97088	0.999872	Streptococcus salivarius
ASV158	51.3183	0.0611997	1.70772	0.0358372	0.971412	0.999872	Streptococcus mutans
ASV335	30.5439	0.138214	4.03312	0.0342697	0.972662	0.999872	Prevotella pallens
ASV164	38.5136	0.135605	4.03289	0.0336247	0.973176	0.999872	Veillonella atypica
ASV239	0.183423	-0.0943798	2.81813	-0.0334902	0.973284	0.999872	Bacteroides pyogenes
ASV202	65.5127	-0.134731	4.033	-0.0334071	0.97335	0.999872	Lactobacillus casei
ASV125	52.7559	-0.0565537	1.73046	-0.0326814	0.973929	0.999872	Lautropia mirabilis
ASV169	43.8948	0.131196	4.03221	0.0325369	0.974044	0.999872	Alloprevotella tannerae
ASV245	16.2104	0.130537	4.03326	0.0323651	0.974181	0.999872	Prevotella melaninogenica
ASV340	14.2643	0.130432	4.03322	0.0323395	0.974201	0.999872	Prevotella melaninogenica
ASV367	11.3118	-0.129549	4.03316	-0.0321211	0.974375	0.999872	Veillonella atypica
ASV122	62.4587	0.128186	4.03236	0.0317894	0.97464	0.999872	Haemophilus paraphrohaemolyticus
ASV365	0.0197589	0.127898	4.03334	0.0317102	0.974703	0.999872	Ralstonia pickettii
ASV118	145.472	-0.051926	1.67087	-0.0310772	0.975208	0.999872	Fusobacterium sp. HMT 203
ASV150	0.0194421	0.123085	4.03328	0.0305173	0.975655	0.999872	Lachnoanaerobaculum saburreum
ASV283	17.9847	0.1219	4.0327	0.0302278	0.975885	0.999872	Veillonella dispar
ASV259	21.3738	-0.11424	4.03259	-0.0283291	0.9774	0.999872	Prevotella melaninogenica
ASV377	16.6799	0.0403089	1.44626	0.027871	0.977765	0.999872	Abiotrophia defectiva
ASV149	50.5819	0.110222	4.03326	0.0273282	0.978198	0.999872	Neisseria perflava
ASV136	0.0161436	-0.110109	4.0333	-0.0272999	0.978221	0.999872	Bacteroides heparinolyticus
ASV86	86.3452	0.0756106	2.84738	0.0265544	0.978815	0.999872	Streptococcus sanguinis
ASV240	0.00488646	-0.104532	4.03331	-0.0259172	0.979323	0.999872	Tannerella sp. HMT 916
ASV304	0.0143519	0.104479	4.03332	0.0259039	0.979334	0.999872	Dialister sp. HMT 119
ASV369	0.011868	-0.103874	4.03329	-0.025754	0.979454	0.999872	Bacteroidetes [G-6] [G-6] bacterium HMT 516
ASV349	0.00427768	-0.103504	4.03329	-0.0256624	0.979527	0.999872	Butyrivibrio sp. HMT 090
ASV344	0.0104334	0.102122	4.03332	0.0253197	0.9798	0.999872	Lachnospiraceae [G-2] [G-2] bacterium HMT 096
ASV370	14.5361	0.101908	4.03316	0.0252676	0.979842	0.999872	Veillonella atypica
ASV278	13.1793	-0.101788	4.03315	-0.0252379	0.979865	0.999872	Prevotella melaninogenica
ASV173	29.2165	-0.0974897	4.03297	-0.0241731	0.980715	0.999872	Corynebacterium singulare
ASV221	30.4526	0.0967352	4.03262	0.0239882	0.980862	0.999872	Veillonella rogosae
ASV237	28.5317	0.0939681	4.03321	0.0232986	0.981412	0.999872	Leptotrichia sp. HMT 417
ASV42	411.712	0.0533463	2.34438	0.022755	0.981846	0.999872	Leptotrichia sp. HMT 221
ASV362	0.0145074	0.0879736	4.03332	0.0218117	0.982598	0.999872	Alloprevotella rava
ASV261	37.4156	-0.085223	4.03223	-0.0211355	0.983138	0.999872	Absconditabacteria (SR1) [G-1] (SR1) [G-1] bacterium HMT 875
ASV233	40.3921	-0.0818105	3.87582	-0.0211079	0.98316	0.999872	Alloprevotella rava
ASV325	0.0605046	0.0848871	4.0333	0.0210466	0.983209	0.999872	Bacteroides heparinolyticus
ASV186	46.0373	-0.0836661	4.03193	-0.0207509	0.983444	0.999872	Campylobacter rectus
ASV71	0.038122	0.0804026	4.03331	0.0199346	0.984096	0.999872	Prevotella histicola
ASV330	0.0140868	0.0800179	4.03332	0.0198392	0.984172	0.999872	Alloprevotella sp. HMT 912
ASV252	41.4032	0.0519594	2.63828	0.0196944	0.984287	0.999872	Alloprevotella sp. HMT 473
ASV374	3.78876	0.0788686	4.03315	0.0195551	0.984398	0.999872	Streptococcus pneumoniae
ASV145	0.00782503	0.0784148	4.03332	0.0194417	0.984489	0.999872	Lachnoanaerobaculum saburreum
ASV216	0.0126219	0.0760874	4.03331	0.0188647	0.984949	0.999872	Prevotella oris
ASV54	278.418	0.0743078	4.03274	0.0184261	0.985299	0.999872	Streptococcus salivarius
ASV61	0.0176304	0.0723163	4.03333	0.0179297	0.985695	0.999872	Lachnospiraceae [G-2] [G-2] bacterium HMT 096
ASV219	38.2988	-0.0718177	4.03225	-0.0178108	0.98579	0.999872	Leptotrichia sp. HMT 417
ASV194	19.5455	0.0712559	4.03315	0.0176676	0.985904	0.999872	Haemophilus sputorum
ASV153	0.0140144	0.0695466	4.03332	0.017243	0.986243	0.999872	Lachnoanaerobaculum saburreum
ASV161	54.8603	-0.067453	4.03274	-0.0167264	0.986655	0.999872	Rothia mucilaginosa
ASV354	0.00899797	0.0669846	4.03331	0.0166078	0.986749	0.999872	Bacteroides pyogenes
ASV302	35.062	0.0666903	4.03268	0.0165375	0.986806	0.999872	Leptotrichia sp. HMT 417
ASV220	25.4157	-0.0618662	4.03311	-0.0153396	0.987761	0.999872	Leptotrichia sp. HMT 417
ASV49	332.056	0.0432585	2.84737	0.0151924	0.987879	0.999872	Leptotrichia sp. HMT 215
ASV195	0.00942456	0.0603562	4.0333	0.0149645	0.988061	0.999872	Bacteroides pyogenes
ASV156	30.314	0.0554407	4.03322	0.013746	0.989033	0.999872	Streptococcus salivarius
ASV342	29.0748	0.0551269	4.03302	0.0136689	0.989094	0.999872	Fusobacterium periodonticum
ASV155	0.0136617	0.0539681	4.03331	0.0133806	0.989324	0.999872	Erysipelotrichaceae [G-1] [G-1] bacterium HMT 905
ASV45	763.282	0.0516975	4.02581	0.0128415	0.989754	0.999872	Mitsuokella sp. HMT 521
ASV132	47.9189	-0.0188624	1.47351	-0.012801	0.989787	0.999872	Corynebacterium matruchotii
ASV140	0.00599865	0.0503158	4.03332	0.012475	0.990047	0.999872	Methanobrevibacter oralis
ASV204	33.0592	0.0499604	4.03318	0.0123874	0.990117	0.999872	Prevotella histicola
ASV69	0.00812762	0.0474978	4.03331	0.0117764	0.990604	0.999872	Lachnospiraceae [G-7] [G-7] bacterium HMT 086
ASV68	0.00984803	0.0454326	4.03331	0.0112643	0.991013	0.999872	Lachnospiraceae [G-2] [G-2] bacterium HMT 088
ASV381	7.45181	-0.0440193	4.03318	-0.0109143	0.991292	0.999872	Arthrospira platensis
ASV74	85.6192	-0.043915	4.03291	-0.0108892	0.991312	0.999872	Streptococcus salivarius
ASV260	27.0829	0.042092	4.03326	0.0104362	0.991673	0.999872	Neisseria perflava
ASV276	0.00351139	0.0401693	4.03333	0.00995934	0.992054	0.999872	Lachnospiraceae [G-2] [G-2] bacterium HMT 096
ASV92	0.0625895	0.040121	4.03332	0.0099474	0.992063	0.999872	Butyrivibrio sp. HMT 090
ASV146	0.00342426	0.0395169	4.03333	0.00979759	0.992183	0.999872	Eggerthia catenaformis
ASV290	14.8868	-0.0272496	3.01788	-0.00902937	0.992796	0.999872	Veillonella denticariosi
ASV189	0.00614771	0.0361845	4.03331	0.0089714	0.992842	0.999872	Porphyromonas sp. HMT 284
ASV75	0.00832024	0.0353584	4.03332	0.00876658	0.993005	0.999872	Shuttleworthia satelles
ASV180	46.3113	-0.0353065	4.03236	-0.00875578	0.993014	0.999872	Lactobacillus salivarius
ASV296	20.4229	0.0350017	4.03291	0.00867902	0.993075	0.999872	Prevotella histicola
ASV274	16.4326	0.0343301	4.03326	0.00851177	0.993209	0.999872	Streptococcus salivarius
ASV378	19.0171	-0.033884	4.03313	-0.00840142	0.993297	0.999872	Prevotella histicola
ASV144	55.218	0.0327853	4.03323	0.00812877	0.993514	0.999872	Rothia mucilaginosa
ASV110	0.0113537	0.0324799	4.03331	0.00805292	0.993575	0.999872	Lachnospiraceae [G-8] [G-8] bacterium HMT 500
ASV199	31.7173	0.0322113	4.03281	0.00798731	0.993627	0.999872	Veillonella atypica
ASV270	0.00348821	0.032171	4.03332	0.00797631	0.993636	0.999872	Lachnoanaerobaculum orale
ASV228	0.00359171	0.0289108	4.03333	0.00716798	0.994281	0.999872	Lachnospiraceae [G-2] [G-2] bacterium HMT 088
ASV313	0.010501	0.0281835	4.03332	0.00698766	0.994425	0.999872	Butyrivibrio sp. HMT 090
ASV301	17.2919	0.0278075	4.03316	0.00689472	0.994499	0.999872	Rothia mucilaginosa
ASV306	0.00409848	0.0270302	4.03332	0.00670174	0.994653	0.999872	Clostridiales [F-1][G-2] [F-1][G-2] bacterium HMT 402
ASV272	0.00224949	0.0258421	4.03332	0.00640715	0.994888	0.999872	Lachnoanaerobaculum saburreum
ASV246	0.0101966	0.025753	4.03332	0.00638505	0.994905	0.999872	Lachnoanaerobaculum orale
ASV197	17.2058	-0.0225847	4.03297	-0.00560003	0.995532	0.999872	Veillonella atypica
ASV160	18.1295	-0.0207551	4.03312	-0.00514617	0.995894	0.999872	Actinomyces graevenitzii
ASV28	859.626	-0.0101485	1.9735	-0.00514238	0.995897	0.999872	Leptotrichia sp. HMT 221
ASV227	24.5927	0.0119621	2.37872	0.00502879	0.995988	0.999872	Campylobacter sp. HMT 044
ASV55	282.596	-0.00970577	2.20173	-0.00440824	0.996483	0.999872	Stomatobaculum sp. HMT 097
ASV355	14.2161	0.0169165	4.03308	0.00419444	0.996653	0.999872	Leptotrichia sp. HMT 417
ASV101	122.43	-0.016239	4.02923	-0.0040303	0.996784	0.999872	Prevotella salivae
ASV236	23.8963	0.0102702	2.99402	0.00343023	0.997263	0.999872	Streptococcus downei
ASV284	27.2266	0.0102767	3.00292	0.00342225	0.997269	0.999872	Selenomonas flueggei
ASV63	215.994	0.0101515	3.45572	0.00293759	0.997656	0.999872	Neisseria sicca
ASV287	16.7816	-0.00960929	4.03316	-0.00238257	0.998099	0.999872	Veillonella atypica
ASV380	16.6486	-0.00719058	4.03311	-0.00178289	0.998577	0.999872	Fusobacterium periodonticum
ASV262	0.157626	-0.00604473	3.41008	-0.0017726	0.998586	0.999872	Cupriavidus gilardii
ASV94	0.0966103	0.00579457	4.03319	0.00143672	0.998854	0.999872	Eubacterium limosum
ASV130	0.018468	-0.00549043	4.03329	-0.00136128	0.998914	0.999872	Lachnospiraceae [G-2] [G-2] bacterium HMT 088
ASV353	12.8455	0.00163864	2.578	0.000635626	0.999493	0.999872	Actinomyces sp. HMT 448
ASV40	2.57989	0.000123281	0.766811	0.000160771	0.999872	0.999872	Staphylococcus pasteuri

## Sheet: Sour_dic
Supplementary Table S5: The results of the adjusted DESeq analysis
ASV	baseMean	log2FoldChange	lfcSE	stat	pvalue	padj	homd
ASV18	1556.44	-0.725503	0.306981	-2.36335	0.0181108	0.999958	Veillonella parvula
ASV16	1505.52	-0.466253	0.211085	-2.20884	0.027186	0.999958	Gemella haemolysans
ASV267	23.0494	-1.11003	0.544173	-2.03986	0.0413645	0.999958	Neisseria flavescens
ASV29	787.629	-0.317631	0.161162	-1.97088	0.0487371	0.999958	Campylobacter concisus
ASV9	2536.01	-0.297247	0.174902	-1.6995	0.0892246	0.999958	Streptococcus mitis
ASV23	863.488	-0.250203	0.156389	-1.59987	0.109627	0.999958	Granulicatella adiacens
ASV363	11.5223	-0.919613	0.643013	-1.43016	0.152671	0.999958	Leptotrichia hofstadii
ASV5	4254.14	-0.303357	0.216077	-1.40393	0.160339	0.999958	Prevotella melaninogenica
ASV1	13525.6	0.177665	0.129674	1.37009	0.170659	0.999958	Streptococcus salivarius
ASV113	77.4946	-0.362376	0.264776	-1.36861	0.17112	0.999958	Oribacterium asaccharolyticum
ASV135	32.527	0.848593	0.63399	1.3385	0.180735	0.999958	Dialister invisus
ASV39	605.141	-0.532135	0.411213	-1.29406	0.195644	0.999958	Porphyromonas pasteri
ASV76	146.817	-0.642315	0.552338	-1.1629	0.244869	0.999958	Veillonella dispar
ASV271	7.48476	-0.588927	0.533944	-1.10298	0.270038	0.999958	Janibacter indicus
ASV3	4113.27	0.0909178	0.082476	1.10236	0.270307	0.999958	Streptococcus australis
ASV2	12117.9	-0.120139	0.110554	-1.0867	0.277168	0.999958	Veillonella atypica
ASV104	92.1465	0.304262	0.307723	0.988755	0.322783	0.999958	Ruminococcaceae [G-2] [G-2] bacterium HMT 085
ASV125	52.7559	-1.20954	1.29129	-0.936693	0.348917	0.999958	Lautropia mirabilis
ASV19	1236.67	-0.222205	0.237308	-0.936356	0.34909	0.999958	Streptococcus lactarius
ASV20	1302.49	-0.192172	0.209412	-0.917673	0.35879	0.999958	Prevotella salivae
ASV299	22.8809	-0.528264	0.582568	-0.906785	0.36452	0.999958	Oribacterium asaccharolyticum
ASV4	4592.13	0.22487	0.255149	0.881328	0.37814	0.999958	Prevotella histicola
ASV12	1878.58	-0.166236	0.18951	-0.877188	0.380385	0.999958	Actinomyces sp. HMT 180
ASV57	4.81003	-0.657152	0.762912	-0.861374	0.389032	0.999958	Escherichia coli
ASV132	47.9189	-0.922792	1.1211	-0.823113	0.410444	0.999958	Corynebacterium matruchotii
ASV37	1.39167	-0.961776	1.19326	-0.80601	0.420237	0.999958	Acinetobacter johnsonii
ASV22	1094.7	-0.254586	0.32794	-0.776319	0.437561	0.999958	Veillonella rogosae
ASV21	1219.22	-0.169576	0.219893	-0.771173	0.440604	0.999958	Megasphaera micronuciformis
ASV34	633.678	-0.208277	0.271729	-0.766488	0.443386	0.999958	Selenomonas sp. HMT 478
ASV108	101.559	-0.298629	0.419899	-0.711194	0.476964	0.999958	Prevotella sp. HMT 305
ASV268	24.4037	-0.939228	1.32708	-0.707739	0.479108	0.999958	Kingella denitrificans
ASV6	4013.82	-0.175092	0.248924	-0.703398	0.481808	0.999958	Haemophilus parainfluenzae
ASV177	20.1893	-0.830073	1.28388	-0.646533	0.517934	0.999958	Rothia aeria
ASV31	1.1208	-1.07081	1.74058	-0.615205	0.538419	0.999958	Enterococcus faecalis
ASV48	344.603	0.156396	0.255458	0.612219	0.540393	0.999958	Stomatobaculum longum
ASV386	7.77132	-0.935683	1.55324	-0.602409	0.546902	0.999958	Actinomyces graevenitzii
ASV214	32.1156	-0.744952	1.24918	-0.596354	0.550939	0.999958	Selenomonas sputigena
ASV118	145.472	-0.772235	1.31297	-0.588157	0.556427	0.999958	Fusobacterium sp. HMT 203
ASV323	6.3233	-0.366108	0.640003	-0.572041	0.567294	0.999958	Leptothrix sp. HMT 266
ASV117	75.0583	-0.223228	0.392646	-0.568524	0.569679	0.999958	Actinomyces lingnae [Not Validly Published]
ASV83	143.007	-0.128288	0.225932	-0.567816	0.57016	0.999958	Mogibacterium diversum
ASV357	15.6047	0.211926	0.386561	0.548235	0.583531	0.999958	Saccharibacteria (TM7) [G-1] (TM7) [G-1] bacterium HMT 352
ASV175	28.5709	-0.509883	0.932304	-0.546907	0.584443	0.999958	Prevotella nigrescens
ASV7	5003.36	-0.827468	1.5253	-0.542496	0.587477	0.999958	Leptotrichia sp. HMT 417
ASV58	222.254	-0.126747	0.241348	-0.525161	0.599471	0.999958	Oribacterium sinus
ASV33	650.194	0.1147	0.226114	0.507269	0.611966	0.999958	Lachnoanaerobaculum orale
ASV134	1.10878	-1.01467	2.05637	-0.49343	0.621709	0.999958	Bifidobacterium scardovii
ASV138	0.223667	-0.903774	1.93396	-0.467319	0.640272	0.999958	Lachnospiraceae [G-2] [G-2] bacterium HMT 096
ASV52	302.873	-0.145363	0.315976	-0.460044	0.645485	0.999958	Alloprevotella sp. HMT 308
ASV24	929.278	-0.183358	0.403335	-0.454605	0.649393	0.999958	Veillonella sp. HMT 917
ASV13	2575.13	-0.764966	1.76411	-0.433627	0.664559	0.999958	Fusobacterium periodonticum
ASV70	140.494	-0.325977	0.753068	-0.432866	0.665112	0.999958	Rothia dentocariosa
ASV249	22.2344	-0.648706	1.55407	-0.417424	0.676368	0.999958	Leptotrichia buccalis
ASV86	86.3452	-0.885317	2.17757	-0.406561	0.68433	0.999958	Streptococcus sanguinis
ASV151	86.0836	-1.03373	2.60323	-0.397093	0.691299	0.999958	Capnocytophaga sputigena
ASV88	122.274	-0.0858003	0.2167	-0.39594	0.692149	0.999958	Solobacterium moorei
ASV377	16.6799	-0.426425	1.10613	-0.385511	0.699859	0.999958	Abiotrophia defectiva
ASV91	0.493025	1.03448	2.80362	0.368978	0.712144	0.999958	Bifidobacterium breve
ASV213	27.3471	-0.384108	1.05837	-0.362923	0.716662	0.999958	Alloscardovia omnicolens
ASV109	45.5444	-0.381172	1.05833	-0.360164	0.718724	0.999958	Actinomyces naeslundii
ASV63	215.994	-0.938027	2.65289	-0.353586	0.723649	0.999958	Neisseria sicca
ASV258	18.2511	-0.741335	2.13921	-0.346546	0.728933	0.999958	Actinomyces naeslundii
ASV139	38.6743	-0.46958	1.39694	-0.33615	0.736758	0.999958	Haemophilus influenzae
ASV10	2010.91	-0.488005	1.52482	-0.320042	0.748937	0.999958	Prevotella sp. HMT 313
ASV8	4092.56	-0.690783	2.30439	-0.299769	0.764354	0.999958	Neisseria perflava
ASV84	153.046	-0.418649	1.39745	-0.299582	0.764496	0.999958	Peptostreptococcus stomatis
ASV309	21.3849	-0.612949	2.09338	-0.292804	0.769672	0.999958	Leptotrichia sp. HMT 498
ASV379	11.6773	0.449214	1.5416	0.291394	0.77075	0.999958	Actinomyces sp. HMT 172
ASV79	172.079	-0.423752	1.45819	-0.290602	0.771355	0.999958	Prevotella melaninogenica
ASV11	1537.56	0.071408	0.255597	0.279377	0.779955	0.999958	Actinomyces graevenitzii
ASV120	114.354	-0.523043	1.87889	-0.278379	0.780721	0.999958	Capnocytophaga leadbetteri
ASV106	103.164	-0.386407	1.46731	-0.263344	0.792286	0.999958	Ruminococcaceae [G-1] [G-1] bacterium HMT 075
ASV44	354.079	0.0490957	0.187472	0.261883	0.793412	0.999958	Atopobium parvulum
ASV103	112.635	-0.251024	0.958902	-0.261782	0.793489	0.999958	Peptostreptococcaceae [XI][G-1] [XI][G-1] sulci
ASV165	34.8444	-0.347553	1.35877	-0.255785	0.798117	0.999958	Corynebacterium durum
ASV241	15.6171	-0.700899	2.76006	-0.253943	0.79954	0.999958	Haemophilus paraphrohaemolyticus
ASV231	42.968	-0.318627	1.3455	-0.23681	0.812804	0.999958	Porphyromonas endodontalis
ASV317	20.024	-0.413342	1.77025	-0.233493	0.815379	0.999958	Aggregatibacter aphrophilus
ASV307	28.0537	0.357587	1.57752	0.226677	0.820675	0.999958	Selenomonas sputigena
ASV36	656.076	-0.528942	2.35067	-0.225017	0.821966	0.999958	Prevotella pallens
ASV152	35.909	-0.302716	1.3476	-0.224634	0.822264	0.999958	Aggregatibacter segnis
ASV174	33.8972	-0.415929	1.85386	-0.224359	0.822478	0.999958	Fusobacterium nucleatum subsp. vincentii
ASV234	20.0645	-0.218408	0.997595	-0.218935	0.826701	0.999958	Leptotrichia hongkongensis
ASV67	197.176	-0.0695219	0.319127	-0.21785	0.827546	0.999958	Lachnoanaerobaculum umeaense
ASV111	124.191	0.670193	3.10028	0.216172	0.828854	0.999958	Prevotella sp. HMT 309
ASV66	0.555905	-0.414569	1.97163	-0.210267	0.833459	0.999958	Olsenella profusa
ASV17	1776.22	-0.404121	1.94099	-0.208203	0.835071	0.999958	Prevotella sp. HMT 306
ASV168	52.7748	-0.139293	0.669726	-0.207985	0.83524	0.999958	Oribacterium parvum
ASV320	19.5463	-0.393141	1.89346	-0.207631	0.835517	0.999958	Tannerella sp. HMT 286
ASV236	23.8963	0.464569	2.26585	0.205031	0.837548	0.999958	Streptococcus downei
ASV14	1974.64	-0.33222	1.64524	-0.201927	0.839973	0.999958	Actinomyces sp. HMT 172
ASV364	16.0896	-0.340487	1.72314	-0.197597	0.84336	0.999958	Lautropia mirabilis
ASV25	1148.96	-0.38778	1.9897	-0.194894	0.845476	0.999958	Lachnospiraceae [G-2] [G-2] bacterium HMT 096
ASV99	86.6299	-0.581642	3.10104	-0.187563	0.851219	0.999958	Veillonella atypica
ASV116	87.1002	0.0623477	0.332421	0.187557	0.851224	0.999958	Bergeyella sp. HMT 322
ASV96	63.384	-0.551411	3.10259	-0.177726	0.858938	0.999958	Streptococcus salivarius
ASV251	39.2093	-0.393231	2.40551	-0.163471	0.870148	0.999958	Fusobacterium sp. HMT 203
ASV42	411.712	0.296226	1.81898	0.162853	0.870634	0.999958	Leptotrichia sp. HMT 221
ASV293	20.0115	-0.399609	2.47759	-0.16129	0.871865	0.999958	Neisseria oralis
ASV98	99.0185	-0.131411	0.822866	-0.159699	0.873118	0.999958	Catonella morbi
ASV53	0.104346	0.49106	3.10329	0.158239	0.874269	0.999958	Lachnospiraceae [G-2] [G-2] bacterium HMT 088
ASV243	29.0166	-0.381269	2.56993	-0.148358	0.882061	0.999958	Prevotella intermedia
ASV221	30.4526	0.453335	3.10303	0.146095	0.883847	0.999958	Veillonella rogosae
ASV59	335.85	-0.443704	3.09761	-0.143241	0.8861	0.999958	Leptotrichia sp. HMT 417
ASV219	38.2988	-0.438992	3.10262	-0.141491	0.887482	0.999958	Leptotrichia sp. HMT 417
ASV289	27.2281	0.438573	3.10319	0.14133	0.88761	0.999958	Lachnospiraceae [G-2] [G-2] bacterium HMT 096
ASV233	40.3921	-0.416294	2.95295	-0.140976	0.887889	0.999958	Alloprevotella rava
ASV35	443.923	0.433401	3.09781	0.139905	0.888735	0.999958	Rothia mucilaginosa
ASV159	72.7577	-0.230462	1.67558	-0.137542	0.890603	0.999958	Capnocytophaga gingivalis
ASV208	43.28	-0.324951	2.36296	-0.137519	0.890621	0.999958	Neisseria oralis
ASV215	48.9568	-0.419066	3.10208	-0.135092	0.892539	0.999958	Prevotella oulorum
ASV222	0.112765	-0.318054	2.42839	-0.130973	0.895797	0.999958	Lachnospiraceae [G-2] [G-2] bacterium HMT 096
ASV259	21.3738	-0.402041	3.10291	-0.129569	0.896907	0.999958	Prevotella melaninogenica
ASV47	559.341	-0.383316	2.96526	-0.129269	0.897145	0.999958	Alloprevotella rava
ASV112	74.9593	-0.399592	3.10141	-0.128842	0.897483	0.999958	Veillonella atypica
ASV64	314.581	0.395584	3.09837	0.127675	0.898406	0.999958	Leptotrichia sp. HMT 215
ASV73	250.977	-0.394986	3.09978	-0.127424	0.898605	0.999958	Leptotrichia sp. HMT 218
ASV353	12.8455	-0.247239	1.98411	-0.124609	0.900833	0.999958	Actinomyces sp. HMT 448
ASV356	0.211719	-0.287517	2.31037	-0.124446	0.900962	0.999958	Butyrivibrio sp. HMT 090
ASV62	178.501	0.0354241	0.285257	0.124183	0.90117	0.999958	Actinomyces lingnae [Not Validly Published]
ASV318	16.9902	-0.203231	1.63783	-0.124086	0.901247	0.999958	Leptotrichia shahii
ASV339	0.0464965	-0.381599	3.10334	-0.122964	0.902136	0.999958	Lachnospiraceae [G-2] [G-2] bacterium HMT 096
ASV206	17.6264	0.189992	1.56052	0.121749	0.903098	0.999958	Fusobacterium nucleatum subsp. animalis
ASV115	76.3013	-0.376481	3.10301	-0.121328	0.903432	0.999958	Neisseria perflava
ASV148	0.174747	-0.34112	2.81796	-0.121052	0.90365	0.999958	Pseudomonas aeruginosa
ASV183	64.6625	-0.370608	3.10264	-0.119449	0.90492	0.999958	Leptotrichia sp. HMT 218
ASV180	46.3113	0.368696	3.1028	0.118827	0.905412	0.999958	Lactobacillus salivarius
ASV170	43.178	-0.24697	2.08117	-0.118669	0.905537	0.999958	Leptotrichia wadei
ASV315	24.245	0.348338	3.10316	0.112253	0.910623	0.999958	Prevotella aurantiaca
ASV65	0.129763	0.345603	3.09768	0.111569	0.911166	0.999958	Lachnoanaerobaculum orale
ASV370	14.5361	-0.340959	3.10324	-0.109872	0.912511	0.999958	Veillonella atypica
ASV198	38.7418	-0.340002	3.10289	-0.109576	0.912746	0.999958	Leptotrichia sp. HMT 417
ASV273	24.3277	0.333123	3.10317	0.107349	0.914512	0.999958	Leptotrichia sp. HMT 215
ASV162	41.8646	0.327778	3.10322	0.105625	0.91588	0.999958	Prevotella melaninogenica
ASV158	51.3183	0.138257	1.31669	0.105003	0.916373	0.999958	Streptococcus mutans
ASV295	18.2644	-0.153055	1.49562	-0.102336	0.91849	0.999958	Streptococcus anginosus
ASV217	39.8121	0.297585	2.97877	0.099902	0.920422	0.999958	Tannerella sp. HMT 916
ASV355	14.2161	0.29785	3.10329	0.0959788	0.923537	0.999958	Leptotrichia sp. HMT 417
ASV71	0.038122	-0.294009	3.10339	-0.0947382	0.924523	0.999958	Prevotella histicola
ASV27	639.051	0.224318	2.37588	0.0944148	0.92478	0.999958	Rothia mucilaginosa
ASV122	62.4587	0.288045	3.10278	0.0928345	0.926035	0.999958	Haemophilus paraphrohaemolyticus
ASV43	16.3671	0.147632	1.59333	0.0926559	0.926177	0.999958	Moraxella nonliquefaciens
ASV184	16.627	-0.153281	1.65683	-0.0925143	0.926289	0.999958	Prevotella oris
ASV32	728.513	-0.195024	2.15885	-0.0903371	0.928019	0.999958	Prevotella pallens
ASV328	11.5573	0.157275	1.7559	0.0895692	0.92863	0.999958	Fusobacterium nucleatum subsp. vincentii
ASV133	75.8589	-0.230272	2.65195	-0.0868311	0.930806	0.999958	Prevotella nanceiensis
ASV82	143.075	-0.269233	3.10105	-0.08682	0.930815	0.999958	Fusobacterium periodonticum
ASV338	21.3388	0.268662	3.10329	0.0865731	0.931011	0.999958	Lachnoanaerobaculum umeaense
ASV74	85.6192	0.266048	3.10325	0.0857322	0.931679	0.999958	Streptococcus salivarius
ASV30	0.0729184	-0.265874	3.1033	-0.0856744	0.931725	0.999958	Prevotella histicola
ASV380	16.6486	-0.265696	3.10324	-0.085619	0.931769	0.999958	Fusobacterium periodonticum
ASV68	0.00984803	-0.261525	3.1034	-0.0842705	0.932841	0.999958	Lachnospiraceae [G-2] [G-2] bacterium HMT 088
ASV49	332.056	-0.183777	2.19669	-0.0836609	0.933326	0.999958	Leptotrichia sp. HMT 215
ASV262	0.157626	0.218867	2.62391	0.0834124	0.933524	0.999958	Cupriavidus gilardii
ASV301	17.2919	0.258534	3.10334	0.0833083	0.933606	0.999958	Rothia mucilaginosa
ASV38	749.104	-0.255175	3.09732	-0.0823858	0.93434	0.999958	Leptotrichia sp. HMT 218
ASV28	859.626	-0.124123	1.51806	-0.0817645	0.934834	0.999958	Leptotrichia sp. HMT 221
ASV102	149.218	-0.247604	3.10102	-0.0798458	0.93636	0.999958	Leptotrichia sp. HMT 463
ASV253	12.5087	-0.0843249	1.07918	-0.0781381	0.937718	0.999958	Prevotella denticola
ASV182	46.7562	-0.235639	3.10186	-0.0759671	0.939445	0.999958	Prevotella shahii
ASV332	16.3031	0.189639	2.51957	0.0752666	0.940003	0.999958	Alloprevotella tannerae
ASV178	40.5181	-0.0732589	0.987255	-0.0742046	0.940848	0.999958	Butyrivibrio sp. HMT 455
ASV163	49.4695	-0.138735	1.8709	-0.0741541	0.940888	0.999958	Prevotella sp. HMT 305
ASV269	20.3146	0.229449	3.10321	0.0739392	0.941059	0.999958	Streptococcus australis
ASV192	0.0352146	-0.229088	3.10339	-0.0738189	0.941155	0.999958	Peptococcus sp. HMT 167
ASV290	14.8868	-0.170165	2.32608	-0.0731554	0.941682	0.999958	Veillonella denticariosi
ASV239	0.183423	-0.15861	2.16896	-0.0731271	0.941705	0.999958	Bacteroides pyogenes
ASV147	58.2717	-0.215971	3.1027	-0.0696077	0.944506	0.999958	Veillonella atypica
ASV342	29.0748	-0.215338	3.10313	-0.0693938	0.944676	0.999958	Fusobacterium periodonticum
ASV126	0.254407	-0.213543	3.10334	-0.0688107	0.94514	0.999958	Lachnospiraceae [G-7] [G-7] bacterium HMT 086
ASV252	41.4032	-0.13828	2.03259	-0.0680313	0.945761	0.999958	Alloprevotella sp. HMT 473
ASV264	22.809	-0.1723	2.53296	-0.068023	0.945767	0.999958	Porphyromonas gingivalis
ASV153	0.0140144	-0.207538	3.1034	-0.0668744	0.946682	0.999958	Lachnoanaerobaculum saburreum
ASV173	29.2165	0.205406	3.10329	0.0661898	0.947227	0.999958	Corynebacterium singulare
ASV341	16.5429	-0.104398	1.59455	-0.0654721	0.947798	0.999958	Peptococcus sp. HMT 167
ASV187	48.5801	0.18427	2.81502	0.0654595	0.947808	0.999958	Parvimonas sp. HMT 110
ASV81	115.049	-0.198998	3.10311	-0.0641286	0.948868	0.999958	Streptococcus salivarius
ASV337	17.4125	0.195725	3.10311	0.063074	0.949708	0.999958	Atopobium parvulum
ASV325	0.0605046	-0.194563	3.10337	-0.0626943	0.95001	0.999958	Bacteroides heparinolyticus
ASV61	0.0176304	-0.194225	3.1034	-0.0625844	0.950097	0.999958	Lachnospiraceae [G-2] [G-2] bacterium HMT 096
ASV368	19.4559	-0.194073	3.10316	-0.0625404	0.950132	0.999958	Prevotella salivae
ASV97	0.161674	0.163754	2.63889	0.062054	0.95052	0.999958	Bacteroides heparinolyticus
ASV121	94.5884	-0.0942406	1.55844	-0.0604712	0.95178	0.999958	Prevotella sp. HMT 396
ASV240	0.00488646	-0.186621	3.10341	-0.0601342	0.952049	0.999958	Tannerella sp. HMT 916
ASV313	0.010501	-0.183629	3.10341	-0.05917	0.952817	0.999958	Butyrivibrio sp. HMT 090
ASV136	0.0161436	-0.182614	3.10341	-0.0588431	0.953077	0.999958	Bacteroides heparinolyticus
ASV331	12.7848	-0.154281	2.70885	-0.0569545	0.954581	0.999958	Prevotella melaninogenica
ASV127	158.13	0.159728	3.10279	0.0514787	0.958944	0.999958	Actinomyces sp. HMT 180
ASV335	30.5439	0.158772	3.10326	0.0511628	0.959196	0.999958	Prevotella pallens
ASV261	37.4156	0.146893	3.10289	0.0473407	0.962242	0.999958	Absconditabacteria (SR1) [G-1] (SR1) [G-1] bacterium HMT 875
ASV155	0.0136617	-0.144484	3.10341	-0.0465564	0.962867	0.999958	Erysipelotrichaceae [G-1] [G-1] bacterium HMT 905
ASV383	10.2755	-0.143969	3.1033	-0.0463922	0.962998	0.999958	Veillonella atypica
ASV94	0.0966103	0.142017	3.10336	0.0457624	0.9635	0.999958	Eubacterium limosum
ASV291	20.0036	0.0289516	0.633525	0.0456992	0.96355	0.999958	Capnocytophaga granulosa
ASV93	0.193051	0.119405	2.61852	0.0456001	0.963629	0.999958	Lachnospiraceae [G-2] [G-2] bacterium HMT 096
ASV131	67.3657	-0.13874	3.10222	-0.0447228	0.964328	0.999958	Prevotella aurantiaca
ASV60	321.168	0.113856	2.55139	0.0446252	0.964406	0.999958	Prevotella nanceiensis
ASV278	13.1793	-0.138132	3.10335	-0.0445108	0.964497	0.999958	Prevotella melaninogenica
ASV227	24.5927	-0.081683	1.83513	-0.0445107	0.964497	0.999958	Campylobacter sp. HMT 044
ASV169	43.8948	0.133801	3.10267	0.0431245	0.965602	0.999958	Alloprevotella tannerae
ASV230	33.7027	0.133611	3.10293	0.0430598	0.965654	0.999958	Arthrospira platensis
ASV186	46.0373	0.13306	3.10269	0.0428853	0.965793	0.999958	Campylobacter rectus
ASV101	122.43	-0.130654	3.10042	-0.0421407	0.966387	0.999958	Prevotella salivae
ASV298	24.1706	0.130108	3.10333	0.0419253	0.966558	0.999958	Lactobacillus brevis
ASV50	0.749421	-0.0545309	1.31329	-0.0415223	0.966879	0.999958	Bacteroides heparinolyticus
ASV141	49.9364	0.128068	3.10251	0.0412788	0.967074	0.999958	Prevotella sp. HMT 309
ASV329	15.9386	-0.0696492	1.71038	-0.0407214	0.967518	0.999958	Oribacterium asaccharolyticum
ASV161	54.8603	-0.12612	3.10306	-0.0406438	0.96758	0.999958	Rothia mucilaginosa
ASV285	27.5124	-0.120214	3.10292	-0.0387422	0.969096	0.999958	Lactobacillus panis
ASV365	0.0197589	-0.119796	3.1034	-0.0386015	0.969208	0.999958	Ralstonia pickettii
ASV302	35.062	0.11565	3.10302	0.03727	0.97027	0.999958	Leptotrichia sp. HMT 417
ASV202	65.5127	0.114775	3.10332	0.0369847	0.970497	0.999958	Lactobacillus casei
ASV381	7.45181	0.114151	3.10336	0.0367831	0.970658	0.999958	Arthrospira platensis
ASV89	352.251	0.111402	3.10327	0.0358982	0.971364	0.999958	Neisseria perflava
ASV54	278.418	0.111317	3.10302	0.0358737	0.971383	0.999958	Streptococcus salivarius
ASV225	32.5202	-0.1108	3.10331	-0.0357038	0.971519	0.999958	Prevotella histicola
ASV367	11.3118	0.110041	3.10336	0.0354586	0.971714	0.999958	Veillonella atypica
ASV26	549.229	0.109038	3.08947	0.0352936	0.971846	0.999958	Rothia mucilaginosa
ASV228	0.00359171	-0.107655	3.10342	-0.0346893	0.972328	0.999958	Lachnospiraceae [G-2] [G-2] bacterium HMT 088
ASV246	0.0101966	-0.10652	3.10342	-0.0343234	0.972619	0.999958	Lachnoanaerobaculum orale
ASV306	0.00409848	-0.105808	3.10342	-0.0340941	0.972802	0.999958	Clostridiales [F-1][G-2] [F-1][G-2] bacterium HMT 402
ASV283	17.9847	0.105136	3.1029	0.0338831	0.97297	0.999958	Veillonella dispar
ASV270	0.00348821	-0.10504	3.10342	-0.0338466	0.972999	0.999958	Lachnoanaerobaculum orale
ASV260	27.0829	-0.10444	3.10337	-0.0336539	0.973153	0.999958	Neisseria perflava
ASV349	0.00427768	-0.103673	3.10341	-0.033406	0.973351	0.999958	Butyrivibrio sp. HMT 090
ASV369	0.011868	-0.100348	3.10342	-0.0323348	0.974205	0.999958	Bacteroidetes [G-6] [G-6] bacterium HMT 516
ASV188	56.4756	0.0996704	3.10326	0.032118	0.974378	0.999958	Prevotella sp. HMT 306
ASV274	16.4326	-0.0987557	3.10337	-0.0318221	0.974614	0.999958	Streptococcus salivarius
ASV244	15.7661	-0.0987096	3.10337	-0.0318072	0.974626	0.999958	Actinomyces graevenitzii
ASV272	0.00224949	-0.0979907	3.10342	-0.0315751	0.974811	0.999958	Lachnoanaerobaculum saburreum
ASV15	1231.05	0.0519663	1.66399	0.0312298	0.975086	0.999958	Rothia mucilaginosa
ASV146	0.00342426	-0.0958876	3.10342	-0.0308974	0.975351	0.999958	Eggerthia catenaformis
ASV276	0.00351139	-0.0953815	3.10342	-0.0307344	0.975481	0.999958	Lachnospiraceae [G-2] [G-2] bacterium HMT 096
ASV75	0.00832024	-0.0937016	3.10341	-0.0301931	0.975913	0.999958	Shuttleworthia satelles
ASV189	0.00614771	-0.0931784	3.10341	-0.0300245	0.976048	0.999958	Porphyromonas sp. HMT 284
ASV46	0.123153	0.0549298	1.8736	0.0293179	0.976611	0.999958	Lachnoanaerobaculum umeaense
ASV284	27.2266	-0.0674125	2.31486	-0.0291217	0.976768	0.999958	Selenomonas flueggei
ASV110	0.0113537	-0.0896553	3.10342	-0.0288892	0.976953	0.999958	Lachnospiraceae [G-8] [G-8] bacterium HMT 500
ASV275	12.8181	0.0869537	3.10332	0.0280196	0.977647	0.999958	Veillonella sp. HMT 917
ASV366	11.4522	-0.0673749	2.44569	-0.0275484	0.978022	0.999958	Granulicatella adiacens
ASV92	0.0625895	-0.0835374	3.10341	-0.0269179	0.978525	0.999958	Butyrivibrio sp. HMT 090
ASV156	30.314	0.0828271	3.10337	0.0266894	0.978707	0.999958	Streptococcus salivarius
ASV207	45.8568	-0.0825072	3.10219	-0.0265965	0.978782	0.999958	Prevotella oulorum
ASV343	9.31976	-0.0414817	1.57753	-0.0262953	0.979022	0.999958	Scardovia wiggsiae
ASV197	17.2058	0.079511	3.10325	0.0256218	0.979559	0.999958	Veillonella atypica
ASV69	0.00812762	-0.0790777	3.10341	-0.0254809	0.979671	0.999958	Lachnospiraceae [G-7] [G-7] bacterium HMT 086
ASV51	0.0201531	-0.078302	3.10339	-0.0252311	0.979871	0.999958	Lachnoanaerobaculum orale
ASV107	6.70397	0.0781176	3.10335	0.025172	0.979918	0.999958	Veillonella atypica
ASV247	4.83438	-0.0389838	1.65931	-0.023494	0.981256	0.999958	Pseudomonas pseudoalcaligenes
ASV160	18.1295	0.0644731	3.10331	0.0207756	0.983425	0.999958	Actinomyces graevenitzii
ASV205	30.8535	-0.0433189	2.09378	-0.0206893	0.983493	0.999958	Lactococcus lactis
ASV303	0.198	0.0444267	2.17128	0.020461	0.983676	0.999958	Bacteroides pyogenes
ASV265	0.0859442	0.0619044	3.1033	0.0199479	0.984085	0.999958	Bacteroides heparinolyticus
ASV237	28.5317	-0.0615294	3.10332	-0.0198269	0.984181	0.999958	Leptotrichia sp. HMT 417
ASV195	0.00942456	-0.060567	3.10341	-0.0195163	0.984429	0.999958	Bacteroides pyogenes
ASV305	0.0573074	-0.0581575	3.10333	-0.0187403	0.985048	0.999958	Oribacterium sinus
ASV190	55.2827	-0.0568312	3.10233	-0.0183189	0.985384	0.999958	Alloprevotella sp. HMT 914
ASV220	25.4157	0.0560428	3.10332	0.018059	0.985592	0.999958	Leptotrichia sp. HMT 417
ASV56	0.00850197	-0.0559256	3.10341	-0.0180207	0.985622	0.999958	Lachnoanaerobaculum orale
ASV333	33.4024	0.0556836	3.10338	0.0179429	0.985684	0.999958	Lactobacillus casei
ASV145	0.00782503	-0.0550915	3.10341	-0.0177519	0.985837	0.999958	Lachnoanaerobaculum saburreum
ASV340	14.2643	0.0538444	3.10334	0.0173505	0.986157	0.999958	Prevotella melaninogenica
ASV144	55.218	0.0530119	3.10337	0.017082	0.986371	0.999958	Rothia mucilaginosa
ASV140	0.00599865	-0.0528126	3.10341	-0.0170176	0.986423	0.999958	Methanobrevibacter oralis
ASV316	15.5689	-0.0507543	3.10327	-0.0163551	0.986951	0.999958	Veillonella atypica
ASV114	159.807	0.047748	3.10238	0.0153907	0.98772	0.999958	Lactobacillus gasseri
ASV40	2.57989	-0.00887492	0.589491	-0.0150552	0.987988	0.999958	Staphylococcus pasteuri
ASV41	120.333	0.032105	2.1368	0.0150247	0.988012	0.999958	Bifidobacterium breve
ASV72	16.5764	0.0462951	3.10325	0.0149182	0.988097	0.999958	Lactobacillus paracasei
ASV193	25.2537	0.0446226	3.1033	0.0143791	0.988528	0.999958	Veillonella atypica
ASV124	128.366	0.0443427	3.10131	0.0142981	0.988592	0.999958	Haemophilus pittmaniae
ASV362	0.0145074	-0.0442446	3.10341	-0.0142567	0.988625	0.999958	Alloprevotella rava
ASV263	14.0552	-0.044067	3.10308	-0.014201	0.98867	0.999958	Streptococcus australis
ASV248	35.8649	0.0439378	3.10323	0.0141587	0.988703	0.999958	Neisseria perflava
ASV346	35.0038	-0.0432665	3.10312	-0.0139429	0.988876	0.999958	Absconditabacteria (SR1) [G-1] (SR1) [G-1] bacterium HMT 345
ASV330	0.0140868	-0.043205	3.10341	-0.0139218	0.988892	0.999958	Alloprevotella sp. HMT 912
ASV150	0.0194421	0.043196	3.1034	0.0139189	0.988895	0.999958	Lachnoanaerobaculum saburreum
ASV296	20.4229	-0.0429545	3.10314	-0.0138422	0.988956	0.999958	Prevotella histicola
ASV204	33.0592	-0.042179	3.10331	-0.0135916	0.989156	0.999958	Prevotella histicola
ASV350	20.0347	-0.041149	3.10331	-0.0132597	0.989421	0.999958	Veillonella atypica
ASV287	16.7816	-0.0403609	3.10333	-0.0130057	0.989623	0.999958	Veillonella atypica
ASV55	282.596	-0.0191549	1.69396	-0.0113078	0.990978	0.999958	Stomatobaculum sp. HMT 097
ASV199	31.7173	0.0348853	3.10311	0.0112421	0.99103	0.999958	Veillonella atypica
ASV172	58.4796	0.0334386	3.10159	0.0107811	0.991398	0.999958	Alloprevotella rava
ASV336	10.8048	-0.0331793	3.10334	-0.0106915	0.99147	0.999958	Leptotrichia sp. HMT 215
ASV256	17.7528	0.0323656	3.1033	0.0104294	0.991679	0.999958	Leptotrichia sp. HMT 221
ASV384	20.9629	-0.0320636	3.10321	-0.0103324	0.991756	0.999958	Leptotrichia sp. HMT 417
ASV119	0.0506564	-0.0311631	3.10338	-0.0100417	0.991988	0.999958	Bacteroides heparinolyticus
ASV344	0.0104334	-0.0299428	3.10341	-0.00964837	0.992302	0.999958	Lachnospiraceae [G-2] [G-2] bacterium HMT 096
ASV347	0.043848	-0.0294519	3.10341	-0.00949017	0.992428	0.999958	Bacteroides pyogenes
ASV77	4.72702	0.0160598	1.72681	0.00930027	0.99258	0.999958	Corynebacterium pseudodiphtheriticum
ASV374	3.78876	0.0241842	3.10331	0.00779306	0.993782	0.999958	Streptococcus pneumoniae
ASV45	763.282	0.0226546	3.09785	0.007313	0.994165	0.999958	Mitsuokella sp. HMT 521
ASV354	0.00899797	-0.0223519	3.10341	-0.00720238	0.994253	0.999958	Bacteroides pyogenes
ASV245	16.2104	0.020598	3.10335	0.00663736	0.994704	0.999958	Prevotella melaninogenica
ASV90	98.3892	-0.019578	3.10087	-0.00631371	0.994962	0.999958	Prevotella sp. HMT 309
ASV149	50.5819	-0.019301	3.10335	-0.0062194	0.995038	0.999958	Neisseria perflava
ASV85	246.098	-0.0182644	3.10185	-0.00588823	0.995302	0.999958	Lactobacillus fermentum
ASV194	19.5455	0.0164766	3.1033	0.00530939	0.995764	0.999958	Haemophilus sputorum
ASV304	0.0143519	-0.0163958	3.10341	-0.00528315	0.995785	0.999958	Dialister sp. HMT 119
ASV130	0.018468	0.015579	3.10341	0.00501998	0.995995	0.999958	Lachnospiraceae [G-2] [G-2] bacterium HMT 088
ASV216	0.0126219	-0.013256	3.10341	-0.00427143	0.996592	0.999958	Prevotella oris
ASV229	29.9286	-0.012051	3.1029	-0.00388377	0.996901	0.999958	Haemophilus parainfluenzae
ASV209	35.5248	-0.0113422	3.10335	-0.00365481	0.997084	0.999958	Rothia mucilaginosa
ASV176	38.3858	-0.0101988	3.1031	-0.00328664	0.997378	0.999958	Veillonella atypica
ASV100	98.7332	-0.00464656	1.66592	-0.00278918	0.997775	0.999958	Stomatobaculum longum
ASV360	8.19315	-0.00819216	3.10324	-0.00263987	0.997894	0.999958	Streptococcus mitis
ASV201	32.4686	0.00473803	3.10299	0.00152692	0.998782	0.999958	Fusobacterium periodonticum
ASV378	19.0171	-0.00331733	3.10333	-0.00106896	0.999147	0.999958	Prevotella histicola
ASV164	38.5136	-0.000715936	3.10308	-0.000230718	0.999816	0.999958	Veillonella atypica
ASV80	100.632	0.000163491	3.10323	5.26841e-05	0.999958	0.999958	Neisseria perflava

## Sheet: Salty_dic
Supplementary Table S5: The results of the adjusted DESeq analysis
ASV	baseMean	log2FoldChange	lfcSE	stat	pvalue	padj	homd
ASV18	1556.44	0.834012	0.298064	2.7981	0.00514047	0.999326	Veillonella parvula
ASV323	6.3233	1.47597	0.615405	2.39837	0.016468	0.999326	Leptothrix sp. HMT 266
ASV48	344.603	0.557131	0.247087	2.25479	0.0241463	0.999326	Stomatobaculum longum
ASV271	7.48476	1.07627	0.517173	2.08107	0.0374274	0.999326	Janibacter indicus
ASV67	197.176	0.604513	0.309005	1.95632	0.0504275	0.999326	Lachnoanaerobaculum umeaense
ASV24	929.278	0.676903	0.390944	1.73146	0.0833704	0.999326	Veillonella sp. HMT 917
ASV16	1505.52	0.343797	0.205815	1.67042	0.0948368	0.999326	Gemella haemolysans
ASV299	22.8809	0.940309	0.564509	1.66571	0.0957709	0.999326	Oribacterium asaccharolyticum
ASV5	4254.14	0.343065	0.210013	1.63354	0.102356	0.999326	Prevotella melaninogenica
ASV21	1219.22	0.324027	0.213462	1.51796	0.129024	0.999326	Megasphaera micronuciformis
ASV12	1878.58	0.234632	0.184149	1.27414	0.202614	0.999326	Actinomyces sp. HMT 180
ASV20	1302.49	-0.258215	0.20348	-1.269	0.204443	0.999326	Prevotella salivae
ASV29	787.629	-0.195362	0.157212	-1.24267	0.213991	0.999326	Campylobacter concisus
ASV104	92.1465	0.356433	0.29905	1.19189	0.233305	0.999326	Ruminococcaceae [G-2] [G-2] bacterium HMT 085
ASV37	1.39167	-1.31134	1.15774	-1.13267	0.257351	0.999326	Acinetobacter johnsonii
ASV291	20.0036	-0.689874	0.613811	-1.12392	0.261047	0.999326	Capnocytophaga granulosa
ASV234	20.0645	0.484922	0.437432	1.10857	0.267617	0.999326	Leptotrichia hongkongensis
ASV4	4592.13	0.273891	0.248022	1.1043	0.269464	0.999326	Prevotella histicola
ASV57	4.81003	-0.798871	0.740366	-1.07902	0.280578	0.999326	Escherichia coli
ASV9	2536.01	0.166696	0.170498	0.977701	0.328222	0.999326	Streptococcus mitis
ASV11	1537.56	0.232843	0.248362	0.937515	0.348494	0.999326	Actinomyces graevenitzii
ASV113	77.4946	0.234265	0.257968	0.908115	0.363818	0.999326	Oribacterium asaccharolyticum
ASV116	87.1002	-0.284273	0.322946	-0.880249	0.378725	0.999326	Bergeyella sp. HMT 322
ASV19	1236.67	0.201137	0.230846	0.871303	0.383589	0.999326	Streptococcus lactarius
ASV1	13525.6	-0.101006	0.126328	-0.799558	0.423967	0.999326	Streptococcus salivarius
ASV44	354.079	0.135564	0.18222	0.743956	0.456903	0.999326	Atopobium parvulum
ASV7	5003.36	1.00419	1.43934	0.697668	0.485385	0.999326	Leptotrichia sp. HMT 417
ASV34	633.678	0.184263	0.264302	0.697166	0.485699	0.999326	Selenomonas sp. HMT 478
ASV62	178.501	0.189434	0.277267	0.683221	0.494467	0.999326	Actinomyces lingnae [Not Validly Published]
ASV22	1094.7	0.209914	0.319022	0.657994	0.510542	0.999326	Veillonella rogosae
ASV40	2.57989	-0.374575	0.571807	-0.655072	0.512421	0.999326	Staphylococcus pasteuri
ASV66	0.555905	-1.23904	1.90022	-0.652051	0.514368	0.999326	Olsenella profusa
ASV58	222.254	0.15174	0.2347	0.646527	0.517938	0.999326	Oribacterium sinus
ASV33	650.194	0.139246	0.219867	0.63332	0.526525	0.999326	Lachnoanaerobaculum orale
ASV91	0.493025	-1.70651	2.71786	-0.627887	0.530078	0.999326	Bifidobacterium breve
ASV6	4013.82	-0.148139	0.242121	-0.611839	0.540644	0.999326	Haemophilus parainfluenzae
ASV50	0.749421	-0.752724	1.27089	-0.592281	0.553662	0.999326	Bacteroides heparinolyticus
ASV2	12117.9	0.055823	0.107674	0.518444	0.604149	0.999326	Veillonella atypica
ASV267	23.0494	0.275252	0.534261	0.5152	0.606413	0.999326	Neisseria flavescens
ASV214	32.1156	0.585911	1.23903	0.472878	0.6363	0.999326	Selenomonas sputigena
ASV32	728.513	0.913655	2.10508	0.434024	0.664271	0.999326	Prevotella pallens
ASV109	45.5444	0.448861	1.05868	0.423981	0.67158	0.999326	Actinomyces naeslundii
ASV14	1974.64	0.611388	1.59842	0.382495	0.702094	0.999326	Actinomyces sp. HMT 172
ASV165	34.8444	-0.49654	1.31165	-0.378561	0.705014	0.999326	Corynebacterium durum
ASV379	11.6773	-0.560688	1.49907	-0.374024	0.708386	0.999326	Actinomyces sp. HMT 172
ASV295	18.2644	-0.533964	1.42817	-0.373879	0.708494	0.999326	Streptococcus anginosus
ASV108	101.559	0.150867	0.40865	0.369185	0.71199	0.999326	Prevotella sp. HMT 305
ASV79	172.079	0.524956	1.42559	0.368239	0.712695	0.999326	Prevotella melaninogenica
ASV175	28.5709	-0.310783	0.903826	-0.343852	0.730958	0.999326	Prevotella nigrescens
ASV42	411.712	0.604435	1.76585	0.342291	0.732132	0.999326	Leptotrichia sp. HMT 221
ASV26	549.229	-1.01224	2.98797	-0.338771	0.734782	0.999326	Rothia mucilaginosa
ASV43	16.3671	-0.488153	1.48801	-0.328058	0.742868	0.999326	Moraxella nonliquefaciens
ASV70	140.494	0.237918	0.739208	0.321854	0.747563	0.999326	Rothia dentocariosa
ASV253	12.5087	0.337256	1.05328	0.320196	0.74882	0.999326	Prevotella denticola
ASV97	0.161674	-0.806053	2.55639	-0.315309	0.752527	0.999326	Bacteroides heparinolyticus
ASV138	0.223667	-0.582973	1.87913	-0.310236	0.756381	0.999326	Lachnospiraceae [G-2] [G-2] bacterium HMT 096
ASV3	4113.27	-0.0248269	0.08036	-0.308946	0.757363	0.999326	Streptococcus australis
ASV52	302.873	0.0947306	0.307343	0.308225	0.757911	0.999326	Alloprevotella sp. HMT 308
ASV303	0.198	-0.551816	2.10626	-0.261988	0.793331	0.999326	Bacteroides pyogenes
ASV76	146.817	0.13718	0.538633	0.254682	0.798969	0.999326	Veillonella dispar
ASV205	30.8535	0.501063	2.01543	0.248613	0.80366	0.999326	Lactococcus lactis
ASV90	98.3892	0.729074	3.01511	0.241807	0.80893	0.999326	Prevotella sp. HMT 309
ASV86	86.3452	0.512103	2.16393	0.236654	0.812925	0.999326	Streptococcus sanguinis
ASV106	103.164	-0.330112	1.42069	-0.23236	0.816258	0.999326	Ruminococcaceae [G-1] [G-1] bacterium HMT 075
ASV318	16.9902	0.361521	1.59517	0.226635	0.820708	0.999326	Leptotrichia shahii
ASV329	15.9386	0.3685	1.64528	0.223974	0.822778	0.999326	Oribacterium asaccharolyticum
ASV36	656.076	0.504596	2.32625	0.216914	0.828275	0.999326	Prevotella pallens
ASV231	42.968	0.282355	1.30867	0.215758	0.829177	0.999326	Porphyromonas endodontalis
ASV243	29.0166	0.530967	2.46243	0.215627	0.829278	0.999326	Prevotella intermedia
ASV178	40.5181	0.206322	0.957042	0.215583	0.829313	0.999326	Butyrivibrio sp. HMT 455
ASV23	863.488	0.0328939	0.152582	0.215583	0.829313	0.999326	Granulicatella adiacens
ASV83	143.007	-0.0468938	0.219798	-0.21335	0.831054	0.999326	Mogibacterium diversum
ASV8	4092.56	-0.470509	2.21757	-0.212173	0.831972	0.999326	Neisseria perflava
ASV258	18.2511	-0.444283	2.11808	-0.209757	0.833857	0.999326	Actinomyces naeslundii
ASV247	4.83438	-0.329995	1.58765	-0.207852	0.835345	0.999326	Pseudomonas pseudoalcaligenes
ASV239	0.183423	-0.432121	2.11279	-0.204527	0.837942	0.999326	Bacteroides pyogenes
ASV152	35.909	0.268942	1.31541	0.204455	0.837998	0.999326	Aggregatibacter segnis
ASV98	99.0185	0.163553	0.801821	0.203976	0.838372	0.999326	Catonella morbi
ASV159	72.7577	-0.323688	1.59941	-0.20238	0.83962	0.999326	Capnocytophaga gingivalis
ASV213	27.3471	-0.20567	1.05374	-0.195182	0.84525	0.999326	Alloscardovia omnicolens
ASV341	16.5429	-0.299902	1.53721	-0.195095	0.845319	0.999326	Peptococcus sp. HMT 167
ASV356	0.211719	-0.426467	2.24812	-0.189699	0.849545	0.999326	Butyrivibrio sp. HMT 090
ASV170	43.178	0.369908	2.01004	0.18403	0.85399	0.999326	Leptotrichia wadei
ASV135	32.527	0.291924	1.59509	0.183014	0.854787	0.999326	Dialister invisus
ASV328	11.5573	-0.308607	1.70345	-0.181166	0.856238	0.999326	Fusobacterium nucleatum subsp. vincentii
ASV251	39.2093	0.413077	2.33675	0.176774	0.859686	0.999326	Fusobacterium sp. HMT 203
ASV252	41.4032	0.347199	1.99653	0.173901	0.861943	0.999326	Alloprevotella sp. HMT 473
ASV147	58.2717	-0.514488	3.01637	-0.170565	0.864566	0.999326	Veillonella atypica
ASV64	314.581	-0.495703	3.01175	-0.16459	0.869267	0.999326	Leptotrichia sp. HMT 215
ASV53	0.104346	-0.492815	3.01695	-0.163349	0.870244	0.999326	Lachnospiraceae [G-2] [G-2] bacterium HMT 088
ASV13	2575.13	0.278001	1.70499	0.163052	0.870478	0.999326	Fusobacterium periodonticum
ASV39	605.141	-0.263603	1.64933	-0.159824	0.87302	0.999326	Porphyromonas pasteri
ASV125	52.7559	0.205431	1.29068	0.159165	0.873539	0.999326	Lautropia mirabilis
ASV366	11.4522	-0.370033	2.37173	-0.156018	0.876019	0.999326	Granulicatella adiacens
ASV82	143.075	-0.456369	3.01481	-0.151376	0.879679	0.999326	Fusobacterium periodonticum
ASV187	48.5801	-0.401296	2.67442	-0.15005	0.880725	0.999326	Parvimonas sp. HMT 110
ASV284	27.2266	0.328547	2.21398	0.148396	0.88203	0.999326	Selenomonas flueggei
ASV190	55.2827	0.443445	3.01633	0.147015	0.88312	0.999326	Alloprevotella sp. HMT 914
ASV100	98.7332	-0.235635	1.63453	-0.144161	0.885373	0.999326	Stomatobaculum longum
ASV233	40.3921	0.405576	2.86332	0.141645	0.88736	0.999326	Alloprevotella rava
ASV118	145.472	0.17432	1.24358	0.140176	0.888521	0.999326	Fusobacterium sp. HMT 203
ASV74	85.6192	0.410091	3.01701	0.135927	0.891879	0.999326	Streptococcus salivarius
ASV290	14.8868	-0.301276	2.21981	-0.135722	0.892041	0.999326	Veillonella denticariosi
ASV93	0.193051	0.341239	2.54776	0.133937	0.893453	0.999326	Lachnospiraceae [G-2] [G-2] bacterium HMT 096
ASV199	31.7173	0.392376	3.01688	0.13006	0.896519	0.999326	Veillonella atypica
ASV81	115.049	-0.390092	3.01681	-0.129306	0.897115	0.999326	Streptococcus salivarius
ASV28	859.626	0.190653	1.4805	0.128776	0.897535	0.999326	Leptotrichia sp. HMT 221
ASV177	20.1893	-0.169384	1.31766	-0.128549	0.897714	0.999326	Rothia aeria
ASV201	32.4686	-0.371856	3.01665	-0.123268	0.901895	0.999326	Fusobacterium periodonticum
ASV222	0.112765	-0.289694	2.36274	-0.12261	0.902416	0.999326	Lachnospiraceae [G-2] [G-2] bacterium HMT 096
ASV126	0.254407	0.369748	3.01717	0.122548	0.902465	0.999326	Lachnospiraceae [G-7] [G-7] bacterium HMT 086
ASV332	16.3031	-0.295981	2.44922	-0.120847	0.903812	0.999326	Alloprevotella tannerae
ASV17	1776.22	0.227712	1.88536	0.120779	0.903866	0.999326	Prevotella sp. HMT 306
ASV60	321.168	-0.293547	2.47511	-0.1186	0.905593	0.999326	Prevotella nanceiensis
ASV207	45.8568	0.355938	3.01616	0.118011	0.906059	0.999326	Prevotella oulorum
ASV85	246.098	-0.354944	3.01555	-0.117705	0.906302	0.999326	Lactobacillus fermentum
ASV77	4.72702	-0.193443	1.67367	-0.11558	0.907986	0.999326	Corynebacterium pseudodiphtheriticum
ASV168	52.7748	0.211845	1.83697	0.115323	0.908189	0.999326	Oribacterium parvum
ASV84	153.046	-0.156366	1.36337	-0.11469	0.908691	0.999326	Peptostreptococcus stomatis
ASV131	67.3657	-0.345101	3.01589	-0.114427	0.908899	0.999326	Prevotella aurantiaca
ASV184	16.627	-0.177853	1.58792	-0.112004	0.91082	0.999326	Prevotella oris
ASV293	20.0115	0.268515	2.41463	0.111203	0.911455	0.999326	Neisseria oralis
ASV363	11.5223	0.137178	1.23571	0.111012	0.911607	0.999326	Leptotrichia hofstadii
ASV139	38.6743	0.145551	1.36225	0.106846	0.914911	0.999326	Haemophilus influenzae
ASV377	16.6799	0.114424	1.08707	0.105259	0.91617	0.999326	Abiotrophia defectiva
ASV249	22.2344	0.157098	1.52312	0.103142	0.91785	0.999326	Leptotrichia buccalis
ASV133	75.8589	-0.261163	2.56813	-0.101694	0.919	0.999326	Prevotella nanceiensis
ASV256	17.7528	0.306387	3.01712	0.101549	0.919114	0.999326	Leptotrichia sp. HMT 221
ASV27	639.051	0.231827	2.29461	0.101031	0.919526	0.999326	Rothia mucilaginosa
ASV121	94.5884	0.150965	1.51374	0.0997297	0.920559	0.999326	Prevotella sp. HMT 396
ASV268	24.4037	0.128378	1.30031	0.0987288	0.921354	0.999326	Kingella denitrificans
ASV386	7.77132	0.14262	1.51772	0.0939695	0.925133	0.999326	Actinomyces graevenitzii
ASV63	215.994	0.238979	2.59322	0.0921555	0.926575	0.999326	Neisseria sicca
ASV132	47.9189	-0.101049	1.10109	-0.0917721	0.926879	0.999326	Corynebacterium matruchotii
ASV320	19.5463	-0.167046	1.84246	-0.0906648	0.927759	0.999326	Tannerella sp. HMT 286
ASV35	443.923	0.272653	3.01147	0.0905382	0.92786	0.999326	Rothia mucilaginosa
ASV41	120.333	-0.183308	2.05978	-0.088994	0.929087	0.999326	Bifidobacterium breve
ASV198	38.7418	0.258211	3.01686	0.0855892	0.931793	0.999326	Leptotrichia sp. HMT 417
ASV162	41.8646	-0.258146	3.0169	-0.0855667	0.931811	0.999326	Prevotella melaninogenica
ASV45	763.282	0.255895	3.01178	0.0849648	0.932289	0.999326	Mitsuokella sp. HMT 521
ASV148	0.174747	-0.232724	2.73922	-0.08496	0.932293	0.999326	Pseudomonas aeruginosa
ASV169	43.8948	-0.254152	3.01632	-0.0842589	0.932851	0.999326	Alloprevotella tannerae
ASV38	749.104	0.251881	3.01142	0.0836418	0.933341	0.999326	Leptotrichia sp. HMT 218
ASV47	559.341	0.235892	2.84615	0.0828812	0.933946	0.999326	Alloprevotella rava
ASV355	14.2161	0.248918	3.01707	0.082503	0.934247	0.999326	Leptotrichia sp. HMT 417
ASV227	24.5927	-0.143251	1.77079	-0.0808967	0.935524	0.999326	Campylobacter sp. HMT 044
ASV122	62.4587	-0.241363	3.01632	-0.0800191	0.936222	0.999326	Haemophilus paraphrohaemolyticus
ASV151	86.0836	-0.198764	2.5058	-0.0793213	0.936777	0.999326	Capnocytophaga sputigena
ASV94	0.0966103	-0.2388	3.01709	-0.079149	0.936914	0.999326	Eubacterium limosum
ASV262	0.157626	-0.197882	2.55127	-0.0775623	0.938176	0.999326	Cupriavidus gilardii
ASV164	38.5136	-0.231773	3.01678	-0.0768278	0.938761	0.999326	Veillonella atypica
ASV72	16.5764	-0.229763	3.01697	-0.076157	0.939294	0.999326	Lactobacillus paracasei
ASV51	0.0201531	0.22627	3.01725	0.074992	0.940221	0.999326	Lachnoanaerobaculum orale
ASV49	332.056	0.156514	2.12102	0.0737918	0.941176	0.999326	Leptotrichia sp. HMT 215
ASV215	48.9568	0.218512	3.01628	0.0724443	0.942248	0.999326	Prevotella oulorum
ASV117	75.0583	-0.0270587	0.382096	-0.0708165	0.943544	0.999326	Actinomyces lingnae [Not Validly Published]
ASV339	0.0464965	-0.211083	3.01718	-0.0699603	0.944225	0.999326	Lachnospiraceae [G-2] [G-2] bacterium HMT 096
ASV259	21.3738	0.203801	3.01692	0.0675526	0.946142	0.999326	Prevotella melaninogenica
ASV265	0.0859442	-0.202567	3.01705	-0.0671408	0.94647	0.999326	Bacteroides heparinolyticus
ASV350	20.0347	0.191702	3.01711	0.0635381	0.949338	0.999326	Veillonella atypica
ASV65	0.129763	0.188898	3.01022	0.0627522	0.949964	0.999326	Lachnoanaerobaculum orale
ASV120	114.354	0.108999	1.7909	0.0608627	0.951469	0.999326	Capnocytophaga leadbetteri
ASV10	2010.91	-0.089024	1.49793	-0.0594315	0.952608	0.999326	Prevotella sp. HMT 313
ASV188	56.4756	0.177013	3.01705	0.0586707	0.953214	0.999326	Prevotella sp. HMT 306
ASV273	24.3277	-0.165582	3.01683	-0.054886	0.956229	0.999326	Leptotrichia sp. HMT 215
ASV229	29.9286	0.163997	3.01673	0.0543627	0.956646	0.999326	Haemophilus parainfluenzae
ASV354	0.00899797	-0.163825	3.01722	-0.0542968	0.956699	0.999326	Bacteroides pyogenes
ASV304	0.0143519	0.162897	3.01726	0.0539883	0.956944	0.999326	Dialister sp. HMT 119
ASV124	128.366	-0.162047	3.01502	-0.0537467	0.957137	0.999326	Haemophilus pittmaniae
ASV364	16.0896	-0.0908458	1.69661	-0.0535454	0.957297	0.999326	Lautropia mirabilis
ASV193	25.2537	-0.158792	3.01706	-0.0526313	0.958026	0.999326	Veillonella atypica
ASV194	19.5455	-0.158722	3.01705	-0.0526085	0.958044	0.999326	Haemophilus sputorum
ASV88	122.274	-0.0110869	0.210779	-0.0525995	0.958051	0.999326	Solobacterium moorei
ASV182	46.7562	0.157048	3.01594	0.0520726	0.958471	0.999326	Prevotella shahii
ASV325	0.0605046	0.15659	3.01722	0.0518987	0.958609	0.999326	Bacteroides heparinolyticus
ASV344	0.0104334	0.15455	3.01726	0.0512218	0.959149	0.999326	Lachnospiraceae [G-2] [G-2] bacterium HMT 096
ASV149	50.5819	-0.154138	3.01712	-0.0510877	0.959256	0.999326	Neisseria perflava
ASV221	30.4526	-0.154102	3.01661	-0.0510844	0.959258	0.999326	Veillonella rogosae
ASV317	20.024	-0.087212	1.72875	-0.0504479	0.959765	0.999326	Aggregatibacter aphrophilus
ASV264	22.809	0.122014	2.45822	0.0496353	0.960413	0.999326	Porphyromonas gingivalis
ASV114	159.807	-0.149249	3.01611	-0.0494838	0.960534	0.999326	Lactobacillus gasseri
ASV209	35.5248	0.146577	3.01717	0.048581	0.961253	0.999326	Rothia mucilaginosa
ASV331	12.7848	0.127186	2.6362	0.0482461	0.96152	0.999326	Prevotella melaninogenica
ASV347	0.043848	-0.145269	3.01724	-0.0481465	0.961599	0.999326	Bacteroides pyogenes
ASV119	0.0506564	-0.144651	3.01716	-0.0479426	0.961762	0.999326	Bacteroides heparinolyticus
ASV296	20.4229	0.141387	3.01697	0.0468639	0.962622	0.999326	Prevotella histicola
ASV186	46.0373	-0.139532	3.01638	-0.0462581	0.963105	0.999326	Campylobacter rectus
ASV383	10.2755	-0.138479	3.01706	-0.0458985	0.963391	0.999326	Veillonella atypica
ASV160	18.1295	0.137644	3.01711	0.0456212	0.963612	0.999326	Actinomyces graevenitzii
ASV353	12.8455	0.0875957	1.92549	0.0454926	0.963715	0.999326	Actinomyces sp. HMT 448
ASV230	33.7027	0.136517	3.01667	0.0452543	0.963905	0.999326	Arthrospira platensis
ASV241	15.6171	0.123761	2.74527	0.0450814	0.964042	0.999326	Haemophilus paraphrohaemolyticus
ASV217	39.8121	-0.127778	2.86688	-0.0445704	0.96445	0.999326	Tannerella sp. HMT 916
ASV362	0.0145074	0.134272	3.01726	0.0445014	0.964505	0.999326	Alloprevotella rava
ASV370	14.5361	-0.133291	3.01706	-0.0441792	0.964762	0.999326	Veillonella atypica
ASV384	20.9629	0.130659	3.01704	0.043307	0.965457	0.999326	Leptotrichia sp. HMT 417
ASV289	27.2281	0.130504	3.01693	0.0432574	0.965496	0.999326	Lachnospiraceae [G-2] [G-2] bacterium HMT 096
ASV71	0.038122	0.130075	3.01726	0.0431101	0.965614	0.999326	Prevotella histicola
ASV127	158.13	-0.129931	3.01651	-0.0430732	0.965643	0.999326	Actinomyces sp. HMT 180
ASV130	0.018468	0.128366	3.01725	0.0425439	0.966065	0.999326	Lachnospiraceae [G-2] [G-2] bacterium HMT 088
ASV278	13.1793	-0.125847	3.01712	-0.0417109	0.966729	0.999326	Prevotella melaninogenica
ASV145	0.00782503	0.12552	3.01726	0.0416006	0.966817	0.999326	Lachnoanaerobaculum saburreum
ASV153	0.0140144	-0.121018	3.01724	-0.040109	0.968006	0.999326	Lachnoanaerobaculum saburreum
ASV301	17.2919	-0.120665	3.01709	-0.039994	0.968098	0.999326	Rothia mucilaginosa
ASV367	11.3118	0.119596	3.01718	0.0396384	0.968381	0.999326	Veillonella atypica
ASV115	76.3013	-0.119177	3.0169	-0.0395032	0.968489	0.999326	Neisseria perflava
ASV107	6.70397	0.118162	3.01715	0.0391634	0.96876	0.999326	Veillonella atypica
ASV342	29.0748	0.117565	3.01701	0.0389675	0.968916	0.999326	Fusobacterium periodonticum
ASV357	15.6047	-0.0146268	0.37584	-0.0389176	0.968956	0.999326	Saccharibacteria (TM7) [G-1] (TM7) [G-1] bacterium HMT 352
ASV31	1.1208	-0.0659277	1.70083	-0.038762	0.96908	0.999326	Enterococcus faecalis
ASV220	25.4157	-0.116107	3.0171	-0.038483	0.969303	0.999326	Leptotrichia sp. HMT 417
ASV73	250.977	0.110761	3.0139	0.0367501	0.970684	0.999326	Leptotrichia sp. HMT 218
ASV374	3.78876	-0.110299	3.01705	-0.0365584	0.970837	0.999326	Streptococcus pneumoniae
ASV216	0.0126219	-0.109997	3.01722	-0.0364564	0.970918	0.999326	Prevotella oris
ASV140	0.00599865	-0.108385	3.01723	-0.0359221	0.971344	0.999326	Methanobrevibacter oralis
ASV338	21.3388	-0.107941	3.01703	-0.0357772	0.97146	0.999326	Lachnoanaerobaculum umeaense
ASV206	17.6264	0.0539812	1.52455	0.0354079	0.971754	0.999326	Fusobacterium nucleatum subsp. animalis
ASV305	0.0573074	-0.105498	3.01713	-0.0349665	0.972106	0.999326	Oribacterium sinus
ASV380	16.6486	0.104532	3.0171	0.0346466	0.972362	0.999326	Fusobacterium periodonticum
ASV172	58.4796	0.102126	3.0154	0.0338683	0.972982	0.999326	Alloprevotella rava
ASV56	0.00850197	-0.101718	3.01725	-0.0337123	0.973107	0.999326	Lachnoanaerobaculum orale
ASV68	0.00984803	0.10068	3.01726	0.0333681	0.973381	0.999326	Lachnospiraceae [G-2] [G-2] bacterium HMT 088
ASV236	23.8963	-0.0740668	2.2321	-0.0331825	0.973529	0.999326	Streptococcus downei
ASV144	55.218	-0.0971593	3.01715	-0.0322024	0.974311	0.999326	Rothia mucilaginosa
ASV80	100.632	0.0953584	3.01702	0.0316068	0.974786	0.999326	Neisseria perflava
ASV343	9.31976	0.048492	1.535	0.0315909	0.974798	0.999326	Scardovia wiggsiae
ASV156	30.314	0.092836	3.01717	0.0307692	0.975454	0.999326	Streptococcus salivarius
ASV102	149.218	-0.0926687	3.01496	-0.0307363	0.97548	0.999326	Leptotrichia sp. HMT 463
ASV92	0.0625895	0.092214	3.01726	0.0305622	0.975619	0.999326	Butyrivibrio sp. HMT 090
ASV176	38.3858	-0.0893717	3.01686	-0.0296241	0.976367	0.999326	Veillonella atypica
ASV189	0.00614771	0.0874988	3.01726	0.0289994	0.976865	0.999326	Porphyromonas sp. HMT 284
ASV89	352.251	-0.0867844	3.01698	-0.0287653	0.977052	0.999326	Neisseria perflava
ASV25	1148.96	0.0554754	1.94442	0.0285305	0.977239	0.999326	Lachnospiraceae [G-2] [G-2] bacterium HMT 096
ASV244	15.7661	-0.0807557	3.01716	-0.0267654	0.978647	0.999326	Actinomyces graevenitzii
ASV274	16.4326	-0.0795902	3.01716	-0.0263791	0.978955	0.999326	Streptococcus salivarius
ASV101	122.43	0.0788861	3.01443	0.0261695	0.979122	0.999326	Prevotella salivae
ASV298	24.1706	0.0769952	3.0171	0.0255196	0.979641	0.999326	Lactobacillus brevis
ASV180	46.3113	0.0767435	3.01644	0.0254418	0.979703	0.999326	Lactobacillus salivarius
ASV225	32.5202	0.0758963	3.01712	0.0251552	0.979931	0.999326	Prevotella histicola
ASV276	0.00351139	0.0755319	3.01726	0.0250332	0.980028	0.999326	Lachnospiraceae [G-2] [G-2] bacterium HMT 096
ASV237	28.5317	-0.0750671	3.01712	-0.0248804	0.98015	0.999326	Leptotrichia sp. HMT 417
ASV313	0.010501	0.0741809	3.01726	0.0245855	0.980386	0.999326	Butyrivibrio sp. HMT 090
ASV146	0.00342426	0.0740209	3.01726	0.0245325	0.980428	0.999326	Eggerthia catenaformis
ASV306	0.00409848	0.0718423	3.01726	0.0238104	0.981004	0.999326	Clostridiales [F-1][G-2] [F-1][G-2] bacterium HMT 402
ASV333	33.4024	-0.0713569	3.01717	-0.0236503	0.981132	0.999326	Lactobacillus casei
ASV270	0.00348821	0.069899	3.01727	0.0231663	0.981518	0.999326	Lachnoanaerobaculum orale
ASV163	49.4695	0.0418586	1.82161	0.0229789	0.981667	0.999326	Prevotella sp. HMT 305
ASV246	0.0101966	0.069122	3.01726	0.0229088	0.981723	0.999326	Lachnoanaerobaculum orale
ASV261	37.4156	-0.0666507	3.01664	-0.0220944	0.982373	0.999326	Absconditabacteria (SR1) [G-1] (SR1) [G-1] bacterium HMT 875
ASV365	0.0197589	0.0649742	3.01725	0.0215342	0.98282	0.999326	Ralstonia pickettii
ASV228	0.00359171	0.0623705	3.01726	0.0206712	0.983508	0.999326	Lachnospiraceae [G-2] [G-2] bacterium HMT 088
ASV240	0.00488646	0.062358	3.01726	0.0206671	0.983511	0.999326	Tannerella sp. HMT 916
ASV15	1231.05	-0.0326628	1.61843	-0.0201818	0.983898	0.999326	Rothia mucilaginosa
ASV202	65.5127	-0.0597323	3.01706	-0.0197982	0.984204	0.999326	Lactobacillus casei
ASV30	0.0729184	0.0571666	3.01718	0.0189471	0.984883	0.999326	Prevotella histicola
ASV337	17.4125	-0.0563186	3.01677	-0.0186685	0.985106	0.999326	Atopobium parvulum
ASV195	0.00942456	0.0563136	3.01725	0.0186639	0.985109	0.999326	Bacteroides pyogenes
ASV336	10.8048	-0.0556677	3.01713	-0.0184506	0.985279	0.999326	Leptotrichia sp. HMT 215
ASV208	43.28	0.0418243	2.35285	0.0177761	0.985817	0.999326	Neisseria oralis
ASV158	51.3183	-0.0226431	1.27469	-0.0177636	0.985827	0.999326	Streptococcus mutans
ASV192	0.0352146	-0.052787	3.01722	-0.0174953	0.986042	0.999326	Peptococcus sp. HMT 167
ASV260	27.0829	0.0489762	3.01719	0.0162324	0.987049	0.999326	Neisseria perflava
ASV197	17.2058	-0.0480386	3.01698	-0.0159227	0.987296	0.999326	Veillonella atypica
ASV315	24.245	0.0479142	3.0169	0.0158819	0.987329	0.999326	Prevotella aurantiaca
ASV134	1.10878	-0.0314375	2.0022	-0.0157015	0.987473	0.999326	Bifidobacterium scardovii
ASV368	19.4559	-0.0469825	3.01697	-0.0155728	0.987575	0.999326	Prevotella salivae
ASV69	0.00812762	-0.043784	3.01724	-0.0145113	0.988422	0.999326	Lachnospiraceae [G-7] [G-7] bacterium HMT 086
ASV111	124.191	0.0435367	3.0135	0.0144472	0.988473	0.999326	Prevotella sp. HMT 309
ASV381	7.45181	0.0431924	3.01716	0.0143155	0.988578	0.999326	Arthrospira platensis
ASV55	282.596	0.0234982	1.64718	0.0142658	0.988618	0.999326	Stomatobaculum sp. HMT 097
ASV340	14.2643	-0.0425721	3.01711	-0.0141102	0.988742	0.999326	Prevotella melaninogenica
ASV204	33.0592	-0.0412978	3.0171	-0.0136879	0.989079	0.999326	Prevotella histicola
ASV283	17.9847	0.0382909	3.01662	0.0126933	0.989872	0.999326	Veillonella dispar
ASV248	35.8649	-0.0378444	3.017	-0.0125437	0.989992	0.999326	Neisseria perflava
ASV59	335.85	0.0361159	3.01174	0.0119917	0.990432	0.999326	Leptotrichia sp. HMT 417
ASV360	8.19315	-0.0359983	3.017	-0.0119318	0.99048	0.999326	Streptococcus mitis
ASV285	27.5124	-0.0347304	3.01671	-0.0115127	0.990814	0.999326	Lactobacillus panis
ASV141	49.9364	-0.0341497	3.01624	-0.0113219	0.990967	0.999326	Prevotella sp. HMT 309
ASV307	28.0537	-0.0165004	1.53786	-0.0107295	0.991439	0.999326	Selenomonas sputigena
ASV110	0.0113537	-0.0308512	3.01725	-0.0102249	0.991842	0.999326	Lachnospiraceae [G-8] [G-8] bacterium HMT 500
ASV155	0.0136617	0.0306494	3.01726	0.010158	0.991895	0.999326	Erysipelotrichaceae [G-1] [G-1] bacterium HMT 905
ASV309	21.3849	0.0204338	2.09491	0.009754	0.992218	0.999326	Leptotrichia sp. HMT 498
ASV75	0.00832024	-0.0275466	3.01725	-0.0091297	0.992716	0.999326	Shuttleworthia satelles
ASV150	0.0194421	0.0273805	3.01722	0.00907475	0.992759	0.999326	Lachnoanaerobaculum saburreum
ASV245	16.2104	0.0270026	3.01716	0.00894965	0.992859	0.999326	Prevotella melaninogenica
ASV103	112.635	0.00788042	0.929743	0.00847591	0.993237	0.999326	Peptostreptococcaceae [XI][G-1] [XI][G-1] sulci
ASV272	0.00224949	-0.023195	3.01725	-0.00768744	0.993866	0.999326	Lachnoanaerobaculum saburreum
ASV346	35.0038	0.0225561	3.01691	0.00747656	0.994035	0.999326	Absconditabacteria (SR1) [G-1] (SR1) [G-1] bacterium HMT 345
ASV96	63.384	-0.0211173	3.01668	-0.00700016	0.994415	0.999326	Streptococcus salivarius
ASV335	30.5439	-0.02097	3.01701	-0.00695059	0.994454	0.999326	Prevotella pallens
ASV161	54.8603	-0.0209463	3.01686	-0.00694308	0.99446	0.999326	Rothia mucilaginosa
ASV174	33.8972	0.012186	1.80927	0.00673533	0.994626	0.999326	Fusobacterium nucleatum subsp. vincentii
ASV173	29.2165	-0.0190321	3.01704	-0.0063082	0.994967	0.999326	Corynebacterium singulare
ASV112	74.9593	-0.0189909	3.01556	-0.00629765	0.994975	0.999326	Veillonella atypica
ASV54	278.418	-0.0181774	3.01674	-0.00602551	0.995192	0.999326	Streptococcus salivarius
ASV183	64.6625	0.0175954	3.01665	0.00583276	0.995346	0.999326	Leptotrichia sp. HMT 218
ASV269	20.3146	-0.0175752	3.01692	-0.00582556	0.995352	0.999326	Streptococcus australis
ASV378	19.0171	0.016275	3.01711	0.00539423	0.995696	0.999326	Prevotella histicola
ASV287	16.7816	0.0156969	3.01713	0.00520257	0.995849	0.999326	Veillonella atypica
ASV136	0.0161436	-0.00942053	3.01726	-0.00312222	0.997509	0.999326	Bacteroides heparinolyticus
ASV61	0.0176304	0.0093339	3.01725	0.00309351	0.997532	0.999326	Lachnospiraceae [G-2] [G-2] bacterium HMT 096
ASV219	38.2988	-0.00871071	3.01665	-0.00288754	0.997696	0.999326	Leptotrichia sp. HMT 417
ASV330	0.0140868	-0.00781785	3.01724	-0.00259106	0.997933	0.999326	Alloprevotella sp. HMT 912
ASV275	12.8181	-0.00739905	3.01709	-0.00245238	0.998043	0.999326	Veillonella sp. HMT 917
ASV316	15.5689	-0.00689991	3.01706	-0.00228696	0.998175	0.999326	Veillonella atypica
ASV302	35.062	-0.00546057	3.01681	-0.00181005	0.998556	0.999326	Leptotrichia sp. HMT 417
ASV263	14.0552	-0.00526878	3.01687	-0.00174644	0.998607	0.999326	Streptococcus australis
ASV46	0.123153	-0.00261566	1.82435	-0.00143375	0.998856	0.999326	Lachnoanaerobaculum umeaense
ASV349	0.00427768	0.00379647	3.01726	0.00125825	0.998996	0.999326	Butyrivibrio sp. HMT 090
ASV99	86.6299	0.0025735	3.01539	0.000853454	0.999319	0.999326	Veillonella atypica
ASV369	0.011868	0.00254765	3.01726	0.00084436	0.999326	0.999326	Bacteroidetes [G-6] [G-6] bacterium HMT 516

## Sheet: Bitter_dic
Supplementary Table S5: The results of the adjusted DESeq analysis
ASV	baseMean	log2FoldChange	lfcSE	stat	pvalue	padj	homd
ASV39	605.141	1.90076	0.727288	2.61349	0.00896236	0.999677	Porphyromonas pasteri
ASV12	1878.58	-0.79465	0.334139	-2.3782	0.0173973	0.999677	Actinomyces sp. HMT 180
ASV379	11.6773	6.13618	2.71042	2.26392	0.023579	0.999677	Actinomyces sp. HMT 172
ASV57	4.81003	-2.56122	1.32137	-1.93831	0.0525852	0.999677	Escherichia coli
ASV6	4013.82	0.832888	0.440666	1.89007	0.058749	0.999677	Haemophilus parainfluenzae
ASV67	197.176	0.94535	0.565056	1.67302	0.0943238	0.999677	Lachnoanaerobaculum umeaense
ASV34	633.678	0.757923	0.48157	1.57386	0.115521	0.999677	Selenomonas sp. HMT 478
ASV29	787.629	0.42837	0.286803	1.4936	0.13528	0.999677	Campylobacter concisus
ASV48	344.603	-0.632581	0.452284	-1.39864	0.161922	0.999677	Stomatobaculum longum
ASV19	1236.67	0.578847	0.420864	1.37538	0.169015	0.999677	Streptococcus lactarius
ASV116	87.1002	0.779156	0.589225	1.32234	0.186055	0.999677	Bergeyella sp. HMT 322
ASV22	1094.7	0.753967	0.581511	1.29657	0.194781	0.999677	Veillonella rogosae
ASV291	20.0036	1.27732	1.12354	1.13687	0.255593	0.999677	Capnocytophaga granulosa
ASV363	11.5223	1.22897	1.14943	1.0692	0.28498	0.999677	Leptotrichia hofstadii
ASV100	98.7332	0.938162	0.907837	1.0334	0.301415	0.999677	Stomatobaculum longum
ASV5	4254.14	0.394915	0.383998	1.02843	0.303749	0.999677	Prevotella melaninogenica
ASV168	52.7748	1.15997	1.15006	1.00862	0.313157	0.999677	Oribacterium parvum
ASV58	222.254	0.431366	0.428133	1.00755	0.313671	0.999677	Oribacterium sinus
ASV50	0.749421	-2.16168	2.29156	-0.943323	0.345516	0.999677	Bacteroides heparinolyticus
ASV103	112.635	1.60126	1.76239	0.908571	0.363576	0.999677	Peptostreptococcaceae [XI][G-1] [XI][G-1] sulci
ASV33	650.194	0.359549	0.401125	0.896351	0.370066	0.999677	Lachnoanaerobaculum orale
ASV267	23.0494	0.862201	0.975148	0.884174	0.376602	0.999677	Neisseria flavescens
ASV1	13525.6	0.197176	0.230553	0.85523	0.392424	0.999677	Streptococcus salivarius
ASV18	1556.44	0.438552	0.547792	0.800581	0.423374	0.999677	Veillonella parvula
ASV31	1.1208	-2.33081	3.04698	-0.764955	0.444298	0.999677	Enterococcus faecalis
ASV117	75.0583	-0.512073	0.696389	-0.735326	0.462141	0.999677	Actinomyces lingnae [Not Validly Published]
ASV113	77.4946	0.334277	0.471099	0.709568	0.477972	0.999677	Oribacterium asaccharolyticum
ASV109	45.5444	1.31721	1.91372	0.688297	0.491266	0.999677	Actinomyces naeslundii
ASV70	140.494	0.893818	1.33984	0.667107	0.504704	0.999677	Rothia dentocariosa
ASV165	34.8444	1.59819	2.43228	0.657075	0.511133	0.999677	Corynebacterium durum
ASV52	302.873	0.361588	0.56075	0.64483	0.519038	0.999677	Alloprevotella sp. HMT 308
ASV23	863.488	0.169709	0.278369	0.609654	0.542091	0.999677	Granulicatella adiacens
ASV21	1219.22	-0.22875	0.390384	-0.585961	0.557902	0.999677	Megasphaera micronuciformis
ASV295	18.2644	-1.40503	2.5832	-0.543909	0.586504	0.999677	Streptococcus anginosus
ASV104	92.1465	-0.291701	0.546264	-0.533992	0.593347	0.999677	Ruminococcaceae [G-2] [G-2] bacterium HMT 085
ASV386	7.77132	-1.45906	2.76178	-0.528305	0.597288	0.999677	Actinomyces graevenitzii
ASV134	1.10878	-1.81422	3.61155	-0.502337	0.615431	0.999677	Bifidobacterium scardovii
ASV271	7.48476	-0.472206	0.948057	-0.498078	0.618429	0.999677	Janibacter indicus
ASV66	0.555905	-1.73127	3.47957	-0.497552	0.6188	0.999677	Olsenella profusa
ASV37	1.39167	-0.994882	2.12288	-0.468647	0.639322	0.999677	Acinetobacter johnsonii
ASV11	1537.56	-0.209537	0.45358	-0.461963	0.644108	0.999677	Actinomyces graevenitzii
ASV42	411.712	1.50123	3.27004	0.459085	0.646173	0.999677	Leptotrichia sp. HMT 221
ASV24	929.278	-0.319772	0.715849	-0.446703	0.655089	0.999677	Veillonella sp. HMT 917
ASV98	99.0185	0.621189	1.45184	0.427865	0.66875	0.999677	Catonella morbi
ASV76	146.817	0.4132	0.982845	0.420412	0.674184	0.999677	Veillonella dispar
ASV91	0.493025	1.97871	4.95371	0.39944	0.689569	0.999677	Bifidobacterium breve
ASV41	120.333	-1.48745	3.7808	-0.393423	0.694007	0.999677	Bifidobacterium breve
ASV32	728.513	1.52414	3.89791	0.391015	0.695786	0.999677	Prevotella pallens
ASV79	172.079	0.988552	2.64155	0.374232	0.708232	0.999677	Prevotella melaninogenica
ASV13	2575.13	1.15263	3.08927	0.373107	0.709069	0.999677	Fusobacterium periodonticum
ASV60	321.168	1.54806	4.40806	0.351188	0.725447	0.999677	Prevotella nanceiensis
ASV138	0.223667	-1.15566	3.42046	-0.337868	0.735462	0.999677	Lachnospiraceae [G-2] [G-2] bacterium HMT 096
ASV9	2536.01	0.102853	0.311474	0.330213	0.741239	0.999677	Streptococcus mitis
ASV307	28.0537	0.908526	2.79223	0.325377	0.744896	0.999677	Selenomonas sputigena
ASV249	22.2344	-0.862365	2.75733	-0.312753	0.754468	0.999677	Leptotrichia buccalis
ASV49	332.056	1.23879	3.99944	0.309741	0.756758	0.999677	Leptotrichia sp. HMT 215
ASV38	749.104	1.66117	5.49946	0.302061	0.762605	0.999677	Leptotrichia sp. HMT 218
ASV118	145.472	0.648766	2.25984	0.287085	0.774047	0.999677	Fusobacterium sp. HMT 203
ASV10	2010.91	-0.787474	2.7439	-0.286991	0.774119	0.999677	Prevotella sp. HMT 313
ASV16	1505.52	-0.107848	0.376656	-0.286329	0.774626	0.999677	Gemella haemolysans
ASV265	0.0859442	-1.5251	5.50074	-0.277253	0.781586	0.999677	Bacteroides heparinolyticus
ASV14	1974.64	0.784014	2.89385	0.270924	0.786449	0.999677	Actinomyces sp. HMT 172
ASV7	5003.36	0.701814	2.6953	0.260385	0.794567	0.999677	Leptotrichia sp. HMT 417
ASV84	153.046	0.63698	2.46933	0.257957	0.79644	0.999677	Peptostreptococcus stomatis
ASV20	1302.49	0.0931254	0.372048	0.250305	0.802352	0.999677	Prevotella salivae
ASV356	0.211719	-1.02566	4.10755	-0.249701	0.802818	0.999677	Butyrivibrio sp. HMT 090
ASV239	0.183423	-0.951881	3.84912	-0.247298	0.804677	0.999677	Bacteroides pyogenes
ASV317	20.024	-0.773381	3.15725	-0.244954	0.806492	0.999677	Aggregatibacter aphrophilus
ASV318	16.9902	-0.695348	2.86863	-0.242397	0.808472	0.999677	Leptotrichia shahii
ASV27	639.051	-1.01214	4.22337	-0.239652	0.8106	0.999677	Rothia mucilaginosa
ASV108	101.559	0.178739	0.745891	0.239632	0.810616	0.999677	Prevotella sp. HMT 305
ASV253	12.5087	-0.453132	1.89955	-0.238548	0.811456	0.999677	Prevotella denticola
ASV65	0.129763	-1.15443	5.4621	-0.211353	0.832612	0.999677	Lachnoanaerobaculum orale
ASV46	0.123153	0.702254	3.32869	0.21097	0.832911	0.999677	Lachnoanaerobaculum umeaense
ASV315	24.245	-1.13278	5.50066	-0.205935	0.836842	0.999677	Prevotella aurantiaca
ASV284	27.2266	-0.836635	4.07442	-0.205339	0.837308	0.999677	Selenomonas flueggei
ASV26	549.229	1.07064	5.4946	0.194854	0.845507	0.999677	Rothia mucilaginosa
ASV96	63.384	-1.06858	5.5	-0.194288	0.845951	0.999677	Streptococcus salivarius
ASV262	0.157626	-0.881657	4.65087	-0.189568	0.849647	0.999677	Cupriavidus gilardii
ASV222	0.112765	-0.814778	4.31005	-0.189042	0.85006	0.999677	Lachnospiraceae [G-2] [G-2] bacterium HMT 096
ASV2	12117.9	-0.0371324	0.196591	-0.188881	0.850186	0.999677	Veillonella atypica
ASV158	51.3183	0.429227	2.31782	0.185185	0.853084	0.999677	Streptococcus mutans
ASV55	282.596	0.551716	2.9995	0.183936	0.854064	0.999677	Stomatobaculum sp. HMT 097
ASV357	15.6047	0.125678	0.685788	0.183261	0.854593	0.999677	Saccharibacteria (TM7) [G-1] (TM7) [G-1] bacterium HMT 352
ASV231	42.968	0.433758	2.38739	0.181687	0.855828	0.999677	Porphyromonas endodontalis
ASV40	2.57989	0.187815	1.04488	0.179748	0.85735	0.999677	Staphylococcus pasteuri
ASV125	52.7559	-0.413016	2.3506	-0.175707	0.860524	0.999677	Lautropia mirabilis
ASV45	763.282	0.916768	5.49803	0.166745	0.867571	0.999677	Mitsuokella sp. HMT 521
ASV343	9.31976	-0.45922	2.79646	-0.164215	0.869562	0.999677	Scardovia wiggsiae
ASV377	16.6799	0.320699	1.98057	0.161922	0.871367	0.999677	Abiotrophia defectiva
ASV252	41.4032	0.580358	3.59391	0.161484	0.871712	0.999677	Alloprevotella sp. HMT 473
ASV236	23.8963	0.645909	4.05464	0.159301	0.873431	0.999677	Streptococcus downei
ASV234	20.0645	0.26673	1.76936	0.150749	0.880174	0.999677	Leptotrichia hongkongensis
ASV161	54.8603	-0.809024	5.50169	-0.14705	0.883092	0.999677	Rothia mucilaginosa
ASV175	28.5709	-0.230485	1.65338	-0.139403	0.889132	0.999677	Prevotella nigrescens
ASV221	30.4526	0.740503	5.50536	0.134506	0.893003	0.999677	Veillonella rogosae
ASV53	0.104346	0.734587	5.50544	0.133429	0.893854	0.999677	Lachnospiraceae [G-2] [G-2] bacterium HMT 088
ASV47	559.341	-0.687656	5.17371	-0.132913	0.894262	0.999677	Alloprevotella rava
ASV115	76.3013	-0.723461	5.50243	-0.13148	0.895395	0.999677	Neisseria perflava
ASV106	103.164	0.337895	2.59657	0.130131	0.896463	0.999677	Ruminococcaceae [G-1] [G-1] bacterium HMT 075
ASV299	22.8809	0.299764	2.3209	0.129159	0.897232	0.999677	Oribacterium asaccharolyticum
ASV15	1231.05	-0.379995	2.95728	-0.128495	0.897757	0.999677	Rothia mucilaginosa
ASV263	14.0552	-0.699827	5.50225	-0.127189	0.898791	0.999677	Streptococcus australis
ASV251	39.2093	0.541416	4.26734	0.126874	0.89904	0.999677	Fusobacterium sp. HMT 203
ASV176	38.3858	-0.687179	5.50224	-0.124891	0.90061	0.999677	Veillonella atypica
ASV339	0.0464965	-0.681951	5.50408	-0.123899	0.901395	0.999677	Lachnospiraceae [G-2] [G-2] bacterium HMT 096
ASV309	21.3849	-0.465025	3.78467	-0.122871	0.90221	0.999677	Leptotrichia sp. HMT 498
ASV214	32.1156	-0.279263	2.31357	-0.120707	0.903923	0.999677	Selenomonas sputigena
ASV285	27.5124	-0.653978	5.50181	-0.118866	0.905382	0.999677	Lactobacillus panis
ASV364	16.0896	0.367156	3.13362	0.117167	0.906728	0.999677	Lautropia mirabilis
ASV150	0.0194421	-0.642153	5.5045	-0.11666	0.90713	0.999677	Lachnoanaerobaculum saburreum
ASV198	38.7418	0.620981	5.50537	0.112796	0.910193	0.999677	Leptotrichia sp. HMT 417
ASV217	39.8121	0.583854	5.22385	0.111767	0.911008	0.999677	Tannerella sp. HMT 916
ASV73	250.977	0.614762	5.50131	0.111748	0.911023	0.999677	Leptotrichia sp. HMT 218
ASV35	443.923	-0.612768	5.49307	-0.111553	0.911178	0.999677	Rothia mucilaginosa
ASV302	35.062	0.604956	5.50528	0.109887	0.912499	0.999677	Leptotrichia sp. HMT 417
ASV17	1776.22	-0.375918	3.45695	-0.108743	0.913407	0.999677	Prevotella sp. HMT 306
ASV151	86.0836	-0.495251	4.61217	-0.107379	0.914488	0.999677	Capnocytophaga sputigena
ASV332	16.3031	0.479604	4.47801	0.107102	0.914708	0.999677	Alloprevotella tannerae
ASV169	43.8948	0.583162	5.50467	0.105939	0.91563	0.999677	Alloprevotella tannerae
ASV305	0.0573074	0.581728	5.50541	0.105665	0.915848	0.999677	Oribacterium sinus
ASV83	143.007	0.0421616	0.401104	0.105114	0.916285	0.999677	Mogibacterium diversum
ASV94	0.0966103	0.570095	5.50544	0.103551	0.917525	0.999677	Eubacterium limosum
ASV258	18.2511	-0.398077	3.88612	-0.102436	0.918411	0.999677	Actinomyces naeslundii
ASV328	11.5573	0.312221	3.10862	0.100437	0.919997	0.999677	Fusobacterium nucleatum subsp. vincentii
ASV135	32.527	-0.290531	2.93045	-0.0991422	0.921025	0.999677	Dialister invisus
ASV28	859.626	0.264034	2.69009	0.0981505	0.921813	0.999677	Leptotrichia sp. HMT 221
ASV323	6.3233	-0.111059	1.13551	-0.0978051	0.922087	0.999677	Leptothrix sp. HMT 266
ASV353	12.8455	0.342187	3.51428	0.0973704	0.922432	0.999677	Actinomyces sp. HMT 448
ASV101	122.43	0.535588	5.5014	0.0973549	0.922445	0.999677	Prevotella salivae
ASV126	0.254407	0.53251	5.50545	0.096724	0.922946	0.999677	Lachnospiraceae [G-7] [G-7] bacterium HMT 086
ASV8	4092.56	0.385577	4.0069	0.0962281	0.923339	0.999677	Neisseria perflava
ASV206	17.6264	-0.26621	2.77579	-0.0959042	0.923597	0.999677	Fusobacterium nucleatum subsp. animalis
ASV44	354.079	0.0312113	0.332748	0.0937985	0.925269	0.999677	Atopobium parvulum
ASV180	46.3113	0.514947	5.50399	0.093559	0.92546	0.999677	Lactobacillus salivarius
ASV219	38.2988	0.51063	5.50499	0.0927577	0.926096	0.999677	Leptotrichia sp. HMT 417
ASV4	4592.13	-0.0417705	0.453242	-0.0921594	0.926571	0.999677	Prevotella histicola
ASV360	8.19315	-0.501508	5.50352	-0.091125	0.927393	0.999677	Streptococcus mitis
ASV90	98.3892	0.494948	5.50205	0.0899571	0.928321	0.999677	Prevotella sp. HMT 309
ASV289	27.2281	0.469005	5.50537	0.0851903	0.93211	0.999677	Lachnospiraceae [G-2] [G-2] bacterium HMT 096
ASV366	11.4522	0.365778	4.33798	0.0843199	0.932802	0.999677	Granulicatella adiacens
ASV127	158.13	-0.450983	5.50219	-0.0819644	0.934675	0.999677	Actinomyces sp. HMT 180
ASV190	55.2827	0.44957	5.50414	0.0816785	0.934902	0.999677	Alloprevotella sp. HMT 914
ASV341	16.5429	0.226443	2.82259	0.0802251	0.936058	0.999677	Peptococcus sp. HMT 167
ASV384	20.9629	-0.440243	5.50372	-0.07999	0.936245	0.999677	Leptotrichia sp. HMT 417
ASV132	47.9189	-0.157654	2.01279	-0.0783258	0.937569	0.999677	Corynebacterium matruchotii
ASV62	178.501	0.0395017	0.506272	0.0780247	0.937808	0.999677	Actinomyces lingnae [Not Validly Published]
ASV192	0.0352146	0.425741	5.50546	0.0773306	0.938361	0.999677	Peptococcus sp. HMT 167
ASV3	4113.27	0.0107859	0.146695	0.0735261	0.941387	0.999677	Streptococcus australis
ASV139	38.6743	0.178686	2.47635	0.072157	0.942477	0.999677	Haemophilus influenzae
ASV230	33.7027	0.394093	5.5047	0.0715921	0.942927	0.999677	Arthrospira platensis
ASV74	85.6192	0.391448	5.50509	0.0711065	0.943313	0.999677	Streptococcus salivarius
ASV241	15.6171	0.353777	5.00868	0.0706328	0.94369	0.999677	Haemophilus paraphrohaemolyticus
ASV342	29.0748	0.386267	5.50527	0.0701631	0.944064	0.999677	Fusobacterium periodonticum
ASV368	19.4559	0.385639	5.50539	0.0700474	0.944156	0.999677	Prevotella salivae
ASV173	29.2165	-0.384201	5.5039	-0.0698052	0.944349	0.999677	Corynebacterium singulare
ASV86	86.3452	0.266964	3.87954	0.0688133	0.945138	0.999677	Streptococcus sanguinis
ASV268	24.4037	-0.159309	2.36528	-0.0673531	0.946301	0.999677	Kingella denitrificans
ASV216	0.0126219	0.359113	5.50547	0.0652284	0.947992	0.999677	Prevotella oris
ASV354	0.00899797	0.354503	5.50547	0.0643911	0.948659	0.999677	Bacteroides pyogenes
ASV248	35.8649	0.347572	5.50521	0.0631351	0.949659	0.999677	Neisseria perflava
ASV261	37.4156	0.346132	5.50453	0.0628813	0.949861	0.999677	Absconditabacteria (SR1) [G-1] (SR1) [G-1] bacterium HMT 875
ASV89	352.251	0.334483	5.50518	0.0607578	0.951552	0.999677	Neisseria perflava
ASV293	20.0115	-0.26774	4.43476	-0.0603731	0.951859	0.999677	Neisseria oralis
ASV304	0.0143519	0.331168	5.50547	0.0601525	0.952034	0.999677	Dialister sp. HMT 119
ASV111	124.191	0.326848	5.49921	0.0594355	0.952605	0.999677	Prevotella sp. HMT 309
ASV140	0.00599865	0.325217	5.50547	0.0590717	0.952895	0.999677	Methanobrevibacter oralis
ASV335	30.5439	0.324697	5.50534	0.0589786	0.952969	0.999677	Prevotella pallens
ASV247	4.83438	-0.171617	2.94401	-0.0582936	0.953515	0.999677	Pseudomonas pseudoalcaligenes
ASV54	278.418	-0.320689	5.50297	-0.0582755	0.953529	0.999677	Streptococcus salivarius
ASV61	0.0176304	0.319715	5.50547	0.0580724	0.953691	0.999677	Lachnospiraceae [G-2] [G-2] bacterium HMT 096
ASV68	0.00984803	0.31522	5.50547	0.0572557	0.954341	0.999677	Lachnospiraceae [G-2] [G-2] bacterium HMT 088
ASV82	143.075	-0.314524	5.49963	-0.0571901	0.954394	0.999677	Fusobacterium periodonticum
ASV347	0.043848	0.31366	5.50547	0.0569725	0.954567	0.999677	Bacteroides pyogenes
ASV344	0.0104334	0.313476	5.50547	0.0569391	0.954594	0.999677	Lachnospiraceae [G-2] [G-2] bacterium HMT 096
ASV245	16.2104	-0.31318	5.50468	-0.0568935	0.95463	0.999677	Prevotella melaninogenica
ASV330	0.0140868	0.313072	5.50547	0.0568656	0.954652	0.999677	Alloprevotella sp. HMT 912
ASV188	56.4756	0.312991	5.50537	0.056852	0.954663	0.999677	Prevotella sp. HMT 306
ASV195	0.00942456	0.306398	5.50547	0.0556534	0.955618	0.999677	Bacteroides pyogenes
ASV88	122.274	-0.0213538	0.384573	-0.0555261	0.955719	0.999677	Solobacterium moorei
ASV362	0.0145074	0.305095	5.50547	0.0554167	0.955806	0.999677	Alloprevotella rava
ASV155	0.0136617	0.304919	5.50547	0.0553847	0.955832	0.999677	Erysipelotrichaceae [G-1] [G-1] bacterium HMT 905
ASV177	20.1893	-0.132837	2.41343	-0.0550408	0.956106	0.999677	Rothia aeria
ASV71	0.038122	0.298041	5.50547	0.0541355	0.956827	0.999677	Prevotella histicola
ASV145	0.00782503	0.297581	5.50547	0.0540519	0.956894	0.999677	Lachnoanaerobaculum saburreum
ASV56	0.00850197	0.297388	5.50547	0.0540169	0.956922	0.999677	Lachnoanaerobaculum orale
ASV69	0.00812762	0.290168	5.50547	0.0527054	0.957967	0.999677	Lachnospiraceae [G-7] [G-7] bacterium HMT 086
ASV110	0.0113537	0.289596	5.50547	0.0526014	0.958049	0.999677	Lachnospiraceae [G-8] [G-8] bacterium HMT 500
ASV92	0.0625895	0.288765	5.50547	0.0524505	0.95817	0.999677	Butyrivibrio sp. HMT 090
ASV272	0.00224949	0.281753	5.50547	0.0511769	0.959185	0.999677	Lachnoanaerobaculum saburreum
ASV189	0.00614771	0.279837	5.50547	0.0508289	0.959462	0.999677	Porphyromonas sp. HMT 284
ASV75	0.00832024	0.279676	5.50547	0.0507998	0.959485	0.999677	Shuttleworthia satelles
ASV369	0.011868	0.277434	5.50547	0.0503924	0.95981	0.999677	Bacteroidetes [G-6] [G-6] bacterium HMT 516
ASV136	0.0161436	0.276337	5.50547	0.0501932	0.959968	0.999677	Bacteroides heparinolyticus
ASV146	0.00342426	0.273445	5.50547	0.0496679	0.960387	0.999677	Eggerthia catenaformis
ASV349	0.00427768	0.270602	5.50547	0.0491515	0.960799	0.999677	Butyrivibrio sp. HMT 090
ASV313	0.010501	0.270184	5.50547	0.0490755	0.960859	0.999677	Butyrivibrio sp. HMT 090
ASV306	0.00409848	0.269983	5.50547	0.0490391	0.960888	0.999677	Clostridiales [F-1][G-2] [F-1][G-2] bacterium HMT 402
ASV246	0.0101966	0.269755	5.50547	0.0489976	0.960921	0.999677	Lachnoanaerobaculum orale
ASV213	27.3471	-0.0928384	1.91919	-0.0483737	0.961418	0.999677	Alloscardovia omnicolens
ASV270	0.00348821	0.26627	5.50547	0.0483647	0.961426	0.999677	Lachnoanaerobaculum orale
ASV228	0.00359171	0.26576	5.50547	0.048272	0.961499	0.999677	Lachnospiraceae [G-2] [G-2] bacterium HMT 088
ASV240	0.00488646	0.265759	5.50547	0.0482719	0.9615	0.999677	Tannerella sp. HMT 916
ASV316	15.5689	0.264205	5.50533	0.0479908	0.961724	0.999677	Veillonella atypica
ASV114	159.807	0.25582	5.50301	0.0464873	0.962922	0.999677	Lactobacillus gasseri
ASV99	86.6299	-0.254906	5.50021	-0.0463447	0.963036	0.999677	Veillonella atypica
ASV124	128.366	0.253807	5.50182	0.0461313	0.963206	0.999677	Haemophilus pittmaniae
ASV256	17.7528	0.25384	5.50534	0.0461079	0.963224	0.999677	Leptotrichia sp. HMT 221
ASV194	19.5455	0.252764	5.50535	0.0459125	0.96338	0.999677	Haemophilus sputorum
ASV25	1148.96	-0.162956	3.54927	-0.0459125	0.96338	0.999677	Lachnospiraceae [G-2] [G-2] bacterium HMT 096
ASV182	46.7562	0.251965	5.50329	0.0457845	0.963482	0.999677	Prevotella shahii
ASV193	25.2537	0.251211	5.50539	0.04563	0.963605	0.999677	Veillonella atypica
ASV380	16.6486	0.251134	5.50536	0.0456163	0.963616	0.999677	Fusobacterium periodonticum
ASV303	0.198	0.175247	3.85532	0.0454559	0.963744	0.999677	Bacteroides pyogenes
ASV64	314.581	0.248693	5.49602	0.0452496	0.963908	0.999677	Leptotrichia sp. HMT 215
ASV331	12.7848	0.212314	4.79357	0.0442914	0.964672	0.999677	Prevotella melaninogenica
ASV290	14.8868	0.18067	4.11388	0.0439172	0.96497	0.999677	Veillonella denticariosi
ASV178	40.5181	-0.0738582	1.75441	-0.0420986	0.96642	0.999677	Butyrivibrio sp. HMT 455
ASV202	65.5127	0.231729	5.50509	0.0420936	0.966424	0.999677	Lactobacillus casei
ASV209	35.5248	-0.230076	5.5048	-0.0417955	0.966662	0.999677	Rothia mucilaginosa
ASV383	10.2755	0.229316	5.50522	0.0416543	0.966774	0.999677	Veillonella atypica
ASV201	32.4686	0.227594	5.50463	0.041346	0.96702	0.999677	Fusobacterium periodonticum
ASV112	74.9593	0.225396	5.50223	0.0409646	0.967324	0.999677	Veillonella atypica
ASV370	14.5361	0.223485	5.50543	0.0405936	0.96762	0.999677	Veillonella atypica
ASV147	58.2717	-0.220648	5.50286	-0.0400969	0.968016	0.999677	Veillonella atypica
ASV172	58.4796	0.213917	5.50198	0.0388801	0.968986	0.999677	Alloprevotella rava
ASV186	46.0373	0.212896	5.50388	0.0386811	0.969145	0.999677	Campylobacter rectus
ASV273	24.3277	-0.212106	5.50389	-0.0385375	0.969259	0.999677	Leptotrichia sp. HMT 215
ASV329	15.9386	0.116715	3.03726	0.0384276	0.969347	0.999677	Oribacterium asaccharolyticum
ASV233	40.3921	-0.198463	5.29376	-0.0374901	0.970094	0.999677	Alloprevotella rava
ASV187	48.5801	0.185954	5.00563	0.037149	0.970366	0.999677	Parvimonas sp. HMT 110
ASV72	16.5764	-0.203881	5.50426	-0.0370406	0.970453	0.999677	Lactobacillus paracasei
ASV298	24.1706	0.200194	5.50514	0.0363649	0.970991	0.999677	Lactobacillus brevis
ASV301	17.2919	0.193524	5.50535	0.035152	0.971959	0.999677	Rothia mucilaginosa
ASV93	0.193051	0.162654	4.64392	0.0350252	0.97206	0.999677	Lachnospiraceae [G-2] [G-2] bacterium HMT 096
ASV320	19.5463	0.117542	3.35826	0.035001	0.972079	0.999677	Tannerella sp. HMT 286
ASV220	25.4157	0.192003	5.50539	0.0348754	0.972179	0.999677	Leptotrichia sp. HMT 417
ASV296	20.4229	-0.186565	5.50408	-0.0338958	0.97296	0.999677	Prevotella histicola
ASV378	19.0171	0.176432	5.50524	0.0320479	0.974434	0.999677	Prevotella histicola
ASV227	24.5927	-0.102123	3.24834	-0.0314384	0.97492	0.999677	Campylobacter sp. HMT 044
ASV63	215.994	-0.146749	4.71557	-0.0311201	0.975174	0.999677	Neisseria sicca
ASV153	0.0140144	-0.170699	5.50546	-0.0310054	0.975265	0.999677	Lachnoanaerobaculum saburreum
ASV237	28.5317	0.170557	5.5054	0.0309798	0.975286	0.999677	Leptotrichia sp. HMT 417
ASV162	41.8646	0.169118	5.505	0.0307209	0.975492	0.999677	Prevotella melaninogenica
ASV164	38.5136	-0.166539	5.50377	-0.0302591	0.97586	0.999677	Veillonella atypica
ASV183	64.6625	0.160691	5.50428	0.0291939	0.97671	0.999677	Leptotrichia sp. HMT 218
ASV229	29.9286	0.157986	5.50417	0.028703	0.977101	0.999677	Haemophilus parainfluenzae
ASV287	16.7816	0.152832	5.50533	0.0277607	0.977853	0.999677	Veillonella atypica
ASV119	0.0506564	-0.152701	5.50502	-0.0277385	0.977871	0.999677	Bacteroides heparinolyticus
ASV207	45.8568	0.150218	5.50261	0.0272994	0.978221	0.999677	Prevotella oulorum
ASV141	49.9364	0.149136	5.50352	0.0270982	0.978381	0.999677	Prevotella sp. HMT 309
ASV43	16.3671	-0.0748487	2.80614	-0.0266731	0.97872	0.999677	Moraxella nonliquefaciens
ASV340	14.2643	0.146267	5.50527	0.0265685	0.978804	0.999677	Prevotella melaninogenica
ASV336	10.8048	-0.132255	5.50501	-0.0240245	0.980833	0.999677	Leptotrichia sp. HMT 215
ASV275	12.8181	-0.130647	5.50492	-0.0237328	0.981066	0.999677	Veillonella sp. HMT 917
ASV174	33.8972	0.0766717	3.29947	0.0232376	0.981461	0.999677	Fusobacterium nucleatum subsp. vincentii
ASV208	43.28	-0.0950506	4.25748	-0.0223256	0.982188	0.999677	Neisseria oralis
ASV269	20.3146	0.121551	5.50478	0.022081	0.982383	0.999677	Streptococcus australis
ASV205	30.8535	-0.079357	3.70871	-0.0213975	0.982929	0.999677	Lactococcus lactis
ASV130	0.018468	0.117153	5.50547	0.0212794	0.983023	0.999677	Lachnospiraceae [G-2] [G-2] bacterium HMT 088
ASV283	17.9847	0.115086	5.50391	0.0209099	0.983318	0.999677	Veillonella dispar
ASV107	6.70397	0.113483	5.50544	0.0206128	0.983555	0.999677	Veillonella atypica
ASV204	33.0592	-0.110807	5.50493	-0.0201286	0.983941	0.999677	Prevotella histicola
ASV170	43.178	-0.0707029	3.66643	-0.0192838	0.984615	0.999677	Leptotrichia wadei
ASV97	0.161674	-0.0845214	4.67818	-0.0180672	0.985585	0.999677	Bacteroides heparinolyticus
ASV152	35.909	-0.0403506	2.39327	-0.0168601	0.986548	0.999677	Aggregatibacter segnis
ASV276	0.00351139	-0.0886711	5.50547	-0.016106	0.98715	0.999677	Lachnospiraceae [G-2] [G-2] bacterium HMT 096
ASV381	7.45181	0.0877063	5.50532	0.0159312	0.987289	0.999677	Arthrospira platensis
ASV80	100.632	-0.0871073	5.50462	-0.0158244	0.987374	0.999677	Neisseria perflava
ASV149	50.5819	0.0852964	5.50533	0.0154934	0.987639	0.999677	Neisseria perflava
ASV278	13.1793	0.0851442	5.50531	0.0154658	0.987661	0.999677	Prevotella melaninogenica
ASV350	20.0347	-0.0806516	5.50483	-0.0146511	0.988311	0.999677	Veillonella atypica
ASV156	30.314	0.0795731	5.50522	0.0144541	0.988468	0.999677	Streptococcus salivarius
ASV367	11.3118	0.0731607	5.50539	0.0132889	0.989397	0.999677	Veillonella atypica
ASV337	17.4125	0.07178	5.50427	0.0130408	0.989595	0.999677	Atopobium parvulum
ASV374	3.78876	-0.0661329	5.50491	-0.0120134	0.990415	0.999677	Streptococcus pneumoniae
ASV215	48.9568	0.0654731	5.50275	0.0118982	0.990507	0.999677	Prevotella oulorum
ASV259	21.3738	-0.0641756	5.50408	-0.0116597	0.990697	0.999677	Prevotella melaninogenica
ASV264	22.809	0.0492389	4.50784	0.0109229	0.991285	0.999677	Porphyromonas gingivalis
ASV325	0.0605046	-0.0595858	5.50542	-0.0108231	0.991365	0.999677	Bacteroides heparinolyticus
ASV199	31.7173	-0.0543663	5.50418	-0.00987729	0.992119	0.999677	Veillonella atypica
ASV144	55.218	0.051976	5.50527	0.00944112	0.992467	0.999677	Rothia mucilaginosa
ASV333	33.4024	0.0503601	5.50531	0.00914756	0.992701	0.999677	Lactobacillus casei
ASV197	17.2058	0.0493196	5.50484	0.00895931	0.992852	0.999677	Veillonella atypica
ASV338	21.3388	0.0473128	5.50488	0.00859471	0.993143	0.999677	Lachnoanaerobaculum umeaense
ASV121	94.5884	-0.023423	2.76392	-0.00847458	0.993238	0.999677	Prevotella sp. HMT 396
ASV122	62.4587	0.0463417	5.50342	0.00842053	0.993281	0.999677	Haemophilus paraphrohaemolyticus
ASV133	75.8589	-0.0388402	4.69806	-0.00826728	0.993404	0.999677	Prevotella nanceiensis
ASV102	149.218	-0.0397741	5.50083	-0.00723056	0.994231	0.999677	Leptotrichia sp. HMT 463
ASV59	335.85	-0.0361255	5.49491	-0.00657436	0.994754	0.999677	Leptotrichia sp. HMT 417
ASV120	114.354	-0.0213416	3.27642	-0.0065137	0.994803	0.999677	Capnocytophaga leadbetteri
ASV274	16.4326	0.0351429	5.5054	0.00638335	0.994907	0.999677	Streptococcus salivarius
ASV244	15.7661	0.0349742	5.5054	0.00635271	0.994931	0.999677	Actinomyces graevenitzii
ASV30	0.0729184	-0.034665	5.50508	-0.0062969	0.994976	0.999677	Prevotella histicola
ASV243	29.0166	0.0263666	4.61077	0.00571849	0.995437	0.999677	Prevotella intermedia
ASV131	67.3657	0.0305795	5.5029	0.00555697	0.995566	0.999677	Prevotella aurantiaca
ASV355	14.2161	0.0300371	5.5049	0.00545643	0.995646	0.999677	Leptotrichia sp. HMT 417
ASV260	27.0829	0.0299877	5.50539	0.00544697	0.995654	0.999677	Neisseria perflava
ASV160	18.1295	-0.0297998	5.50491	-0.00541332	0.995681	0.999677	Actinomyces graevenitzii
ASV163	49.4695	0.0178709	3.32212	0.00537937	0.995708	0.999677	Prevotella sp. HMT 305
ASV365	0.0197589	-0.0278521	5.50547	-0.00505899	0.995964	0.999677	Ralstonia pickettii
ASV85	246.098	0.0216757	5.50134	0.00394008	0.996856	0.999677	Lactobacillus fermentum
ASV184	16.627	0.00812591	2.93157	0.00277186	0.997788	0.999677	Prevotella oris
ASV225	32.5202	0.0144552	5.50512	0.00262578	0.997905	0.999677	Prevotella histicola
ASV148	0.174747	0.0123975	4.99315	0.0024829	0.998019	0.999677	Pseudomonas aeruginosa
ASV346	35.0038	0.0112184	5.50446	0.00203806	0.998374	0.999677	Absconditabacteria (SR1) [G-1] (SR1) [G-1] bacterium HMT 345
ASV159	72.7577	-0.00504383	2.95475	-0.00170703	0.998638	0.999677	Capnocytophaga gingivalis
ASV77	4.72702	-0.00428954	3.06414	-0.00139992	0.998883	0.999677	Corynebacterium pseudodiphtheriticum
ASV81	115.049	0.00509427	5.50472	0.000925437	0.999262	0.999677	Streptococcus salivarius
ASV51	0.0201531	-0.00293631	5.50545	-0.000533345	0.999574	0.999677	Lachnoanaerobaculum orale
ASV36	656.076	-0.00170148	4.19662	-0.000405441	0.999677	0.999677	Prevotella pallens

## Sheet: Umami_dic
Supplementary Table S5: The results of the adjusted DESeq analysis
ASV	baseMean	log2FoldChange	lfcSE	stat	pvalue	padj	homd
ASV1	13525.6	0.450304	0.128902	3.49338	0.000476947	0.14833	Streptococcus salivarius
ASV3	4113.27	0.216492	0.0823698	2.62829	0.00858143	0.902984	Streptococcus australis
ASV12	1878.58	0.497204	0.18954	2.62321	0.00871045	0.902984	Actinomyces sp. HMT 180
ASV18	1556.44	0.545821	0.310105	1.76012	0.0783882	0.998756	Veillonella parvula
ASV213	27.3471	0.793411	0.456288	1.73884	0.0820637	0.998756	Alloscardovia omnicolens
ASV37	1.39167	-1.96836	1.17176	-1.67984	0.0929884	0.998756	Acinetobacter johnsonii
ASV57	4.81003	-1.26743	0.7595	-1.66877	0.0951622	0.998756	Escherichia coli
ASV291	20.0036	-1.02666	0.634115	-1.61905	0.105436	0.998756	Capnocytophaga granulosa
ASV48	344.603	0.400603	0.256554	1.56148	0.118411	0.998756	Stomatobaculum longum
ASV108	101.559	0.624274	0.421743	1.48022	0.138814	0.998756	Prevotella sp. HMT 305
ASV34	633.678	0.362786	0.273255	1.32765	0.184295	0.998756	Selenomonas sp. HMT 478
ASV24	929.278	0.53549	0.40532	1.32115	0.18645	0.998756	Veillonella sp. HMT 917
ASV22	1094.7	0.400915	0.329885	1.21532	0.224245	0.998756	Veillonella rogosae
ASV29	787.629	-0.196033	0.16274	-1.20458	0.228366	0.998756	Campylobacter concisus
ASV363	11.5223	-0.751111	0.649528	-1.15639	0.24752	0.998756	Leptotrichia hofstadii
ASV50	0.749421	-1.4092	1.29811	-1.08558	0.277665	0.998756	Bacteroides heparinolyticus
ASV100	98.7332	0.547619	0.514511	1.06435	0.287171	0.998756	Stomatobaculum longum
ASV39	605.141	0.435469	0.414481	1.05064	0.293426	0.998756	Porphyromonas pasteri
ASV106	103.164	-0.491579	0.476728	-1.03115	0.302469	0.998756	Ruminococcaceae [G-1] [G-1] bacterium HMT 075
ASV66	0.555905	-1.87068	1.94503	-0.961775	0.336163	0.998756	Olsenella profusa
ASV11	1537.56	0.24471	0.257098	0.951818	0.341189	0.998756	Actinomyces graevenitzii
ASV267	23.0494	0.4991	0.552614	0.903162	0.36644	0.998756	Neisseria flavescens
ASV76	146.817	0.482391	0.556876	0.866245	0.386356	0.998756	Veillonella dispar
ASV67	197.176	0.238066	0.321112	0.741381	0.458462	0.998756	Lachnoanaerobaculum umeaense
ASV31	1.1208	-1.2422	1.72256	-0.721137	0.470825	0.998756	Enterococcus faecalis
ASV6	4013.82	-0.175735	0.25065	-0.701118	0.483229	0.998756	Haemophilus parainfluenzae
ASV33	650.194	0.158863	0.227575	0.69807	0.485133	0.998756	Lachnoanaerobaculum orale
ASV116	87.1002	0.230072	0.334469	0.687873	0.491533	0.998756	Bergeyella sp. HMT 322
ASV268	24.4037	-0.890007	1.33885	-0.664757	0.506206	0.998756	Kingella denitrificans
ASV4	4592.13	0.164369	0.256981	0.639613	0.522424	0.998756	Prevotella histicola
ASV134	1.10878	-1.29025	2.05263	-0.628581	0.529623	0.998756	Bifidobacterium scardovii
ASV91	0.493025	-1.73892	2.77758	-0.626056	0.531279	0.998756	Bifidobacterium breve
ASV356	0.211719	-1.31393	2.3134	-0.567963	0.57006	0.998756	Butyrivibrio sp. HMT 090
ASV62	178.501	0.161565	0.287043	0.562861	0.57353	0.998756	Actinomyces lingnae [Not Validly Published]
ASV55	282.596	-0.955573	1.6988	-0.562501	0.573775	0.998756	Stomatobaculum sp. HMT 097
ASV23	863.488	-0.0880395	0.157874	-0.557657	0.577078	0.998756	Granulicatella adiacens
ASV303	0.198	-1.16147	2.17138	-0.534899	0.592719	0.998756	Bacteroides pyogenes
ASV109	45.5444	-0.562382	1.0571	-0.532006	0.594722	0.998756	Actinomyces naeslundii
ASV253	12.5087	-0.547685	1.07178	-0.511007	0.609346	0.998756	Prevotella denticola
ASV28	859.626	-0.780936	1.53749	-0.507929	0.611503	0.998756	Leptotrichia sp. HMT 221
ASV118	145.472	-0.64614	1.30319	-0.495816	0.620025	0.998756	Fusobacterium sp. HMT 203
ASV21	1219.22	0.106178	0.22147	0.479423	0.631638	0.998756	Megasphaera micronuciformis
ASV239	0.183423	-1.04419	2.17941	-0.479113	0.631858	0.998756	Bacteroides pyogenes
ASV323	6.3233	0.306149	0.644669	0.474894	0.634863	0.998756	Leptothrix sp. HMT 266
ASV138	0.223667	-0.897529	1.94745	-0.460873	0.64489	0.998756	Lachnospiraceae [G-2] [G-2] bacterium HMT 096
ASV175	28.5709	-0.420518	0.945136	-0.444929	0.656371	0.998756	Prevotella nigrescens
ASV120	114.354	-0.837966	1.91868	-0.436741	0.662299	0.998756	Capnocytophaga leadbetteri
ASV271	7.48476	0.227248	0.539237	0.421424	0.673445	0.998756	Janibacter indicus
ASV168	52.7748	0.26978	0.652791	0.413272	0.679407	0.998756	Oribacterium parvum
ASV83	143.007	-0.089235	0.227468	-0.392297	0.694839	0.998756	Mogibacterium diversum
ASV299	22.8809	0.222959	0.611416	0.36466	0.715365	0.998756	Oribacterium asaccharolyticum
ASV184	16.627	-0.570463	1.59583	-0.357472	0.720739	0.998756	Prevotella oris
ASV60	321.168	-0.924252	2.64998	-0.348777	0.727257	0.998756	Prevotella nanceiensis
ASV79	172.079	-0.482867	1.38503	-0.348632	0.727365	0.998756	Prevotella melaninogenica
ASV234	20.0645	-0.149342	0.453032	-0.32965	0.741664	0.998756	Leptotrichia hongkongensis
ASV19	1236.67	-0.0787646	0.239126	-0.329385	0.741865	0.998756	Streptococcus lactarius
ASV13	2575.13	-0.563423	1.76936	-0.318432	0.750157	0.998756	Fusobacterium periodonticum
ASV5	4254.14	-0.0694127	0.218015	-0.318384	0.750193	0.998756	Prevotella melaninogenica
ASV7	5003.36	0.483971	1.52723	0.316895	0.751323	0.998756	Leptotrichia sp. HMT 417
ASV318	16.9902	-0.504111	1.61578	-0.311992	0.755046	0.998756	Leptotrichia shahii
ASV159	72.7577	-0.504337	1.67296	-0.301464	0.76306	0.998756	Capnocytophaga gingivalis
ASV52	302.873	-0.0942357	0.318162	-0.296188	0.767086	0.998756	Alloprevotella sp. HMT 308
ASV132	47.9189	-0.335703	1.1364	-0.295409	0.767681	0.998756	Corynebacterium matruchotii
ASV121	94.5884	-0.434747	1.5604	-0.278612	0.780542	0.998756	Prevotella sp. HMT 396
ASV249	22.2344	-0.423861	1.55311	-0.272911	0.784922	0.998756	Leptotrichia buccalis
ASV8	4092.56	-0.626859	2.31787	-0.270446	0.786817	0.998756	Neisseria perflava
ASV309	21.3849	-0.561866	2.12661	-0.264207	0.79162	0.998756	Leptotrichia sp. HMT 498
ASV88	122.274	0.0555039	0.218154	0.254425	0.799167	0.998756	Solobacterium moorei
ASV307	28.0537	0.395815	1.5917	0.248674	0.803613	0.998756	Selenomonas sputigena
ASV104	92.1465	0.0762236	0.310062	0.245833	0.805811	0.998756	Ruminococcaceae [G-2] [G-2] bacterium HMT 085
ASV177	20.1893	-0.330824	1.3631	-0.2427	0.808238	0.998756	Rothia aeria
ASV206	17.6264	-0.376746	1.55705	-0.241962	0.80881	0.998756	Fusobacterium nucleatum subsp. animalis
ASV47	559.341	-0.71338	3.05442	-0.233556	0.815329	0.998756	Alloprevotella rava
ASV84	153.046	-0.326141	1.40865	-0.231527	0.816906	0.998756	Peptostreptococcus stomatis
ASV133	75.8589	-0.602779	2.63223	-0.229	0.818869	0.998756	Prevotella nanceiensis
ASV44	354.079	0.0404717	0.188716	0.214459	0.830189	0.998756	Atopobium parvulum
ASV222	0.112765	-0.523029	2.44759	-0.213692	0.830787	0.998756	Lachnospiraceae [G-2] [G-2] bacterium HMT 096
ASV227	24.5927	-0.391379	1.8459	-0.212026	0.832087	0.998756	Campylobacter sp. HMT 044
ASV99	86.6299	-0.652186	3.12256	-0.208862	0.834556	0.998756	Veillonella atypica
ASV265	0.0859442	-0.633551	3.12484	-0.202747	0.839333	0.998756	Bacteroides heparinolyticus
ASV43	16.3671	-0.311395	1.5366	-0.202651	0.839408	0.998756	Moraxella nonliquefaciens
ASV42	411.712	-0.367875	1.81684	-0.20248	0.839541	0.998756	Leptotrichia sp. HMT 221
ASV82	143.075	-0.631331	3.1223	-0.202201	0.83976	0.998756	Fusobacterium periodonticum
ASV15	1231.05	-0.34014	1.68522	-0.201837	0.840044	0.998756	Rothia mucilaginosa
ASV77	4.72702	-0.345326	1.74226	-0.198206	0.842884	0.998756	Corynebacterium pseudodiphtheriticum
ASV117	75.0583	0.07769	0.395475	0.196447	0.84426	0.998756	Actinomyces lingnae [Not Validly Published]
ASV97	0.161674	-0.520088	2.64824	-0.19639	0.844305	0.998756	Bacteroides heparinolyticus
ASV65	0.129763	0.604562	3.11689	0.193963	0.846205	0.998756	Lachnoanaerobaculum orale
ASV94	0.0966103	0.603943	3.12523	0.193248	0.846765	0.998756	Eubacterium limosum
ASV126	0.254407	0.597331	3.12519	0.191134	0.84842	0.998756	Lachnospiraceae [G-7] [G-7] bacterium HMT 086
ASV165	34.8444	-0.259514	1.36671	-0.189882	0.849402	0.998756	Corynebacterium durum
ASV262	0.157626	-0.494953	2.64134	-0.187387	0.851357	0.998756	Cupriavidus gilardii
ASV357	15.6047	-0.0727342	0.388873	-0.187038	0.851631	0.998756	Saccharibacteria (TM7) [G-1] (TM7) [G-1] bacterium HMT 352
ASV247	4.83438	-0.309483	1.66189	-0.186223	0.85227	0.998756	Pseudomonas pseudoalcaligenes
ASV135	32.527	-0.295222	1.63989	-0.180025	0.857133	0.998756	Dialister invisus
ASV231	42.968	0.239758	1.35191	0.177348	0.859235	0.998756	Porphyromonas endodontalis
ASV328	11.5573	-0.307449	1.76862	-0.173836	0.861995	0.998756	Fusobacterium nucleatum subsp. vincentii
ASV20	1302.49	0.0364247	0.211027	0.172607	0.86296	0.998756	Prevotella salivae
ASV295	18.2644	-0.254549	1.49649	-0.170097	0.864934	0.998756	Streptococcus anginosus
ASV317	20.024	0.293711	1.78339	0.164693	0.869186	0.998756	Aggregatibacter aphrophilus
ASV49	332.056	-0.350318	2.20689	-0.158738	0.873875	0.998756	Leptotrichia sp. HMT 215
ASV320	19.5463	-0.299458	1.907	-0.157031	0.87522	0.998756	Tannerella sp. HMT 286
ASV58	222.254	0.0366929	0.243036	0.150977	0.879994	0.998756	Oribacterium sinus
ASV64	314.581	-0.470328	3.11938	-0.150776	0.880152	0.998756	Leptotrichia sp. HMT 215
ASV141	49.9364	-0.468316	3.12364	-0.149926	0.880823	0.998756	Prevotella sp. HMT 309
ASV17	1776.22	0.290149	1.9503	0.148771	0.881734	0.998756	Prevotella sp. HMT 306
ASV10	2010.91	-0.226346	1.56107	-0.144994	0.884716	0.998756	Prevotella sp. HMT 313
ASV180	46.3113	0.450498	3.12445	0.144185	0.885355	0.998756	Lactobacillus salivarius
ASV283	17.9847	-0.449446	3.12432	-0.143854	0.885616	0.998756	Veillonella dispar
ASV27	639.051	-0.341824	2.4093	-0.141877	0.887177	0.998756	Rothia mucilaginosa
ASV263	14.0552	-0.43957	3.12455	-0.140683	0.888121	0.998756	Streptococcus australis
ASV38	749.104	-0.436218	3.11901	-0.139858	0.888772	0.998756	Leptotrichia sp. HMT 218
ASV127	158.13	0.436521	3.12465	0.139702	0.888895	0.998756	Actinomyces sp. HMT 180
ASV148	0.174747	-0.389068	2.84037	-0.136978	0.891048	0.998756	Pseudomonas aeruginosa
ASV74	85.6192	0.422607	3.12504	0.135233	0.892428	0.998756	Streptococcus salivarius
ASV259	21.3738	-0.408928	3.12455	-0.130876	0.895874	0.998756	Prevotella melaninogenica
ASV353	12.8455	-0.261467	1.99899	-0.1308	0.895934	0.998756	Actinomyces sp. HMT 448
ASV379	11.6773	-0.199615	1.55225	-0.128597	0.897677	0.998756	Actinomyces sp. HMT 172
ASV386	7.77132	-0.201293	1.58437	-0.127049	0.898902	0.998756	Actinomyces graevenitzii
ASV2	12117.9	-0.0141532	0.111464	-0.126975	0.89896	0.998756	Veillonella atypica
ASV151	86.0836	-0.32793	2.62368	-0.124988	0.900533	0.998756	Capnocytophaga sputigena
ASV46	0.123153	0.233786	1.88304	0.124153	0.901194	0.998756	Lachnoanaerobaculum umeaense
ASV25	1148.96	-0.243522	2.03306	-0.119781	0.904657	0.998756	Lachnospiraceae [G-2] [G-2] bacterium HMT 096
ASV125	52.7559	-0.157649	1.3431	-0.117377	0.906561	0.998756	Lautropia mirabilis
ASV370	14.5361	-0.356872	3.12497	-0.1142	0.909079	0.998756	Veillonella atypica
ASV122	62.4587	0.348714	3.12453	0.111605	0.911136	0.998756	Haemophilus paraphrohaemolyticus
ASV364	16.0896	0.196622	1.77838	0.110562	0.911963	0.998756	Lautropia mirabilis
ASV341	16.5429	0.175376	1.59788	0.109756	0.912603	0.998756	Peptococcus sp. HMT 167
ASV32	728.513	-0.233488	2.18147	-0.107032	0.914763	0.998756	Prevotella pallens
ASV216	0.0126219	0.332858	3.12526	0.106506	0.915181	0.998756	Prevotella oris
ASV285	27.5124	0.328436	3.12474	0.105108	0.91629	0.998756	Lactobacillus panis
ASV170	43.178	-0.216627	2.06965	-0.104668	0.916639	0.998756	Leptotrichia wadei
ASV354	0.00899797	0.322199	3.12526	0.103095	0.917888	0.998756	Bacteroides pyogenes
ASV208	43.28	-0.242448	2.39767	-0.101118	0.919457	0.998756	Neisseria oralis
ASV365	0.0197589	0.314534	3.12526	0.100643	0.919834	0.998756	Ralstonia pickettii
ASV237	28.5317	-0.306427	3.125	-0.0980564	0.921888	0.998756	Leptotrichia sp. HMT 417
ASV243	29.0166	0.250741	2.58757	0.0969022	0.922804	0.998756	Prevotella intermedia
ASV366	11.4522	-0.235367	2.45699	-0.0957946	0.923684	0.998756	Granulicatella adiacens
ASV111	124.191	0.29788	3.12159	0.0954257	0.923977	0.998756	Prevotella sp. HMT 309
ASV41	120.333	-0.204805	2.17361	-0.0942238	0.924931	0.998756	Bifidobacterium breve
ASV26	549.229	0.288433	3.09671	0.0931417	0.925791	0.998756	Rothia mucilaginosa
ASV140	0.00599865	0.286724	3.12526	0.0917441	0.926901	0.998756	Methanobrevibacter oralis
ASV377	16.6799	0.102426	1.1229	0.0912158	0.927321	0.998756	Abiotrophia defectiva
ASV152	35.909	-0.123933	1.35918	-0.0911825	0.927348	0.998756	Aggregatibacter segnis
ASV101	122.43	-0.282033	3.12188	-0.0903408	0.928016	0.998756	Prevotella salivae
ASV344	0.0104334	0.281268	3.12525	0.0899984	0.928289	0.998756	Lachnospiraceae [G-2] [G-2] bacterium HMT 096
ASV347	0.043848	0.280805	3.12525	0.0898504	0.928406	0.998756	Bacteroides pyogenes
ASV68	0.00984803	0.277059	3.12526	0.0886514	0.929359	0.998756	Lachnospiraceae [G-2] [G-2] bacterium HMT 088
ASV98	99.0185	-0.0728432	0.826938	-0.0880879	0.929807	0.998756	Catonella morbi
ASV362	0.0145074	0.271927	3.12526	0.0870093	0.930664	0.998756	Alloprevotella rava
ASV45	763.282	-0.269117	3.11938	-0.0862726	0.93125	0.998756	Mitsuokella sp. HMT 521
ASV51	0.0201531	0.266253	3.12525	0.0851942	0.932107	0.998756	Lachnoanaerobaculum orale
ASV355	14.2161	0.265467	3.12509	0.0849471	0.932303	0.998756	Leptotrichia sp. HMT 417
ASV93	0.193051	0.223142	2.63483	0.0846894	0.932508	0.998756	Lachnospiraceae [G-2] [G-2] bacterium HMT 096
ASV103	112.635	0.0808056	0.96256	0.0839487	0.933097	0.998756	Peptostreptococcaceae [XI][G-1] [XI][G-1] sulci
ASV53	0.104346	-0.259761	3.12498	-0.0831242	0.933753	0.998756	Lachnospiraceae [G-2] [G-2] bacterium HMT 088
ASV145	0.00782503	0.259446	3.12526	0.0830157	0.933839	0.998756	Lachnoanaerobaculum saburreum
ASV71	0.038122	0.258233	3.12525	0.0826277	0.934148	0.998756	Prevotella histicola
ASV264	22.809	0.207962	2.53639	0.0819913	0.934654	0.998756	Porphyromonas gingivalis
ASV92	0.0625895	0.254252	3.12526	0.0813537	0.935161	0.998756	Butyrivibrio sp. HMT 090
ASV346	35.0038	-0.25342	3.12473	-0.0811015	0.935361	0.998756	Absconditabacteria (SR1) [G-1] (SR1) [G-1] bacterium HMT 345
ASV96	63.384	-0.25248	3.12444	-0.0808079	0.935595	0.998756	Streptococcus salivarius
ASV130	0.018468	0.252291	3.12524	0.080727	0.935659	0.998756	Lachnospiraceae [G-2] [G-2] bacterium HMT 088
ASV194	19.5455	0.252146	3.12514	0.080683	0.935694	0.998756	Haemophilus sputorum
ASV169	43.8948	0.250466	3.12449	0.0801624	0.936108	0.998756	Alloprevotella tannerae
ASV163	49.4695	-0.149234	1.88482	-0.0791769	0.936892	0.998756	Prevotella sp. HMT 305
ASV335	30.5439	0.246864	3.12508	0.0789945	0.937037	0.998756	Prevotella pallens
ASV261	37.4156	-0.244333	3.12437	-0.0782022	0.937667	0.998756	Absconditabacteria (SR1) [G-1] (SR1) [G-1] bacterium HMT 875
ASV75	0.00832024	0.238818	3.12526	0.0764153	0.939089	0.998756	Shuttleworthia satelles
ASV189	0.00614771	0.238452	3.12526	0.0762981	0.939182	0.998756	Porphyromonas sp. HMT 284
ASV86	86.3452	-0.167882	2.20497	-0.076138	0.939309	0.998756	Streptococcus sanguinis
ASV54	278.418	0.2372	3.12474	0.0759101	0.939491	0.998756	Streptococcus salivarius
ASV315	24.245	-0.234026	3.1247	-0.0748954	0.940298	0.998756	Prevotella aurantiaca
ASV272	0.00224949	0.233708	3.12526	0.0747804	0.940389	0.998756	Lachnoanaerobaculum saburreum
ASV342	29.0748	-0.232778	3.12485	-0.0744924	0.940619	0.998756	Fusobacterium periodonticum
ASV131	67.3657	0.230554	3.12414	0.0737976	0.941171	0.998756	Prevotella aurantiaca
ASV136	0.0161436	0.227752	3.12526	0.0728744	0.941906	0.998756	Bacteroides heparinolyticus
ASV199	31.7173	0.227041	3.1249	0.0726554	0.94208	0.998756	Veillonella atypica
ASV369	0.011868	0.224646	3.12525	0.0718808	0.942697	0.998756	Bacteroidetes [G-6] [G-6] bacterium HMT 516
ASV246	0.0101966	0.224508	3.12526	0.0718363	0.942732	0.998756	Lachnoanaerobaculum orale
ASV306	0.00409848	0.223924	3.12526	0.0716497	0.942881	0.998756	Clostridiales [F-1][G-2] [F-1][G-2] bacterium HMT 402
ASV313	0.010501	0.223415	3.12526	0.0714867	0.94301	0.998756	Butyrivibrio sp. HMT 090
ASV304	0.0143519	0.223297	3.12525	0.0714493	0.94304	0.998756	Dialister sp. HMT 119
ASV192	0.0352146	0.222638	3.12523	0.0712387	0.943208	0.998756	Peptococcus sp. HMT 167
ASV113	77.4946	0.0190076	0.267273	0.0711168	0.943305	0.998756	Oribacterium asaccharolyticum
ASV270	0.00348821	0.216139	3.12526	0.0691587	0.944863	0.998756	Lachnoanaerobaculum orale
ASV343	9.31976	-0.108561	1.59158	-0.0682094	0.945619	0.998756	Scardovia wiggsiae
ASV289	27.2281	0.208993	3.12496	0.0668784	0.946678	0.998756	Lachnospiraceae [G-2] [G-2] bacterium HMT 096
ASV187	48.5801	-0.189462	2.85289	-0.0664107	0.947051	0.998756	Parvimonas sp. HMT 110
ASV139	38.6743	-0.0924884	1.40881	-0.0656501	0.947656	0.998756	Haemophilus influenzae
ASV219	38.2988	-0.203121	3.12442	-0.0650107	0.948165	0.998756	Leptotrichia sp. HMT 417
ASV296	20.4229	-0.20078	3.12481	-0.0642534	0.948768	0.998756	Prevotella histicola
ASV340	14.2643	0.198439	3.12516	0.0634972	0.949371	0.998756	Prevotella melaninogenica
ASV360	8.19315	-0.196555	3.1249	-0.0628995	0.949847	0.998756	Streptococcus mitis
ASV305	0.0573074	-0.195053	3.12505	-0.0624159	0.950232	0.998756	Oribacterium sinus
ASV229	29.9286	-0.191995	3.12449	-0.0614484	0.951002	0.998756	Haemophilus parainfluenzae
ASV119	0.0506564	0.191249	3.1252	0.0611956	0.951203	0.998756	Bacteroides heparinolyticus
ASV201	32.4686	-0.190603	3.12462	-0.0610002	0.951359	0.998756	Fusobacterium periodonticum
ASV380	16.6486	0.190139	3.12512	0.060842	0.951485	0.998756	Fusobacterium periodonticum
ASV70	140.494	0.0165073	0.276731	0.059651	0.952434	0.998756	Rothia dentocariosa
ASV217	39.8121	0.176909	2.96601	0.0596454	0.952438	0.998756	Tannerella sp. HMT 916
ASV155	0.0136617	0.185635	3.12526	0.0593982	0.952635	0.998756	Erysipelotrichaceae [G-1] [G-1] bacterium HMT 905
ASV14	1974.64	-0.0977039	1.64955	-0.0592306	0.952768	0.998756	Actinomyces sp. HMT 172
ASV332	16.3031	0.149017	2.53459	0.0587931	0.953117	0.998756	Alloprevotella tannerae
ASV195	0.00942456	0.183584	3.12524	0.0587424	0.953157	0.998756	Bacteroides pyogenes
ASV273	24.3277	0.182574	3.12492	0.0584252	0.95341	0.998756	Leptotrichia sp. HMT 215
ASV339	0.0464965	-0.179538	3.12517	-0.057449	0.954188	0.998756	Lachnospiraceae [G-2] [G-2] bacterium HMT 096
ASV214	32.1156	-0.072432	1.30752	-0.0553964	0.955823	0.998756	Selenomonas sputigena
ASV35	443.923	0.170842	3.11924	0.0547703	0.956321	0.998756	Rothia mucilaginosa
ASV350	20.0347	0.171141	3.12511	0.0547633	0.956327	0.998756	Veillonella atypica
ASV147	58.2717	0.170452	3.12456	0.0545523	0.956495	0.998756	Veillonella atypica
ASV61	0.0176304	0.169724	3.12526	0.0543073	0.95669	0.998756	Lachnospiraceae [G-2] [G-2] bacterium HMT 096
ASV298	24.1706	0.167503	3.12512	0.053599	0.957255	0.998756	Lactobacillus brevis
ASV374	3.78876	-0.154562	3.12504	-0.0494593	0.960553	0.998756	Streptococcus pneumoniae
ASV221	30.4526	0.152931	3.12469	0.0489428	0.960965	0.998756	Veillonella rogosae
ASV115	76.3013	-0.152102	3.12483	-0.0486752	0.961178	0.998756	Neisseria perflava
ASV269	20.3146	0.151943	3.12495	0.0486227	0.96122	0.998756	Streptococcus australis
ASV183	64.6625	-0.151661	3.12446	-0.0485401	0.961286	0.998756	Leptotrichia sp. HMT 218
ASV230	33.7027	0.151173	3.12465	0.048381	0.961413	0.998756	Arthrospira platensis
ASV378	19.0171	-0.148733	3.12507	-0.0475935	0.96204	0.998756	Prevotella histicola
ASV301	17.2919	-0.146439	3.12507	-0.0468594	0.962625	0.998756	Rothia mucilaginosa
ASV173	29.2165	0.14381	3.12507	0.0460182	0.963296	0.998756	Corynebacterium singulare
ASV349	0.00427768	0.14252	3.12525	0.0456027	0.963627	0.998756	Butyrivibrio sp. HMT 090
ASV174	33.8972	-0.0846469	1.87424	-0.0451633	0.963977	0.998756	Fusobacterium nucleatum subsp. vincentii
ASV240	0.00488646	0.138664	3.12526	0.0443687	0.96461	0.998756	Tannerella sp. HMT 916
ASV228	0.00359171	0.13866	3.12526	0.0443675	0.964611	0.998756	Lachnospiraceae [G-2] [G-2] bacterium HMT 088
ASV383	10.2755	-0.13613	3.12504	-0.043561	0.965254	0.998756	Veillonella atypica
ASV164	38.5136	0.135624	3.12485	0.0434018	0.965381	0.998756	Veillonella atypica
ASV325	0.0605046	0.133017	3.12523	0.0425625	0.96605	0.998756	Bacteroides heparinolyticus
ASV158	51.3183	0.0553556	1.32088	0.0419083	0.966572	0.998756	Streptococcus mutans
ASV190	55.2827	-0.126642	3.12389	-0.0405397	0.967663	0.998756	Alloprevotella sp. HMT 914
ASV330	0.0140868	0.124816	3.12525	0.0399381	0.968143	0.998756	Alloprevotella sp. HMT 912
ASV110	0.0113537	0.123398	3.12525	0.0394843	0.968504	0.998756	Lachnospiraceae [G-8] [G-8] bacterium HMT 500
ASV80	100.632	-0.121017	3.12495	-0.0387261	0.969109	0.998756	Neisseria perflava
ASV153	0.0140144	0.119296	3.12525	0.0381715	0.969551	0.998756	Lachnoanaerobaculum saburreum
ASV245	16.2104	-0.119079	3.12512	-0.0381038	0.969605	0.998756	Prevotella melaninogenica
ASV278	13.1793	0.117823	3.12518	0.0377013	0.969926	0.998756	Prevotella melaninogenica
ASV225	32.5202	0.1169	3.12513	0.0374063	0.970161	0.998756	Prevotella histicola
ASV59	335.85	-0.109686	3.11945	-0.0351619	0.971951	0.998756	Leptotrichia sp. HMT 417
ASV146	0.00342426	0.109867	3.12526	0.0351545	0.971957	0.998756	Eggerthia catenaformis
ASV276	0.00351139	0.109387	3.12526	0.035001	0.972079	0.998756	Lachnospiraceae [G-2] [G-2] bacterium HMT 096
ASV302	35.062	0.109212	3.12477	0.0349503	0.972119	0.998756	Leptotrichia sp. HMT 417
ASV73	250.977	-0.107366	3.12165	-0.0343938	0.972563	0.998756	Leptotrichia sp. HMT 218
ASV220	25.4157	-0.106838	3.12506	-0.0341875	0.972728	0.998756	Leptotrichia sp. HMT 417
ASV367	11.3118	0.103463	3.12519	0.0331061	0.97359	0.998756	Veillonella atypica
ASV338	21.3388	0.101447	3.12507	0.0324623	0.974103	0.998756	Lachnoanaerobaculum umeaense
ASV176	38.3858	-0.10104	3.12479	-0.0323351	0.974205	0.998756	Veillonella atypica
ASV182	46.7562	-0.100674	3.12354	-0.0322308	0.974288	0.998756	Prevotella shahii
ASV160	18.1295	-0.100094	3.12506	-0.0320296	0.974448	0.998756	Actinomyces graevenitzii
ASV102	149.218	-0.0999257	3.12277	-0.0319991	0.974473	0.998756	Leptotrichia sp. HMT 463
ASV258	18.2511	-0.0685727	2.21237	-0.0309952	0.975273	0.998756	Actinomyces naeslundii
ASV144	55.218	-0.0963824	3.12515	-0.0308409	0.975396	0.998756	Rothia mucilaginosa
ASV274	16.4326	-0.0962744	3.12516	-0.0308062	0.975424	0.998756	Streptococcus salivarius
ASV252	41.4032	0.0617241	2.04083	0.0302447	0.975872	0.998756	Alloprevotella sp. HMT 473
ASV384	20.9629	0.0941318	3.12502	0.030122	0.97597	0.998756	Leptotrichia sp. HMT 417
ASV275	12.8181	-0.0925113	3.12508	-0.0296029	0.976384	0.998756	Veillonella sp. HMT 917
ASV69	0.00812762	0.0915811	3.12525	0.0293036	0.976622	0.998756	Lachnospiraceae [G-7] [G-7] bacterium HMT 086
ASV329	15.9386	0.0494273	1.72495	0.0286543	0.97714	0.998756	Oribacterium asaccharolyticum
ASV248	35.8649	-0.0892511	3.12494	-0.0285609	0.977215	0.998756	Neisseria perflava
ASV162	41.8646	-0.0832426	3.12489	-0.0266386	0.978748	0.998756	Prevotella melaninogenica
ASV290	14.8868	0.0622459	2.34445	0.0265503	0.978818	0.998756	Veillonella denticariosi
ASV207	45.8568	0.0823559	3.12396	0.0263626	0.978968	0.998756	Prevotella oulorum
ASV381	7.45181	-0.0810271	3.12514	-0.0259275	0.979315	0.998756	Arthrospira platensis
ASV241	15.6171	-0.0713329	2.84318	-0.0250891	0.979984	0.998756	Haemophilus paraphrohaemolyticus
ASV236	23.8963	0.0577207	2.31746	0.0249069	0.980129	0.998756	Streptococcus downei
ASV202	65.5127	0.0771363	3.12507	0.024683	0.980308	0.998756	Lactobacillus casei
ASV251	39.2093	0.0585693	2.42287	0.0241736	0.980714	0.998756	Fusobacterium sp. HMT 203
ASV161	54.8603	0.0749184	3.12483	0.0239752	0.980872	0.998756	Rothia mucilaginosa
ASV284	27.2266	-0.0555393	2.33176	-0.0238186	0.980997	0.998756	Selenomonas flueggei
ASV150	0.0194421	0.073999	3.12522	0.023678	0.981109	0.998756	Lachnoanaerobaculum saburreum
ASV197	17.2058	0.0725361	3.125	0.0232116	0.981482	0.998756	Veillonella atypica
ASV89	352.251	-0.0724541	3.12499	-0.0231854	0.981502	0.998756	Neisseria perflava
ASV331	12.7848	-0.0600477	2.72696	-0.02202	0.982432	0.998756	Prevotella melaninogenica
ASV36	656.076	0.0502701	2.37834	0.0211366	0.983137	0.998756	Prevotella pallens
ASV40	2.57989	-0.0122726	0.591992	-0.020731	0.98346	0.998756	Staphylococcus pasteuri
ASV333	33.4024	0.063923	3.12518	0.0204542	0.983681	0.998756	Lactobacillus casei
ASV368	19.4559	0.0619766	3.125	0.0198325	0.984177	0.998756	Prevotella salivae
ASV178	40.5181	0.0196354	0.996171	0.0197109	0.984274	0.998756	Butyrivibrio sp. HMT 455
ASV16	1505.52	-0.00373407	0.213669	-0.0174759	0.986057	0.998756	Gemella haemolysans
ASV156	30.314	-0.0529577	3.12514	-0.0169457	0.98648	0.998756	Streptococcus salivarius
ASV293	20.0115	0.0424283	2.51925	0.0168416	0.986563	0.998756	Neisseria oralis
ASV244	15.7661	0.0508213	3.12519	0.0162618	0.987026	0.998756	Actinomyces graevenitzii
ASV114	159.807	0.0442621	3.12402	0.0141683	0.988696	0.998756	Lactobacillus gasseri
ASV72	16.5764	0.0426945	3.12499	0.0136623	0.989099	0.998756	Lactobacillus paracasei
ASV260	27.0829	0.0419496	3.12519	0.013423	0.98929	0.998756	Neisseria perflava
ASV337	17.4125	0.0396858	3.12475	0.0127005	0.989867	0.998756	Atopobium parvulum
ASV316	15.5689	-0.0391643	3.12506	-0.0125324	0.990001	0.998756	Veillonella atypica
ASV112	74.9593	-0.0386553	3.12333	-0.0123763	0.990125	0.998756	Veillonella atypica
ASV90	98.3892	-0.0385233	3.12241	-0.0123377	0.990156	0.998756	Prevotella sp. HMT 309
ASV233	40.3921	0.036829	3.00207	0.0122679	0.990212	0.998756	Alloprevotella rava
ASV336	10.8048	-0.0350556	3.12513	-0.0112173	0.99105	0.998756	Leptotrichia sp. HMT 215
ASV30	0.0729184	0.0338546	3.12513	0.010833	0.991357	0.998756	Prevotella histicola
ASV149	50.5819	-0.0331339	3.12515	-0.0106023	0.991541	0.998756	Neisseria perflava
ASV193	25.2537	-0.0328618	3.12506	-0.0105156	0.99161	0.998756	Veillonella atypica
ASV186	46.0373	0.0316335	3.12432	0.0101249	0.991922	0.998756	Campylobacter rectus
ASV204	33.0592	-0.0306336	3.1251	-0.00980244	0.992179	0.998756	Prevotella histicola
ASV198	38.7418	0.0274844	3.12479	0.00879559	0.992982	0.998756	Leptotrichia sp. HMT 417
ASV124	128.366	-0.0234042	3.12284	-0.00749452	0.99402	0.998756	Haemophilus pittmaniae
ASV81	115.049	-0.0218611	3.12492	-0.00699574	0.994418	0.998756	Streptococcus salivarius
ASV107	6.70397	-0.0210907	3.12515	-0.00674872	0.994615	0.998756	Veillonella atypica
ASV215	48.9568	0.0209684	3.12407	0.00671189	0.994645	0.998756	Prevotella oulorum
ASV205	30.8535	0.0140035	2.10568	0.00665038	0.994694	0.998756	Lactococcus lactis
ASV56	0.00850197	0.0191448	3.12524	0.00612586	0.995112	0.998756	Lachnoanaerobaculum orale
ASV9	2536.01	0.00104458	0.176673	0.0059125	0.995283	0.998756	Streptococcus mitis
ASV256	17.7528	-0.0154964	3.12507	-0.00495875	0.996044	0.998756	Leptotrichia sp. HMT 221
ASV85	246.098	0.0152634	3.12343	0.00488674	0.996101	0.998756	Lactobacillus fermentum
ASV287	16.7816	-0.0103607	3.12513	-0.00331529	0.997355	0.998756	Veillonella atypica
ASV209	35.5248	-0.00999422	3.12514	-0.003198	0.997448	0.998756	Rothia mucilaginosa
ASV188	56.4756	0.00947387	3.12503	0.00303161	0.997581	0.998756	Prevotella sp. HMT 306
ASV172	58.4796	-0.0070276	3.1231	-0.0022502	0.998205	0.998756	Alloprevotella rava
ASV63	215.994	0.00417428	2.6769	0.00155937	0.998756	0.998756	Neisseria sicca

## Sheet: Smell_total_dic
Supplementary Table S5: The results of the adjusted DESeq analysis
ASV	baseMean	log2FoldChange	lfcSE	stat	pvalue	padj	homd
ASV3	3370.17	-0.433434	0.169531	-2.55666	0.0105682	0.999118	Streptococcus australis
ASV263	6.28078	-10.0449	3.98689	-2.51948	0.0117529	0.999118	Streptococcus australis
ASV1	12456.3	-0.570652	0.289443	-1.97156	0.0486603	0.999118	Streptococcus salivarius
ASV62	167.297	-1.09361	0.630134	-1.73551	0.0826498	0.999118	Actinomyces lingnae [Not Validly Published]
ASV58	139.231	0.925473	0.584101	1.58444	0.113093	0.999118	Oribacterium sinus
ASV208	3.60727	3.8678	2.64047	1.46482	0.142971	0.999118	Neisseria oralis
ASV48	425.692	0.749679	0.533205	1.40599	0.159728	0.999118	Stomatobaculum longum
ASV16	730.819	0.502709	0.394415	1.27457	0.202462	0.999118	Gemella haemolysans
ASV267	18.0505	-1.56054	1.2255	-1.27339	0.202879	0.999118	Neisseria flavescens
ASV364	3.39752	-2.2945	2.07679	-1.10483	0.269233	0.999118	Lautropia mirabilis
ASV328	6.45014	2.57408	2.42668	1.06074	0.288806	0.999118	Fusobacterium nucleatum subsp. vincentii
ASV9	1951.07	0.379323	0.357616	1.0607	0.288826	0.999118	Streptococcus mitis
ASV271	1.94153	-1.97211	2.17258	-0.907725	0.364024	0.999118	Janibacter indicus
ASV18	905.713	-0.643925	0.722661	-0.891047	0.372904	0.999118	Veillonella parvula
ASV275	13.4257	3.4301	3.99906	0.857726	0.391044	0.999118	Veillonella sp. HMT 917
ASV5	4517.62	-0.460808	0.546561	-0.843105	0.39917	0.999118	Prevotella melaninogenica
ASV104	110.826	0.602091	0.754226	0.79829	0.424702	0.999118	Ruminococcaceae [G-2] [G-2] bacterium HMT 085
ASV21	1652.68	0.417144	0.536808	0.777081	0.437111	0.999118	Megasphaera micronuciformis
ASV19	735.866	0.331993	0.474985	0.698955	0.48458	0.999118	Streptococcus lactarius
ASV70	106.753	0.377704	0.560892	0.673398	0.500694	0.999118	Rothia dentocariosa
ASV165	7.78925	-0.589247	0.998936	-0.589875	0.555275	0.999118	Corynebacterium durum
ASV15	1340.94	-1.84359	3.17081	-0.581424	0.560954	0.999118	Rothia mucilaginosa
ASV113	93.9888	0.414149	0.716822	0.577757	0.563428	0.999118	Oribacterium asaccharolyticum
ASV323	1.1061	-1.07372	1.86897	-0.5745	0.565629	0.999118	Leptothrix sp. HMT 266
ASV27	426.163	2.06483	3.99833	0.516423	0.605559	0.999118	Rothia mucilaginosa
ASV202	0.798374	-1.939	3.91121	-0.495755	0.620068	0.999118	Lactobacillus casei
ASV206	13.8881	1.61056	3.33492	0.482938	0.62914	0.999118	Fusobacterium nucleatum subsp. animalis
ASV247	0.493659	1.08497	2.29699	0.472344	0.636681	0.999118	Pseudomonas pseudoalcaligenes
ASV174	22.9647	0.64745	1.57587	0.410852	0.681181	0.999118	Fusobacterium nucleatum subsp. vincentii
ASV4	6912.11	0.226973	0.557457	0.407158	0.683892	0.999118	Prevotella histicola
ASV213	34.8624	0.909576	2.24204	0.405692	0.684969	0.999118	Alloscardovia omnicolens
ASV31	0.512231	-1.58581	4.00101	-0.396353	0.691845	0.999118	Enterococcus faecalis
ASV39	311.846	-0.346236	0.887906	-0.389947	0.696576	0.999118	Porphyromonas pasteri
ASV41	239.747	-1.54444	3.98992	-0.387085	0.698694	0.999118	Bifidobacterium breve
ASV163	77.599	1.38872	3.62806	0.382771	0.701889	0.999118	Prevotella sp. HMT 305
ASV103	159.494	0.937289	2.47154	0.379233	0.704515	0.999118	Peptostreptococcaceae [XI][G-1] [XI][G-1] sulci
ASV106	154.639	0.400209	1.16452	0.343668	0.731096	0.999118	Ruminococcaceae [G-1] [G-1] bacterium HMT 075
ASV85	169.851	-1.37209	3.99811	-0.343184	0.73146	0.999118	Lactobacillus fermentum
ASV307	50.5678	0.942798	2.76076	0.341499	0.732728	0.999118	Selenomonas sputigena
ASV45	1427.55	-1.32652	3.99108	-0.332372	0.739608	0.999118	Mitsuokella sp. HMT 521
ASV114	198.975	-1.29648	4.00228	-0.323935	0.745987	0.999118	Lactobacillus gasseri
ASV285	59.1063	-1.29359	4.00498	-0.322995	0.746699	0.999118	Lactobacillus panis
ASV13	2012.13	1.2389	3.98579	0.31083	0.75593	0.999118	Fusobacterium periodonticum
ASV49	295.092	1.21056	3.99915	0.302705	0.762115	0.999118	Leptotrichia sp. HMT 215
ASV100	153.207	1.08769	3.86294	0.281571	0.778273	0.999118	Stomatobaculum longum
ASV119	0.0525616	-1.12275	4.00871	-0.280077	0.779418	0.999118	Bacteroides heparinolyticus
ASV357	24.0688	-0.26193	0.939267	-0.278866	0.780348	0.999118	Saccharibacteria (TM7) [G-1] (TM7) [G-1] bacterium HMT 352
ASV33	1024.19	0.148369	0.538624	0.275459	0.782964	0.999118	Lachnoanaerobaculum orale
ASV117	90.1636	0.264064	0.973371	0.271288	0.786169	0.999118	Actinomyces lingnae [Not Validly Published]
ASV11	1587.39	-0.178491	0.658191	-0.271184	0.786249	0.999118	Actinomyces graevenitzii
ASV23	502.617	0.0699958	0.258413	0.270868	0.786493	0.999118	Granulicatella adiacens
ASV374	0.74211	1.06892	4.00845	0.266666	0.789726	0.999118	Streptococcus pneumoniae
ASV7	8129.02	1.05628	3.98309	0.265191	0.790862	0.999118	Leptotrichia sp. HMT 417
ASV264	8.58406	-0.834965	3.17587	-0.262909	0.792621	0.999118	Porphyromonas gingivalis
ASV363	10.4155	0.356822	1.3599	0.262389	0.793022	0.999118	Leptotrichia hofstadii
ASV253	8.1315	-0.653889	2.5588	-0.255545	0.798302	0.999118	Prevotella denticola
ASV219	68.0643	-1.02031	4.00681	-0.254643	0.798999	0.999118	Leptotrichia sp. HMT 417
ASV76	103.835	-0.936476	3.72697	-0.25127	0.801605	0.999118	Veillonella dispar
ASV221	16.9047	-0.975015	4.00712	-0.243321	0.807757	0.999118	Veillonella rogosae
ASV14	1915.62	0.957858	3.98613	0.240298	0.810099	0.999118	Actinomyces sp. HMT 172
ASV125	8.93958	-0.286447	1.20316	-0.238079	0.81182	0.999118	Lautropia mirabilis
ASV158	30.8289	-0.556378	2.34803	-0.236956	0.812691	0.999118	Streptococcus mutans
ASV331	6.21208	-0.887788	3.78763	-0.234391	0.814681	0.999118	Prevotella melaninogenica
ASV214	64.1445	-0.725537	3.10676	-0.233535	0.815346	0.999118	Selenomonas sputigena
ASV180	57.6194	-0.933534	4.00314	-0.2332	0.815606	0.999118	Lactobacillus salivarius
ASV28	980.228	0.806735	3.62005	0.222852	0.823651	0.999118	Leptotrichia sp. HMT 221
ASV91	0.0129329	-0.892551	4.0093	-0.22262	0.823831	0.999118	Bifidobacterium breve
ASV299	36.7113	-0.668249	3.02213	-0.221119	0.825	0.999118	Oribacterium asaccharolyticum
ASV99	103.325	-0.845207	4.00639	-0.210965	0.832915	0.999118	Veillonella atypica
ASV136	0.0333522	-0.844299	4.00936	-0.210582	0.833213	0.999118	Bacteroides heparinolyticus
ASV77	0.609027	0.654909	3.1377	0.208723	0.834665	0.999118	Corynebacterium pseudodiphtheriticum
ASV67	190.834	0.467489	2.2833	0.204743	0.837773	0.999118	Lachnoanaerobaculum umeaense
ASV381	19.2797	-0.816003	4.00878	-0.203554	0.838702	0.999118	Arthrospira platensis
ASV24	1296.63	-0.171197	0.842505	-0.2032	0.838979	0.999118	Veillonella sp. HMT 917
ASV329	23.4045	0.68908	3.40743	0.202229	0.839738	0.999118	Oribacterium asaccharolyticum
ASV332	9.71471	0.788866	4.0095	0.19675	0.844024	0.999118	Alloprevotella tannerae
ASV302	87.8706	-0.781502	4.00677	-0.195045	0.845358	0.999118	Leptotrichia sp. HMT 417
ASV65	0.0075086	-0.779256	4.00937	-0.194359	0.845895	0.999118	Lachnoanaerobaculum orale
ASV34	1077.98	-0.120682	0.62137	-0.194219	0.846004	0.999118	Selenomonas sp. HMT 478
ASV2	15175.3	0.057936	0.298995	0.193769	0.846357	0.999118	Veillonella atypica
ASV284	52.909	0.774844	4.00471	0.193483	0.846581	0.999118	Selenomonas flueggei
ASV172	108.776	0.770764	4.00771	0.19232	0.847491	0.999118	Alloprevotella rava
ASV239	0.0222886	-0.757335	4.00921	-0.188899	0.850172	0.999118	Bacteroides pyogenes
ASV249	15.8794	-0.310926	1.64885	-0.188572	0.850429	0.999118	Leptotrichia buccalis
ASV101	195.913	0.752825	4.0063	0.18791	0.850947	0.999118	Prevotella salivae
ASV133	52.2225	-0.742557	4.00453	-0.185429	0.852892	0.999118	Prevotella nanceiensis
ASV63	91.0853	-0.735833	3.99309	-0.184277	0.853796	0.999118	Neisseria sicca
ASV268	8.04738	-0.456114	2.47584	-0.184226	0.853836	0.999118	Kingella denitrificans
ASV43	3.08966	-0.243256	1.33468	-0.182257	0.855381	0.999118	Moraxella nonliquefaciens
ASV195	0.00563145	-0.723705	4.00946	-0.180499	0.85676	0.999118	Bacteroides pyogenes
ASV177	4.23194	-0.442359	2.51317	-0.176017	0.860281	0.999118	Rothia aeria
ASV234	13.6172	0.168516	0.961666	0.175233	0.860897	0.999118	Leptotrichia hongkongensis
ASV17	2491.38	-0.687201	3.98352	-0.172511	0.863036	0.999118	Prevotella sp. HMT 306
ASV118	86.7271	-0.383523	2.29644	-0.167008	0.867364	0.999118	Fusobacterium sp. HMT 203
ASV164	23.9155	0.664126	4.00951	0.165637	0.868442	0.999118	Veillonella atypica
ASV55	204.041	0.618689	3.79042	0.163224	0.870342	0.999118	Stomatobaculum sp. HMT 097
ASV42	531.012	0.637223	3.99024	0.159695	0.873121	0.999118	Leptotrichia sp. HMT 221
ASV259	32.7591	-0.639013	4.00874	-0.159405	0.87335	0.999118	Prevotella melaninogenica
ASV298	66.3253	-0.60138	4.00823	-0.150036	0.880736	0.999118	Lactobacillus brevis
ASV341	15.989	0.599792	4.00887	0.149616	0.881067	0.999118	Peptococcus sp. HMT 167
ASV82	188.905	-0.597792	4.00708	-0.149184	0.881408	0.999118	Fusobacterium periodonticum
ASV102	247.629	-0.590016	4.00146	-0.14745	0.882777	0.999118	Leptotrichia sp. HMT 463
ASV236	25.2162	-0.572026	4.00057	-0.142986	0.886301	0.999118	Streptococcus downei
ASV131	87.048	0.565101	4.00892	0.140961	0.887901	0.999118	Prevotella aurantiaca
ASV8	2793.99	-0.560728	3.98394	-0.140747	0.88807	0.999118	Neisseria perflava
ASV109	31.8686	-0.35236	2.51887	-0.139888	0.888749	0.999118	Actinomyces naeslundii
ASV139	23.9256	-0.341279	2.52847	-0.134975	0.892632	0.999118	Haemophilus influenzae
ASV187	41.9024	-0.540253	4.00673	-0.134837	0.892741	0.999118	Parvimonas sp. HMT 110
ASV379	5.47706	-0.53835	4.00852	-0.134302	0.893164	0.999118	Actinomyces sp. HMT 172
ASV156	77.5038	-0.522723	4.00921	-0.130381	0.896265	0.999118	Streptococcus salivarius
ASV170	38.6348	-0.515153	3.99803	-0.128852	0.897475	0.999118	Leptotrichia wadei
ASV89	229.754	0.510643	4.0094	0.127361	0.898654	0.999118	Neisseria perflava
ASV116	66.6827	-0.092733	0.731489	-0.126773	0.89912	0.999118	Bergeyella sp. HMT 322
ASV127	229.478	-0.506155	4.00701	-0.126317	0.899481	0.999118	Actinomyces sp. HMT 180
ASV175	18.4307	0.252988	2.02704	0.124807	0.900677	0.999118	Prevotella nigrescens
ASV146	0.007881	-0.497774	4.00984	-0.124138	0.901206	0.999118	Eggerthia catenaformis
ASV362	0.0151879	-0.496191	4.00984	-0.123744	0.901518	0.999118	Alloprevotella rava
ASV291	14.7308	-0.363451	2.94682	-0.123337	0.901841	0.999118	Capnocytophaga granulosa
ASV225	65.1307	0.488057	4.00961	0.121722	0.903119	0.999118	Prevotella histicola
ASV32	1134.46	0.484376	3.98808	0.121456	0.90333	0.999118	Prevotella pallens
ASV88	163.149	0.0650203	0.538933	0.120646	0.903971	0.999118	Solobacterium moorei
ASV176	54.7322	0.481629	4.00894	0.120139	0.904373	0.999118	Veillonella atypica
ASV330	0.0133831	-0.479535	4.00984	-0.11959	0.904808	0.999118	Alloprevotella sp. HMT 912
ASV10	3314.96	0.473317	3.98297	0.118835	0.905406	0.999118	Prevotella sp. HMT 313
ASV61	0.018701	-0.470715	4.00986	-0.117389	0.906552	0.999118	Lachnospiraceae [G-2] [G-2] bacterium HMT 096
ASV368	26.4444	0.462511	4.00979	0.115345	0.908171	0.999118	Prevotella salivae
ASV40	1.29649	0.186841	1.62234	0.115167	0.908312	0.999118	Staphylococcus pasteuri
ASV47	978.303	0.455592	3.99256	0.11411	0.90915	0.999118	Alloprevotella rava
ASV246	0.0258113	-0.455684	4.00981	-0.113642	0.909521	0.999118	Lachnoanaerobaculum orale
ASV216	0.0112146	-0.453407	4.00981	-0.113074	0.909972	0.999118	Prevotella oris
ASV186	35.3182	-0.451958	4.00861	-0.112747	0.910231	0.999118	Campylobacter rectus
ASV306	0.00456733	-0.448157	4.00982	-0.111765	0.91101	0.999118	Clostridiales [F-1][G-2] [F-1][G-2] bacterium HMT 402
ASV289	40.6988	0.44581	4.00993	0.111176	0.911476	0.999118	Lachnospiraceae [G-2] [G-2] bacterium HMT 096
ASV122	61.5327	-0.442005	4.00853	-0.110266	0.912198	0.999118	Haemophilus paraphrohaemolyticus
ASV309	30.4249	-0.426648	4.00376	-0.106562	0.915137	0.999118	Leptotrichia sp. HMT 498
ASV343	9.01034	-0.335375	3.15631	-0.106255	0.91538	0.999118	Scardovia wiggsiae
ASV356	0.0136789	-0.425485	4.00986	-0.10611	0.915495	0.999118	Butyrivibrio sp. HMT 090
ASV261	15.193	0.425356	4.00997	0.106075	0.915523	0.999118	Absconditabacteria (SR1) [G-1] (SR1) [G-1] bacterium HMT 875
ASV189	0.006851	-0.422157	4.0098	-0.105281	0.916153	0.999118	Porphyromonas sp. HMT 284
ASV138	0.0252966	-0.421227	4.00982	-0.105049	0.916337	0.999118	Lachnospiraceae [G-2] [G-2] bacterium HMT 096
ASV301	0.193227	0.417016	4.00853	0.104032	0.917144	0.999118	Rothia mucilaginosa
ASV229	16.7923	-0.416548	4.00898	-0.103904	0.917246	0.999118	Haemophilus parainfluenzae
ASV252	63.9412	-0.414194	4.00751	-0.103354	0.917682	0.999118	Alloprevotella sp. HMT 473
ASV178	59.5309	0.25909	2.5168	0.102944	0.918007	0.999118	Butyrivibrio sp. HMT 455
ASV124	72.5887	-0.41252	4.00813	-0.102921	0.918026	0.999118	Haemophilus pittmaniae
ASV349	0.00963656	-0.407549	4.00982	-0.101638	0.919044	0.999118	Butyrivibrio sp. HMT 090
ASV190	30.8996	0.407345	4.00965	0.101591	0.919081	0.999118	Alloprevotella sp. HMT 914
ASV134	0.0273306	-0.404987	4.00984	-0.100998	0.919552	0.999118	Bifidobacterium scardovii
ASV337	35.7212	-0.38948	4.00829	-0.0971686	0.922592	0.999118	Atopobium parvulum
ASV303	0.0389668	-0.387678	4.00986	-0.0966812	0.92298	0.999118	Bacteroides pyogenes
ASV98	88.0038	0.189033	1.97563	0.0956824	0.923773	0.999118	Catonella morbi
ASV72	2.98771	0.382334	4.00988	0.095348	0.924038	0.999118	Lactobacillus paracasei
ASV188	73.3822	0.376478	4.00987	0.0938878	0.925198	0.999118	Prevotella sp. HMT 306
ASV66	0.0148143	-0.370265	4.0098	-0.0923402	0.926428	0.999118	Olsenella profusa
ASV22	1050.29	0.071044	0.781234	0.0909382	0.927542	0.999118	Veillonella rogosae
ASV384	30.3189	0.363861	4.00981	0.0907426	0.927697	0.999118	Leptotrichia sp. HMT 417
ASV159	42.4663	0.309935	3.43901	0.0901234	0.928189	0.999118	Capnocytophaga gingivalis
ASV71	0.105421	-0.358637	4.00983	-0.0894395	0.928733	0.999118	Prevotella histicola
ASV30	0.0378756	-0.355386	4.00983	-0.0886287	0.929377	0.999118	Prevotella histicola
ASV318	14.8131	-0.131099	1.53073	-0.0856447	0.931749	0.999118	Leptotrichia shahii
ASV182	36.872	-0.343083	4.00791	-0.0856016	0.931783	0.999118	Prevotella shahii
ASV46	0.0722072	-0.342937	4.00985	-0.0855237	0.931845	0.999118	Lachnoanaerobaculum umeaense
ASV350	61.6001	0.340579	4.00987	0.0849353	0.932313	0.999118	Veillonella atypica
ASV193	20.1824	-0.335935	4.0094	-0.0837867	0.933226	0.999118	Veillonella atypica
ASV74	175.161	0.335116	4.00976	0.0835751	0.933394	0.999118	Streptococcus salivarius
ASV81	80.5949	0.332589	4.00988	0.0829424	0.933897	0.999118	Streptococcus salivarius
ASV135	24.508	-0.277876	3.43288	-0.0809455	0.935485	0.999118	Dialister invisus
ASV90	164.738	0.320616	4.00521	0.0800497	0.936198	0.999118	Prevotella sp. HMT 309
ASV83	182.634	0.0441153	0.553214	0.0797437	0.936441	0.999118	Mogibacterium diversum
ASV152	25.7488	-0.218828	2.75189	-0.0795192	0.93662	0.999118	Aggregatibacter segnis
ASV50	0.111098	-0.315967	4.00844	-0.0788253	0.937172	0.999118	Bacteroides heparinolyticus
ASV220	41.2603	-0.313444	4.00938	-0.0781778	0.937687	0.999118	Leptotrichia sp. HMT 417
ASV132	16.4746	-0.0753155	0.989949	-0.0760801	0.939355	0.999118	Corynebacterium matruchotii
ASV199	66.8382	0.299888	4.00824	0.0748179	0.94036	0.999118	Veillonella atypica
ASV173	29.2822	0.297135	4.0101	0.0740967	0.940933	0.999118	Corynebacterium singulare
ASV316	12.8713	-0.295656	4.00949	-0.0737391	0.941218	0.999118	Veillonella atypica
ASV37	0.325877	0.197781	2.73254	0.0723799	0.9423	0.999118	Acinetobacter johnsonii
ASV360	3.88494	-0.284236	4.00955	-0.0708899	0.943485	0.999118	Streptococcus mitis
ASV96	9.90318	0.284118	4.00999	0.0708525	0.943515	0.999118	Streptococcus salivarius
ASV35	177.772	0.281141	4.00246	0.070242	0.944001	0.999118	Rothia mucilaginosa
ASV169	81.0358	-0.280168	4.00847	-0.0698941	0.944278	0.999118	Alloprevotella tannerae
ASV217	51.6499	-0.278389	4.00688	-0.0694777	0.944609	0.999118	Tannerella sp. HMT 916
ASV233	71.1532	0.27399	4.00424	0.0684249	0.945447	0.999118	Alloprevotella rava
ASV386	7.86798	0.273417	4.00946	0.068193	0.945632	0.999118	Actinomyces graevenitzii
ASV378	34.4708	-0.273055	4.00962	-0.0681001	0.945706	0.999118	Prevotella histicola
ASV201	35.1358	0.265853	4.01007	0.0662964	0.947142	0.999118	Fusobacterium periodonticum
ASV305	0.0410366	-0.25259	4.00991	-0.0629913	0.949773	0.999118	Oribacterium sinus
ASV227	20.0523	0.248739	3.98416	0.0624319	0.950219	0.999118	Campylobacter sp. HMT 044
ASV283	16.4481	0.242419	4.00915	0.0604664	0.951784	0.999118	Veillonella dispar
ASV342	17.6046	0.238512	4.01014	0.0594772	0.952572	0.999118	Fusobacterium periodonticum
ASV353	5.77882	-0.237526	4.00799	-0.0592631	0.952743	0.999118	Actinomyces sp. HMT 448
ASV237	55.1875	-0.235656	4.00932	-0.0587772	0.95313	0.999118	Leptotrichia sp. HMT 417
ASV162	45.1798	-0.23114	4.00831	-0.0576652	0.954015	0.999118	Prevotella melaninogenica
ASV296	32.1073	-0.229742	4.00873	-0.0573104	0.954298	0.999118	Prevotella histicola
ASV111	178.407	0.222107	4.00199	0.0554991	0.955741	0.999118	Prevotella sp. HMT 309
ASV25	1644.9	0.22063	3.98612	0.0553496	0.95586	0.999118	Lachnospiraceae [G-2] [G-2] bacterium HMT 096
ASV230	33.0475	0.221399	4.00918	0.0552229	0.955961	0.999118	Arthrospira platensis
ASV112	65.6233	-0.218199	4.00633	-0.0544634	0.956566	0.999118	Veillonella atypica
ASV215	51.8507	-0.215384	4.0067	-0.053756	0.95713	0.999118	Prevotella oulorum
ASV320	28.9853	0.209593	4.00783	0.052296	0.958293	0.999118	Tannerella sp. HMT 286
ASV241	11.2634	-0.207624	4.00889	-0.051791	0.958695	0.999118	Haemophilus paraphrohaemolyticus
ASV366	6.65301	0.205714	4.00859	0.0513184	0.959072	0.999118	Granulicatella adiacens
ASV115	10.7341	-0.205118	4.009	-0.0511643	0.959195	0.999118	Neisseria perflava
ASV290	6.41289	0.197236	4.00793	0.0492113	0.960751	0.999118	Veillonella denticariosi
ASV262	0.109431	0.194814	4.00913	0.0485926	0.961244	0.999118	Cupriavidus gilardii
ASV256	17.4968	-0.194684	4.00935	-0.0485574	0.961272	0.999118	Leptotrichia sp. HMT 221
ASV107	10.8081	0.176857	4.00994	0.0441047	0.964821	0.999118	Veillonella atypica
ASV355	20.9963	0.176283	4.01007	0.04396	0.964936	0.999118	Leptotrichia sp. HMT 417
ASV367	33.191	0.171907	4.01012	0.0428682	0.965807	0.999118	Veillonella atypica
ASV183	52.4643	-0.170557	4.00857	-0.0425481	0.966062	0.999118	Leptotrichia sp. HMT 218
ASV370	25.7206	0.169946	4.01017	0.0423787	0.966197	0.999118	Veillonella atypica
ASV64	300.174	0.164535	3.99951	0.0411388	0.967185	0.999118	Leptotrichia sp. HMT 215
ASV168	56.8698	0.159326	4.00498	0.039782	0.968267	0.999118	Oribacterium parvum
ASV295	16.6941	-0.117927	3.03248	-0.0388882	0.96898	0.999118	Streptococcus anginosus
ASV194	8.49652	0.155468	4.01017	0.0387684	0.969075	0.999118	Haemophilus sputorum
ASV84	147.025	0.120065	3.21111	0.0373907	0.970174	0.999118	Peptostreptococcus stomatis
ASV209	0.394861	-0.149536	4.00882	-0.0373016	0.970244	0.999118	Rothia mucilaginosa
ASV57	0.926592	0.0791752	2.19072	0.0361413	0.97117	0.999118	Escherichia coli
ASV141	91.0627	-0.144021	4.00779	-0.0359353	0.971334	0.999118	Prevotella sp. HMT 309
ASV197	27.2788	-0.143975	4.00869	-0.0359157	0.97135	0.999118	Veillonella atypica
ASV79	285.096	0.116403	3.27648	0.0355268	0.97166	0.999118	Prevotella melaninogenica
ASV80	143.198	0.141829	4.00923	0.0353756	0.97178	0.999118	Neisseria perflava
ASV151	112.539	0.13858	4.00621	0.0345912	0.972406	0.999118	Capnocytophaga sputigena
ASV248	23.1499	0.138351	4.01006	0.034501	0.972478	0.999118	Neisseria perflava
ASV52	444.206	-0.0230899	0.684465	-0.0337342	0.973089	0.999118	Alloprevotella sp. HMT 308
ASV251	36.069	0.129768	4.00735	0.0323825	0.974167	0.999118	Fusobacterium sp. HMT 203
ASV335	25.6206	0.12534	4.01011	0.0312559	0.975065	0.999118	Prevotella pallens
ASV161	61.2042	0.119952	4.00869	0.029923	0.976128	0.999118	Rothia mucilaginosa
ASV231	42.3111	-0.0870347	2.9174	-0.0298329	0.9762	0.999118	Porphyromonas endodontalis
ASV29	943.493	0.0110515	0.381967	0.0289332	0.976918	0.999118	Campylobacter concisus
ASV315	35.7302	0.115309	4.00926	0.0287607	0.977055	0.999118	Prevotella aurantiaca
ASV287	54.6423	0.109949	4.01015	0.0274177	0.978127	0.999118	Veillonella atypica
ASV338	28.4847	0.10768	4.01018	0.0268516	0.978578	0.999118	Lachnoanaerobaculum umeaense
ASV20	2033.46	0.0142292	0.53126	0.0267838	0.978632	0.999118	Prevotella salivae
ASV12	1757.11	-0.0126896	0.48376	-0.0262312	0.979073	0.999118	Actinomyces sp. HMT 180
ASV73	386.767	-0.103618	4.00098	-0.0258981	0.979339	0.999118	Leptotrichia sp. HMT 218
ASV147	93.3977	0.0987146	4.00813	0.0246286	0.980351	0.999118	Veillonella atypica
ASV86	28.1404	-0.0891208	4.00202	-0.022269	0.982233	0.999118	Streptococcus sanguinis
ASV121	109.797	0.0879123	3.9987	0.0219852	0.98246	0.999118	Prevotella sp. HMT 396
ASV346	49.172	-0.0836702	4.00918	-0.0208696	0.98335	0.999118	Absconditabacteria (SR1) [G-1] (SR1) [G-1] bacterium HMT 345
ASV278	3.26119	0.0763374	4.01003	0.0190366	0.984812	0.999118	Prevotella melaninogenica
ASV44	386.615	-0.00868157	0.47829	-0.0181513	0.985518	0.999118	Atopobium parvulum
ASV54	307.541	0.0686891	4.00721	0.0171414	0.986324	0.999118	Streptococcus salivarius
ASV380	8.08766	0.0662561	4.0102	0.0165219	0.986818	0.999118	Fusobacterium periodonticum
ASV26	361.157	0.0656393	3.99281	0.0164394	0.986884	0.999118	Rothia mucilaginosa
ASV317	15.1931	0.0636054	4.00847	0.0158678	0.98734	0.999118	Aggregatibacter aphrophilus
ASV243	10.8554	0.0533726	3.69502	0.0144445	0.988475	0.999118	Prevotella intermedia
ASV245	36.3065	0.0535506	4.0102	0.0133536	0.989346	0.999118	Prevotella melaninogenica
ASV184	14.62	0.0486535	3.7051	0.0131315	0.989523	0.999118	Prevotella oris
ASV60	287.413	-0.0515957	3.99415	-0.0129178	0.989693	0.999118	Prevotella nanceiensis
ASV120	91.8522	-0.0416625	3.60307	-0.0115631	0.990774	0.999118	Capnocytophaga leadbetteri
ASV6	2179.1	-0.00616243	0.53582	-0.0115009	0.990824	0.999118	Haemophilus parainfluenzae
ASV160	24.7285	0.0455365	4.0102	0.0113552	0.99094	0.999118	Actinomyces graevenitzii
ASV258	3.39937	0.0378207	3.40361	0.0111119	0.991134	0.999118	Actinomyces naeslundii
ASV198	72.2147	-0.0436072	4.00817	-0.0108796	0.99132	0.999118	Leptotrichia sp. HMT 417
ASV38	1399.88	-0.0416366	3.99491	-0.0104224	0.991684	0.999118	Leptotrichia sp. HMT 218
ASV93	0.0752317	-0.035618	4.00965	-0.00888306	0.992912	0.999118	Lachnospiraceae [G-2] [G-2] bacterium HMT 096
ASV207	116.96	-0.0337697	4.00434	-0.00843328	0.993271	0.999118	Prevotella oulorum
ASV273	16.5165	0.0261772	4.00957	0.00652869	0.994791	0.999118	Leptotrichia sp. HMT 215
ASV293	16.9457	-0.0254822	4.0086	-0.00635687	0.994928	0.999118	Neisseria oralis
ASV383	13.1268	-0.0240185	4.00929	-0.00599071	0.99522	0.999118	Veillonella atypica
ASV59	577.628	-0.019628	3.9935	-0.00491498	0.996078	0.999118	Leptotrichia sp. HMT 417
ASV204	20.9202	0.0190193	4.01022	0.0047427	0.996216	0.999118	Prevotella histicola
ASV36	1115.88	0.0188816	3.9882	0.00473436	0.996223	0.999118	Prevotella pallens
ASV336	8.78721	0.0174229	4.01022	0.00434463	0.996533	0.999118	Leptotrichia sp. HMT 215
ASV108	160.594	0.0116871	3.10723	0.00376126	0.996999	0.999118	Prevotella sp. HMT 305
ASV269	15.3753	-0.0115038	4.00927	-0.00286931	0.997711	0.999118	Streptococcus australis
ASV377	5.76942	0.00370678	1.36785	0.00270994	0.997838	0.999118	Abiotrophia defectiva
ASV149	27.3514	0.0067685	4.01022	0.00168781	0.998653	0.999118	Neisseria perflava
ASV205	15.5379	-0.0044323	4.00843	-0.00110575	0.999118	0.999118	Lactococcus lactis
ASV51	0						Lachnoanaerobaculum orale
ASV53	0						Lachnospiraceae [G-2] [G-2] bacterium HMT 088
ASV56	0						Lachnoanaerobaculum orale
ASV68	0						Lachnospiraceae [G-2] [G-2] bacterium HMT 088
ASV69	0						Lachnospiraceae [G-7] [G-7] bacterium HMT 086
ASV75	0						Shuttleworthia satelles
ASV92	0						Butyrivibrio sp. HMT 090
ASV94	0						Eubacterium limosum
ASV97	0						Bacteroides heparinolyticus
ASV110	0						Lachnospiraceae [G-8] [G-8] bacterium HMT 500
ASV126	0						Lachnospiraceae [G-7] [G-7] bacterium HMT 086
ASV130	0						Lachnospiraceae [G-2] [G-2] bacterium HMT 088
ASV140	0						Methanobrevibacter oralis
ASV144	0						Rothia mucilaginosa
ASV145	0						Lachnoanaerobaculum saburreum
ASV148	0						Pseudomonas aeruginosa
ASV150	0						Lachnoanaerobaculum saburreum
ASV153	0						Lachnoanaerobaculum saburreum
ASV155	0						Erysipelotrichaceae [G-1] [G-1] bacterium HMT 905
ASV192	0						Peptococcus sp. HMT 167
ASV222	0						Lachnospiraceae [G-2] [G-2] bacterium HMT 096
ASV228	0						Lachnospiraceae [G-2] [G-2] bacterium HMT 088
ASV240	0						Tannerella sp. HMT 916
ASV244	0						Actinomyces graevenitzii
ASV260	0						Neisseria perflava
ASV265	0						Bacteroides heparinolyticus
ASV270	0						Lachnoanaerobaculum orale
ASV272	0						Lachnoanaerobaculum saburreum
ASV274	0						Streptococcus salivarius
ASV276	0						Lachnospiraceae [G-2] [G-2] bacterium HMT 096
ASV304	0						Dialister sp. HMT 119
ASV313	0						Butyrivibrio sp. HMT 090
ASV325	0						Bacteroides heparinolyticus
ASV333	0						Lactobacillus casei
ASV339	0						Lachnospiraceae [G-2] [G-2] bacterium HMT 096
ASV340	0						Prevotella melaninogenica
ASV344	0						Lachnospiraceae [G-2] [G-2] bacterium HMT 096
ASV347	0						Bacteroides pyogenes
ASV354	0						Bacteroides pyogenes
ASV365	0						Ralstonia pickettii
ASV369	0						Bacteroidetes [G-6] [G-6] bacterium HMT 516

## Sheet: Smell_thres_dic
Supplementary Table S5: The results of the adjusted DESeq analysis
ASV	baseMean	log2FoldChange	lfcSE	stat	pvalue	padj	homd
ASV208	3.42465	4.1789	2.31654	1.80394	0.0712405	0.99964	Neisseria oralis
ASV48	347.288	0.776777	0.449558	1.72787	0.0840119	0.99964	Stomatobaculum longum
ASV1	11439.4	-0.347148	0.234265	-1.48186	0.138379	0.99964	Streptococcus salivarius
ASV329	18.7156	1.93029	1.39043	1.38827	0.165055	0.99964	Oribacterium asaccharolyticum
ASV364	3.21188	-2.43591	1.82023	-1.33824	0.180817	0.99964	Lautropia mirabilis
ASV70	119.123	0.631479	0.513888	1.22883	0.219137	0.99964	Rothia dentocariosa
ASV83	155.439	0.573967	0.471025	1.21855	0.223015	0.99964	Mogibacterium diversum
ASV125	8.83113	-1.14056	1.06364	-1.07232	0.283575	0.99964	Lautropia mirabilis
ASV267	18.303	-1.13047	1.10722	-1.021	0.307255	0.99964	Neisseria flavescens
ASV43	3.10552	-1.17737	1.159	-1.01584	0.309704	0.99964	Moraxella nonliquefaciens
ASV58	135.662	0.527579	0.525438	1.00408	0.315342	0.99964	Oribacterium sinus
ASV16	807.385	0.383508	0.382921	1.00153	0.31657	0.99964	Gemella haemolysans
ASV258	3.49727	1.99328	2.22682	0.895126	0.37072	0.99964	Actinomyces naeslundii
ASV34	897.355	0.410875	0.535025	0.767955	0.442514	0.99964	Selenomonas sp. HMT 478
ASV323	1.14003	-1.24443	1.66178	-0.748855	0.453945	0.99964	Leptothrix sp. HMT 266
ASV132	16.3932	0.644661	0.871554	0.739668	0.459501	0.99964	Corynebacterium matruchotii
ASV106	130.659	0.682288	1.00842	0.676589	0.498667	0.99964	Ruminococcaceae [G-1] [G-1] bacterium HMT 075
ASV174	20.9109	0.939223	1.40112	0.670336	0.502644	0.99964	Fusobacterium nucleatum subsp. vincentii
ASV271	1.86148	-1.27409	1.90126	-0.67013	0.502775	0.99964	Janibacter indicus
ASV113	77.0393	0.406849	0.612266	0.664497	0.506372	0.99964	Oribacterium asaccharolyticum
ASV20	1689.47	-0.298872	0.45199	-0.661236	0.508461	0.99964	Prevotella salivae
ASV9	1977.99	0.211885	0.330799	0.640526	0.521831	0.99964	Streptococcus mitis
ASV117	73.6099	0.50277	0.835349	0.601868	0.547262	0.99964	Actinomyces lingnae [Not Validly Published]
ASV15	1427.86	-1.7228	2.9157	-0.59087	0.554607	0.99964	Rothia mucilaginosa
ASV249	13.6529	0.788616	1.40866	0.559833	0.575593	0.99964	Leptotrichia buccalis
ASV377	5.9953	-0.648782	1.20402	-0.538848	0.589991	0.99964	Abiotrophia defectiva
ASV45	1103.8	-1.75412	3.54264	-0.495145	0.620498	0.99964	Mitsuokella sp. HMT 521
ASV52	362.078	0.275735	0.58543	0.470995	0.637644	0.99964	Alloprevotella sp. HMT 308
ASV165	7.86384	-0.415064	0.900835	-0.460755	0.644974	0.99964	Corynebacterium durum
ASV23	547.692	0.126942	0.289576	0.43837	0.661118	0.99964	Granulicatella adiacens
ASV99	75.3207	-1.5512	3.55483	-0.436363	0.662573	0.99964	Veillonella atypica
ASV65	0.118591	-1.551	3.55868	-0.435835	0.662956	0.99964	Lachnoanaerobaculum orale
ASV19	807.334	0.192499	0.443063	0.434473	0.663945	0.99964	Streptococcus lactarius
ASV213	31.0663	0.810218	1.98907	0.407334	0.683762	0.99964	Alloscardovia omnicolens
ASV374	1.06173	1.44635	3.55844	0.406457	0.684407	0.99964	Streptococcus pneumoniae
ASV40	1.44907	0.554248	1.411	0.392806	0.694462	0.99964	Staphylococcus pasteuri
ASV21	1341.41	0.176788	0.452782	0.390447	0.696206	0.99964	Megasphaera micronuciformis
ASV219	51.0019	-1.38728	3.55715	-0.389999	0.696537	0.99964	Leptotrichia sp. HMT 417
ASV253	7.52789	-0.83592	2.21473	-0.377437	0.705849	0.99964	Prevotella denticola
ASV22	877.218	-0.252721	0.677223	-0.373172	0.70902	0.99964	Veillonella rogosae
ASV5	4204.23	-0.179902	0.491261	-0.366205	0.714212	0.99964	Prevotella melaninogenica
ASV85	461.505	-1.28598	3.55208	-0.362036	0.717325	0.99964	Lactobacillus fermentum
ASV35	212.989	1.2821	3.55517	0.360631	0.718375	0.99964	Rothia mucilaginosa
ASV50	0.259746	-1.25673	3.55723	-0.353288	0.723873	0.99964	Bacteroides heparinolyticus
ASV356	0.112063	-1.23585	3.55926	-0.34722	0.728426	0.99964	Butyrivibrio sp. HMT 090
ASV331	5.39917	-1.08726	3.31388	-0.328094	0.742841	0.99964	Prevotella melaninogenica
ASV11	1321.51	0.183895	0.569249	0.323048	0.746659	0.99964	Actinomyces graevenitzii
ASV6	2372.8	0.581259	1.81804	0.319717	0.749182	0.99964	Haemophilus parainfluenzae
ASV30	0.132268	-1.13236	3.55943	-0.318131	0.750385	0.99964	Prevotella histicola
ASV62	153.267	0.178347	0.572316	0.311623	0.755327	0.99964	Actinomyces lingnae [Not Validly Published]
ASV363	10.2813	0.376235	1.21704	0.30914	0.757215	0.99964	Leptotrichia hofstadii
ASV2	12779.9	-0.0708096	0.2292	-0.308942	0.757366	0.99964	Veillonella atypica
ASV71	0.0820199	-1.06406	3.5604	-0.298859	0.765048	0.99964	Prevotella histicola
ASV77	0.682527	-0.75369	2.63459	-0.286075	0.774821	0.99964	Corynebacterium pseudodiphtheriticum
ASV159	47.4211	0.895862	3.13973	0.285331	0.775391	0.99964	Capnocytophaga gingivalis
ASV98	82.225	0.46556	1.76181	0.264251	0.791587	0.99964	Catonella morbi
ASV170	33.9943	-0.920142	3.54906	-0.259263	0.795432	0.99964	Leptotrichia wadei
ASV221	18.639	-0.877218	3.5586	-0.246507	0.80529	0.99964	Veillonella rogosae
ASV251	36.9105	0.859118	3.55907	0.241388	0.809254	0.99964	Fusobacterium sp. HMT 203
ASV7	6269.87	0.816426	3.42418	0.23843	0.811548	0.99964	Leptotrichia sp. HMT 417
ASV109	35.1554	0.555275	2.34811	0.236478	0.813062	0.99964	Actinomyces naeslundii
ASV243	8.48182	0.749696	3.19519	0.234632	0.814494	0.99964	Prevotella intermedia
ASV42	422.17	0.804748	3.54227	0.227184	0.82028	0.99964	Leptotrichia sp. HMT 221
ASV296	19.8438	-0.787549	3.55951	-0.221252	0.824896	0.99964	Prevotella histicola
ASV13	1986.83	0.782336	3.53811	0.221117	0.825002	0.99964	Fusobacterium periodonticum
ASV36	832.702	0.779757	3.54156	0.220173	0.825736	0.99964	Prevotella pallens
ASV236	24.8557	0.781759	3.55628	0.219825	0.826007	0.99964	Streptococcus downei
ASV49	293.027	0.761572	3.5467	0.214727	0.82998	0.99964	Leptotrichia sp. HMT 215
ASV177	4.39935	0.474144	2.21356	0.214199	0.830392	0.99964	Rothia aeria
ASV366	7.22678	0.756296	3.56016	0.212433	0.831769	0.99964	Granulicatella adiacens
ASV118	78.8041	-0.424309	2.00994	-0.211105	0.832805	0.99964	Fusobacterium sp. HMT 203
ASV175	16.618	0.362331	1.75309	0.206681	0.836259	0.99964	Prevotella nigrescens
ASV303	0.0972939	-0.72326	3.56021	-0.203151	0.839017	0.99964	Bacteroides pyogenes
ASV28	808.047	0.610214	3.01204	0.202592	0.839454	0.99964	Leptotrichia sp. HMT 221
ASV31	0.382424	0.695236	3.55832	0.195383	0.845093	0.99964	Enterococcus faecalis
ASV332	10.2356	0.694139	3.56066	0.194947	0.845435	0.99964	Alloprevotella tannerae
ASV127	198.161	-0.685465	3.55742	-0.192686	0.847205	0.99964	Actinomyces sp. HMT 180
ASV268	8.23462	0.425336	2.21793	0.191772	0.847921	0.99964	Kingella denitrificans
ASV116	73.6956	0.127969	0.672982	0.190152	0.84919	0.99964	Bergeyella sp. HMT 322
ASV164	22.4146	0.676752	3.56066	0.190064	0.849259	0.99964	Veillonella atypica
ASV222	0.0364545	-0.676652	3.56079	-0.190029	0.849287	0.99964	Lachnospiraceae [G-2] [G-2] bacterium HMT 096
ASV38	1057.21	0.673178	3.54689	0.189794	0.849471	0.99964	Leptotrichia sp. HMT 218
ASV46	0.0787335	-0.674269	3.56082	-0.189358	0.849812	0.99964	Lachnoanaerobaculum umeaense
ASV47	801.677	0.666933	3.54415	0.188178	0.850737	0.99964	Alloprevotella rava
ASV202	134.072	-0.654551	3.55939	-0.183894	0.854097	0.99964	Lactobacillus casei
ASV207	83.0938	-0.65056	3.55387	-0.183057	0.854754	0.99964	Prevotella oulorum
ASV27	441.212	0.642758	3.54323	0.181405	0.85605	0.99964	Rothia mucilaginosa
ASV39	359.921	0.521874	2.93412	0.177864	0.85883	0.99964	Porphyromonas pasteri
ASV357	18.625	-0.138595	0.795816	-0.174154	0.861744	0.99964	Saccharibacteria (TM7) [G-1] (TM7) [G-1] bacterium HMT 352
ASV111	144.051	0.610268	3.55356	0.171734	0.863647	0.99964	Prevotella sp. HMT 309
ASV343	9.96189	0.496353	2.90041	0.171132	0.86412	0.99964	Scardovia wiggsiae
ASV124	106.795	0.603594	3.56021	0.169539	0.865373	0.99964	Haemophilus pittmaniae
ASV104	94.3266	-0.112764	0.665838	-0.169356	0.865517	0.99964	Ruminococcaceae [G-2] [G-2] bacterium HMT 085
ASV379	4.97014	-0.602055	3.55986	-0.169123	0.8657	0.99964	Actinomyces sp. HMT 172
ASV362	0.0185581	-0.599136	3.56104	-0.168247	0.866389	0.99964	Alloprevotella rava
ASV168	50.4356	-0.596832	3.55176	-0.168038	0.866553	0.99964	Oribacterium parvum
ASV295	15.5628	-0.448255	2.6852	-0.166935	0.867421	0.99964	Streptococcus anginosus
ASV136	0.0340265	-0.588778	3.56101	-0.16534	0.868676	0.99964	Bacteroides heparinolyticus
ASV262	0.216017	-0.578878	3.55838	-0.16268	0.87077	0.99964	Cupriavidus gilardii
ASV264	7.41681	0.456117	2.82485	0.161466	0.871726	0.99964	Porphyromonas gingivalis
ASV381	17.6595	-0.57307	3.56032	-0.16096	0.872125	0.99964	Arthrospira platensis
ASV103	131.625	0.331178	2.06406	0.16045	0.872527	0.99964	Peptostreptococcaceae [XI][G-1] [XI][G-1] sulci
ASV18	830.492	-0.102033	0.636591	-0.16028	0.872661	0.99964	Veillonella parvula
ASV293	13.7074	-0.569994	3.55954	-0.160132	0.872777	0.99964	Neisseria oralis
ASV369	0.024303	-0.564872	3.56103	-0.158626	0.873963	0.99964	Bacteroidetes [G-6] [G-6] bacterium HMT 516
ASV8	2924.47	-0.5457	3.53744	-0.154264	0.877401	0.99964	Neisseria perflava
ASV195	0.00692042	-0.54875	3.56103	-0.154099	0.877532	0.99964	Bacteroides pyogenes
ASV368	25.9758	-0.545031	3.55997	-0.1531	0.87832	0.99964	Prevotella salivae
ASV285	59.0526	-0.541292	3.55828	-0.152122	0.879091	0.99964	Lactobacillus panis
ASV102	204.99	0.530172	3.55566	0.149107	0.881469	0.99964	Leptotrichia sp. HMT 463
ASV10	2552.01	-0.468632	3.20964	-0.146008	0.883915	0.99964	Prevotella sp. HMT 313
ASV290	7.21247	0.519485	3.55926	0.145953	0.883958	0.99964	Veillonella denticariosi
ASV89	427.771	0.515643	3.56056	0.144821	0.884852	0.99964	Neisseria perflava
ASV315	24.4851	0.509531	3.56079	0.143095	0.886215	0.99964	Prevotella aurantiaca
ASV151	123.224	0.489491	3.55703	0.137612	0.890547	0.99964	Capnocytophaga sputigena
ASV122	67.8616	0.486681	3.56042	0.136692	0.891274	0.99964	Haemophilus paraphrohaemolyticus
ASV353	7.04028	0.483523	3.56016	0.135815	0.891967	0.99964	Actinomyces sp. HMT 448
ASV215	38.5109	-0.477584	3.55733	-0.134253	0.893202	0.99964	Prevotella oulorum
ASV318	14.1491	0.175443	1.34276	0.130658	0.896046	0.99964	Leptotrichia shahii
ASV73	266.611	0.451912	3.55289	0.127195	0.898786	0.99964	Leptotrichia sp. HMT 218
ASV131	69.7143	0.449612	3.55964	0.126308	0.899488	0.99964	Prevotella aurantiaca
ASV163	62.1196	0.390547	3.09329	0.126256	0.899529	0.99964	Prevotella sp. HMT 305
ASV328	6.32009	0.264505	2.17076	0.121849	0.903019	0.99964	Fusobacterium nucleatum subsp. vincentii
ASV158	31.8032	0.254009	2.12889	0.119315	0.905026	0.99964	Streptococcus mutans
ASV198	49.6179	0.424153	3.55994	0.119146	0.90516	0.99964	Leptotrichia sp. HMT 417
ASV360	2.82276	-0.420094	3.56067	-0.117982	0.906082	0.99964	Streptococcus mitis
ASV217	45.6954	0.419308	3.55916	0.117811	0.906218	0.99964	Tannerella sp. HMT 916
ASV133	57.2187	-0.417249	3.55636	-0.117324	0.906603	0.99964	Prevotella nanceiensis
ASV152	26.2175	0.281913	2.40645	0.117149	0.906742	0.99964	Aggregatibacter segnis
ASV227	16.5856	0.398083	3.42468	0.116239	0.907463	0.99964	Campylobacter sp. HMT 044
ASV162	35.0327	-0.412688	3.5598	-0.11593	0.907708	0.99964	Prevotella melaninogenica
ASV81	54.3324	0.410601	3.5609	0.115308	0.908201	0.99964	Streptococcus salivarius
ASV205	9.76624	-0.395373	3.55874	-0.111099	0.911538	0.99964	Lactococcus lactis
ASV156	71.5948	-0.395021	3.56056	-0.110943	0.911661	0.99964	Streptococcus salivarius
ASV299	30.3417	-0.128638	1.16379	-0.110534	0.911986	0.99964	Oribacterium asaccharolyticum
ASV291	17.3807	-0.292292	2.64996	-0.1103	0.912171	0.99964	Capnocytophaga granulosa
ASV241	8.34892	0.386277	3.56039	0.108493	0.913605	0.99964	Haemophilus paraphrohaemolyticus
ASV41	187.668	-0.37706	3.54697	-0.106305	0.915341	0.99964	Bifidobacterium breve
ASV79	187.74	0.273885	2.58198	0.106075	0.915522	0.99964	Prevotella melaninogenica
ASV100	114.367	-0.337125	3.21184	-0.104963	0.916405	0.99964	Stomatobaculum longum
ASV333	68.4007	-0.369615	3.56058	-0.103808	0.917322	0.99964	Lactobacillus casei
ASV74	157.236	0.368159	3.56059	0.103398	0.917647	0.99964	Streptococcus salivarius
ASV341	15.8572	0.361527	3.55992	0.101555	0.91911	0.99964	Peptococcus sp. HMT 167
ASV187	49.2008	-0.355819	3.55724	-0.100027	0.920323	0.99964	Parvimonas sp. HMT 110
ASV63	90.8258	0.354807	3.54923	0.0999675	0.92037	0.99964	Neisseria sicca
ASV67	173.64	-0.19542	1.96794	-0.0993018	0.920899	0.99964	Lachnoanaerobaculum umeaense
ASV307	45.3474	0.237556	2.40221	0.0988908	0.921225	0.99964	Selenomonas sputigena
ASV82	204.299	-0.350314	3.55729	-0.0984779	0.921553	0.99964	Fusobacterium periodonticum
ASV263	6.40817	-0.345982	3.56033	-0.0971767	0.922586	0.99964	Streptococcus australis
ASV259	24.04	-0.34408	3.5604	-0.0966408	0.923012	0.99964	Prevotella melaninogenica
ASV284	43.9667	-0.342075	3.55443	-0.0962391	0.923331	0.99964	Selenomonas flueggei
ASV54	292.61	-0.334815	3.55821	-0.0940966	0.925032	0.99964	Streptococcus salivarius
ASV135	21.349	-0.279172	3.08372	-0.0905309	0.927865	0.99964	Dialister invisus
ASV146	0.00736732	-0.320334	3.56126	-0.0899494	0.928327	0.99964	Eggerthia catenaformis
ASV261	17.7952	0.317452	3.56081	0.0891516	0.928961	0.99964	Absconditabacteria (SR1) [G-1] (SR1) [G-1] bacterium HMT 875
ASV90	134.128	0.31622	3.55627	0.088919	0.929146	0.99964	Prevotella sp. HMT 309
ASV180	57.2038	0.309864	3.55791	0.0870917	0.930599	0.99964	Lactobacillus salivarius
ASV76	108.928	0.290063	3.33435	0.0869925	0.930677	0.99964	Veillonella dispar
ASV57	1.32987	0.164813	1.90126	0.0866862	0.930921	0.99964	Escherichia coli
ASV115	9.21665	0.308545	3.56061	0.0866552	0.930946	0.99964	Neisseria perflava
ASV183	38.7547	-0.308302	3.55976	-0.0866074	0.930984	0.99964	Leptotrichia sp. HMT 218
ASV330	0.0138904	-0.307089	3.56126	-0.0862303	0.931283	0.99964	Alloprevotella sp. HMT 912
ASV17	1960.78	-0.302672	3.53734	-0.0855649	0.931812	0.99964	Prevotella sp. HMT 306
ASV60	295.776	0.298187	3.54575	0.084097	0.932979	0.99964	Prevotella nanceiensis
ASV61	0.0283911	-0.299003	3.56124	-0.0839605	0.933088	0.99964	Lachnospiraceae [G-2] [G-2] bacterium HMT 096
ASV380	6.64997	-0.295157	3.56092	-0.0828879	0.933941	0.99964	Fusobacterium periodonticum
ASV206	12.5296	0.249166	3.02373	0.0824037	0.934326	0.99964	Fusobacterium nucleatum subsp. animalis
ASV386	5.58615	-0.290318	3.5602	-0.0815454	0.935008	0.99964	Actinomyces graevenitzii
ASV342	16.2893	0.286631	3.56116	0.0804882	0.935849	0.99964	Fusobacterium periodonticum
ASV178	49.8686	-0.172479	2.14539	-0.0803952	0.935923	0.99964	Butyrivibrio sp. HMT 455
ASV182	39.6647	-0.285195	3.55815	-0.0801527	0.936116	0.99964	Prevotella shahii
ASV91	0.0133442	-0.28403	3.56126	-0.0797555	0.936432	0.99964	Bifidobacterium breve
ASV190	36.6298	0.283466	3.56051	0.079614	0.936544	0.99964	Alloprevotella sp. HMT 914
ASV245	21.812	-0.283097	3.56093	-0.0795009	0.936634	0.99964	Prevotella melaninogenica
ASV173	34.6029	0.277679	3.56114	0.0779748	0.937848	0.99964	Corynebacterium singulare
ASV246	0.0218075	-0.274142	3.56132	-0.0769777	0.938641	0.99964	Lachnoanaerobaculum orale
ASV216	0.0109578	-0.273297	3.56132	-0.0767405	0.93883	0.99964	Prevotella oris
ASV193	22.3764	-0.272533	3.56083	-0.0765363	0.938992	0.99964	Veillonella atypica
ASV306	0.00921975	-0.269294	3.56132	-0.0756164	0.939724	0.99964	Clostridiales [F-1][G-2] [F-1][G-2] bacterium HMT 402
ASV101	161.043	0.267868	3.55455	0.0753591	0.939929	0.99964	Prevotella salivae
ASV350	38.0143	0.264355	3.56095	0.0742372	0.940822	0.99964	Veillonella atypica
ASV72	33.1705	-0.262549	3.56005	-0.0737485	0.94121	0.99964	Lactobacillus paracasei
ASV120	104.319	0.244949	3.32998	0.0735586	0.941362	0.99964	Capnocytophaga leadbetteri
ASV80	136.423	0.259349	3.56058	0.072839	0.941934	0.99964	Neisseria perflava
ASV317	17.4025	0.258022	3.55919	0.0724945	0.942208	0.99964	Aggregatibacter aphrophilus
ASV349	0.00875974	-0.258055	3.56129	-0.0724613	0.942235	0.99964	Butyrivibrio sp. HMT 090
ASV301	0.236509	0.257599	3.55886	0.0723825	0.942298	0.99964	Rothia mucilaginosa
ASV44	312.893	-0.0279957	0.389052	-0.0719587	0.942635	0.99964	Atopobium parvulum
ASV355	16.5948	0.244696	3.5612	0.0687118	0.945219	0.99964	Leptotrichia sp. HMT 417
ASV29	847.639	0.0229372	0.33435	0.0686023	0.945306	0.99964	Campylobacter concisus
ASV316	11.6647	0.242473	3.5612	0.0680874	0.945716	0.99964	Veillonella atypica
ASV86	30.7824	0.229258	3.55393	0.0645083	0.948565	0.99964	Streptococcus sanguinis
ASV189	0.0138296	-0.224768	3.56133	-0.0631134	0.949676	0.99964	Porphyromonas sp. HMT 284
ASV367	25.5809	0.223828	3.56122	0.0628515	0.949885	0.99964	Veillonella atypica
ASV209	0.366182	0.22358	3.55935	0.0628148	0.949914	0.99964	Rothia mucilaginosa
ASV134	0.0415953	-0.223416	3.56124	-0.0627354	0.949977	0.99964	Bifidobacterium scardovii
ASV220	41.6738	-0.219952	3.56081	-0.0617704	0.950746	0.99964	Leptotrichia sp. HMT 417
ASV338	36.493	0.219594	3.56111	0.0616645	0.95083	0.99964	Lachnoanaerobaculum umeaense
ASV32	962.364	-0.21768	3.53921	-0.0615053	0.950957	0.99964	Prevotella pallens
ASV138	0.035391	-0.21571	3.56127	-0.060571	0.951701	0.99964	Lachnospiraceae [G-2] [G-2] bacterium HMT 096
ASV172	81.529	-0.214358	3.55596	-0.0602813	0.951932	0.99964	Alloprevotella rava
ASV66	0.015652	-0.213613	3.56125	-0.0599826	0.952169	0.99964	Olsenella profusa
ASV12	1483.77	0.0240407	0.40322	0.0596217	0.952457	0.99964	Actinomyces sp. HMT 180
ASV141	63.1133	0.209619	3.55962	0.058888	0.953041	0.99964	Prevotella sp. HMT 309
ASV55	211.858	0.200731	3.41803	0.0587273	0.953169	0.99964	Stomatobaculum sp. HMT 097
ASV194	9.31036	0.20578	3.5612	0.0577837	0.953921	0.99964	Haemophilus sputorum
ASV24	1058.51	-0.165362	2.86281	-0.0577621	0.953938	0.99964	Veillonella sp. HMT 917
ASV114	333.84	-0.203707	3.55621	-0.0572821	0.95432	0.99964	Lactobacillus gasseri
ASV233	64.9035	0.199158	3.55577	0.0560098	0.955334	0.99964	Alloprevotella rava
ASV119	0.0518074	-0.198325	3.56121	-0.0556903	0.955589	0.99964	Bacteroides heparinolyticus
ASV107	11.4114	0.198315	3.56111	0.0556891	0.955589	0.99964	Veillonella atypica
ASV302	53.9788	0.197273	3.55997	0.0554142	0.955808	0.99964	Leptotrichia sp. HMT 417
ASV273	15.9144	-0.196327	3.56069	-0.0551373	0.956029	0.99964	Leptotrichia sp. HMT 215
ASV26	454.429	-0.185934	3.54381	-0.0524673	0.958156	0.99964	Rothia mucilaginosa
ASV287	30.2716	-0.183968	3.56095	-0.0516627	0.958797	0.99964	Veillonella atypica
ASV305	0.0445521	-0.183689	3.56112	-0.0515818	0.958862	0.99964	Oribacterium sinus
ASV275	12.6918	-0.182796	3.56091	-0.0513339	0.959059	0.99964	Veillonella sp. HMT 917
ASV335	19.1932	0.180469	3.56125	0.0506757	0.959584	0.99964	Prevotella pallens
ASV229	17.2488	-0.179883	3.56054	-0.0505213	0.959707	0.99964	Haemophilus parainfluenzae
ASV204	23.3187	-0.17823	3.56093	-0.0500516	0.960081	0.99964	Prevotella histicola
ASV378	27.9472	0.175745	3.56122	0.0493497	0.960641	0.99964	Prevotella histicola
ASV88	130.803	0.0212776	0.449426	0.0473438	0.962239	0.99964	Solobacterium moorei
ASV234	14.1818	0.0412638	0.875723	0.0471197	0.962418	0.99964	Leptotrichia hongkongensis
ASV169	66.5713	-0.16352	3.559	-0.0459454	0.963354	0.99964	Alloprevotella tannerae
ASV237	57.5177	-0.158232	3.56071	-0.0444384	0.964555	0.99964	Leptotrichia sp. HMT 417
ASV384	20.1507	0.157081	3.56075	0.0441146	0.964813	0.99964	Leptotrichia sp. HMT 417
ASV160	20.813	0.153831	3.56108	0.043198	0.965544	0.99964	Actinomyces graevenitzii
ASV4	5720.7	-0.0196196	0.478012	-0.0410442	0.967261	0.99964	Prevotella histicola
ASV309	24.9529	0.1389	3.55662	0.039054	0.968847	0.99964	Leptotrichia sp. HMT 498
ASV239	0.0213651	-0.133996	3.56128	-0.0376257	0.969986	0.99964	Bacteroides pyogenes
ASV108	124.496	-0.0910738	2.56465	-0.0355112	0.971672	0.99964	Prevotella sp. HMT 305
ASV252	61.6932	-0.125123	3.55804	-0.0351663	0.971947	0.99964	Alloprevotella sp. HMT 473
ASV96	9.35838	-0.12369	3.56086	-0.0347361	0.97229	0.99964	Streptococcus salivarius
ASV14	1562.82	-0.11978	3.53762	-0.0338588	0.97299	0.99964	Actinomyces sp. HMT 172
ASV370	16.9894	-0.117724	3.56098	-0.0330594	0.973627	0.99964	Veillonella atypica
ASV278	1.73465	0.109892	3.56121	0.0308582	0.975383	0.99964	Prevotella melaninogenica
ASV298	55.6705	0.109141	3.56046	0.0306537	0.975546	0.99964	Lactobacillus brevis
ASV283	16.5439	0.105979	3.55982	0.0297709	0.97625	0.99964	Veillonella dispar
ASV248	24.7348	0.0986626	3.56116	0.0277052	0.977897	0.99964	Neisseria perflava
ASV230	28.2621	-0.0973499	3.55983	-0.0273468	0.978183	0.99964	Arthrospira platensis
ASV346	49.6862	0.0970327	3.56074	0.0272507	0.97826	0.99964	Absconditabacteria (SR1) [G-1] (SR1) [G-1] bacterium HMT 345
ASV3	3286.07	0.00430558	0.161068	0.0267314	0.978674	0.99964	Streptococcus australis
ASV214	53.5765	-0.0706518	2.66437	-0.0265172	0.978845	0.99964	Selenomonas sputigena
ASV269	14.0656	0.0933596	3.56073	0.0262192	0.979082	0.99964	Streptococcus australis
ASV147	82.9686	0.0927607	3.55929	0.0260616	0.979208	0.99964	Veillonella atypica
ASV84	139.866	-0.0692031	2.85687	-0.0242234	0.980674	0.99964	Peptostreptococcus stomatis
ASV336	10.5793	0.0822896	3.56125	0.0231069	0.981565	0.99964	Leptotrichia sp. HMT 215
ASV225	70.4328	-0.0714313	3.56067	-0.0200612	0.983995	0.99964	Prevotella histicola
ASV247	0.567181	0.041003	2.05038	0.0199977	0.984045	0.99964	Pseudomonas pseudoalcaligenes
ASV231	40.8582	0.0518107	2.621	0.0197675	0.984229	0.99964	Porphyromonas endodontalis
ASV289	36.2044	0.0678206	3.56078	0.0190466	0.984804	0.99964	Lachnospiraceae [G-2] [G-2] bacterium HMT 096
ASV59	427.021	0.0656536	3.54474	0.0185214	0.985223	0.99964	Leptotrichia sp. HMT 417
ASV186	40.5571	-0.0655827	3.56022	-0.018421	0.985303	0.99964	Campylobacter rectus
ASV121	100.316	0.0549397	3.54794	0.0154849	0.987645	0.99964	Prevotella sp. HMT 396
ASV149	33.0393	0.0542539	3.56127	0.0152344	0.987845	0.99964	Neisseria perflava
ASV199	52.5931	0.0533509	3.55907	0.0149901	0.98804	0.99964	Veillonella atypica
ASV161	63.4439	-0.0507453	3.55988	-0.0142548	0.988627	0.99964	Rothia mucilaginosa
ASV139	20.8174	0.0270959	2.20579	0.012284	0.990199	0.99964	Haemophilus influenzae
ASV337	22.2627	-0.0377805	3.55994	-0.0106127	0.991532	0.99964	Atopobium parvulum
ASV93	0.0820965	-0.0361453	3.56062	-0.0101514	0.9919	0.99964	Lachnospiraceae [G-2] [G-2] bacterium HMT 096
ASV37	0.347092	-0.0235885	2.43856	-0.00967315	0.992282	0.99964	Acinetobacter johnsonii
ASV256	13.8151	0.0302763	3.56076	0.00850277	0.993216	0.99964	Leptotrichia sp. HMT 221
ASV201	39.9468	0.0277847	3.56086	0.0078028	0.993774	0.99964	Fusobacterium periodonticum
ASV383	13.9901	0.0256032	3.56062	0.00719067	0.994263	0.99964	Veillonella atypica
ASV176	55.1567	-0.0161819	3.55955	-0.00454604	0.996373	0.99964	Veillonella atypica
ASV112	57.5634	0.0135894	3.55748	0.00381995	0.996952	0.99964	Veillonella atypica
ASV25	1306.57	0.0133559	3.53858	0.00377437	0.996988	0.99964	Lachnospiraceae [G-2] [G-2] bacterium HMT 096
ASV320	25.5056	-0.0120158	3.55923	-0.00337595	0.997306	0.99964	Tannerella sp. HMT 286
ASV188	80.6106	0.0102996	3.56068	0.0028926	0.997692	0.99964	Prevotella sp. HMT 306
ASV64	291.462	-0.00734948	3.54871	-0.00207103	0.998348	0.99964	Leptotrichia sp. HMT 215
ASV184	15.9106	-0.00386542	3.40744	-0.0011344	0.999095	0.99964	Prevotella oris
ASV33	827.882	-0.000395533	0.453268	-0.000872625	0.999304	0.99964	Lachnoanaerobaculum orale
ASV197	25.6105	-0.0016055	3.5603	-0.000450947	0.99964	0.99964	Veillonella atypica
ASV51	0						Lachnoanaerobaculum orale
ASV53	0						Lachnospiraceae [G-2] [G-2] bacterium HMT 088
ASV56	0						Lachnoanaerobaculum orale
ASV68	0						Lachnospiraceae [G-2] [G-2] bacterium HMT 088
ASV69	0						Lachnospiraceae [G-7] [G-7] bacterium HMT 086
ASV75	0						Shuttleworthia satelles
ASV92	0						Butyrivibrio sp. HMT 090
ASV94	0						Eubacterium limosum
ASV97	0						Bacteroides heparinolyticus
ASV110	0						Lachnospiraceae [G-8] [G-8] bacterium HMT 500
ASV126	0						Lachnospiraceae [G-7] [G-7] bacterium HMT 086
ASV130	0						Lachnospiraceae [G-2] [G-2] bacterium HMT 088
ASV140	0						Methanobrevibacter oralis
ASV144	0						Rothia mucilaginosa
ASV145	0						Lachnoanaerobaculum saburreum
ASV148	0						Pseudomonas aeruginosa
ASV150	0						Lachnoanaerobaculum saburreum
ASV153	0						Lachnoanaerobaculum saburreum
ASV155	0						Erysipelotrichaceae [G-1] [G-1] bacterium HMT 905
ASV192	0						Peptococcus sp. HMT 167
ASV228	0						Lachnospiraceae [G-2] [G-2] bacterium HMT 088
ASV240	0						Tannerella sp. HMT 916
ASV244	0						Actinomyces graevenitzii
ASV260	0						Neisseria perflava
ASV265	0						Bacteroides heparinolyticus
ASV270	0						Lachnoanaerobaculum orale
ASV272	0						Lachnoanaerobaculum saburreum
ASV274	0						Streptococcus salivarius
ASV276	0						Lachnospiraceae [G-2] [G-2] bacterium HMT 096
ASV304	0						Dialister sp. HMT 119
ASV313	0						Butyrivibrio sp. HMT 090
ASV325	0						Bacteroides heparinolyticus
ASV339	0						Lachnospiraceae [G-2] [G-2] bacterium HMT 096
ASV340	0						Prevotella melaninogenica
ASV344	0						Lachnospiraceae [G-2] [G-2] bacterium HMT 096
ASV347	0						Bacteroides pyogenes
ASV354	0						Bacteroides pyogenes
ASV365	0						Ralstonia pickettii

## Sheet: Smell_discr_dic
Supplementary Table S5: The results of the adjusted DESeq analysis
ASV	baseMean	log2FoldChange	lfcSE	stat	pvalue	padj	homd
ASV3	3363.11	-0.418937	0.156242	-2.68133	0.00733306	0.999584	Streptococcus australis
ASV263	6.17495	-8.53319	3.7483	-2.27655	0.022813	0.999584	Streptococcus australis
ASV16	741.422	0.720696	0.369722	1.94929	0.0512607	0.999584	Gemella haemolysans
ASV48	421.006	0.865363	0.497016	1.74112	0.0816632	0.999584	Stomatobaculum longum
ASV271	1.91182	-3.37063	2.07935	-1.621	0.105018	0.999584	Janibacter indicus
ASV62	173.259	-0.881778	0.596573	-1.47807	0.139388	0.999584	Actinomyces lingnae [Not Validly Published]
ASV113	92.8865	0.984145	0.668189	1.47285	0.140791	0.999584	Oribacterium asaccharolyticum
ASV9	1948.27	0.4861	0.332554	1.46172	0.143818	0.999584	Streptococcus mitis
ASV33	1018.67	0.725531	0.499695	1.45195	0.146516	0.999584	Lachnoanaerobaculum orale
ASV1	12505.3	-0.384047	0.270005	-1.42237	0.154919	0.999584	Streptococcus salivarius
ASV58	140.659	0.768068	0.543354	1.41357	0.157489	0.999584	Oribacterium sinus
ASV29	936.614	0.491341	0.35715	1.37573	0.168906	0.999584	Campylobacter concisus
ASV267	17.8726	-1.4651	1.1359	-1.28982	0.197114	0.999584	Neisseria flavescens
ASV165	7.7256	-1.08775	0.917807	-1.18516	0.235952	0.999584	Corynebacterium durum
ASV104	109.323	0.837912	0.714589	1.17258	0.240964	0.999584	Ruminococcaceae [G-2] [G-2] bacterium HMT 085
ASV364	3.36765	-2.26865	1.95127	-1.16265	0.24497	0.999584	Lautropia mirabilis
ASV258	3.34554	-2.43983	2.29283	-1.06411	0.287278	0.999584	Actinomyces naeslundii
ASV363	10.2733	-1.3342	1.26349	-1.05596	0.290985	0.999584	Leptotrichia hofstadii
ASV323	1.08828	-1.85193	1.75819	-1.05331	0.292197	0.999584	Leptothrix sp. HMT 266
ASV318	14.6063	-1.46879	1.43005	-1.02709	0.304377	0.999584	Leptotrichia shahii
ASV21	1636.24	0.479882	0.499422	0.960876	0.336615	0.999584	Megasphaera micronuciformis
ASV117	89.0447	0.846962	0.906184	0.934647	0.34997	0.999584	Actinomyces lingnae [Not Validly Published]
ASV6	2161.73	0.458687	0.505715	0.907007	0.364403	0.999584	Haemophilus parainfluenzae
ASV34	1064.12	0.502128	0.586651	0.855924	0.39204	0.999584	Selenomonas sp. HMT 478
ASV208	3.55815	-1.89411	2.5146	-0.753247	0.451302	0.999584	Neisseria oralis
ASV357	23.7498	0.654965	0.886584	0.738752	0.460058	0.999584	Saccharibacteria (TM7) [G-1] (TM7) [G-1] bacterium HMT 352
ASV19	750.329	0.332306	0.452588	0.734234	0.462806	0.999584	Streptococcus lactarius
ASV132	16.3166	-0.632314	0.91684	-0.689667	0.490404	0.999584	Corynebacterium matruchotii
ASV83	180.658	0.309491	0.513246	0.603007	0.546504	0.999584	Mogibacterium diversum
ASV12	1746.93	-0.268384	0.448092	-0.598949	0.549207	0.999584	Actinomyces sp. HMT 180
ASV22	1037.74	0.426052	0.725118	0.587562	0.556826	0.999584	Veillonella rogosae
ASV106	152.709	0.615866	1.09774	0.561033	0.574775	0.999584	Ruminococcaceae [G-1] [G-1] bacterium HMT 075
ASV299	36.2465	0.689894	1.27821	0.539733	0.589381	0.999584	Oribacterium asaccharolyticum
ASV168	56.1457	-0.796049	1.59606	-0.49876	0.617949	0.999584	Oribacterium parvum
ASV24	1283.6	-0.39	0.790015	-0.493661	0.621545	0.999584	Veillonella sp. HMT 917
ASV70	105.207	0.261386	0.530324	0.49288	0.622097	0.999584	Rothia dentocariosa
ASV18	906.985	0.326665	0.67929	0.480891	0.630594	0.999584	Veillonella parvula
ASV328	6.36842	1.09592	2.28386	0.479854	0.631331	0.999584	Fusobacterium nucleatum subsp. vincentii
ASV77	0.600482	1.32822	2.93624	0.452354	0.651014	0.999584	Corynebacterium pseudodiphtheriticum
ASV234	13.4392	-0.396069	0.893986	-0.443037	0.657739	0.999584	Leptotrichia hongkongensis
ASV374	0.727286	1.54019	3.76872	0.408676	0.682778	0.999584	Streptococcus pneumoniae
ASV31	0.55664	1.53516	3.76878	0.407335	0.683762	0.999584	Enterococcus faecalis
ASV116	66.444	-0.275516	0.68345	-0.403125	0.686856	0.999584	Bergeyella sp. HMT 322
ASV118	85.6408	-0.809325	2.12739	-0.380432	0.703625	0.999584	Fusobacterium sp. HMT 203
ASV207	115.504	-1.40545	3.75917	-0.373874	0.708498	0.999584	Prevotella oulorum
ASV35	188.402	1.36351	3.76605	0.362054	0.717311	0.999584	Rothia mucilaginosa
ASV152	25.3879	-0.92723	2.571	-0.360649	0.718362	0.999584	Aggregatibacter segnis
ASV64	296.191	1.35231	3.76398	0.359276	0.719388	0.999584	Leptotrichia sp. HMT 215
ASV43	3.05346	0.440836	1.22849	0.358844	0.719712	0.999584	Moraxella nonliquefaciens
ASV57	1.00279	0.68032	1.90218	0.357653	0.720603	0.999584	Escherichia coli
ASV170	38.0992	-1.33958	3.7555	-0.356699	0.721317	0.999584	Leptotrichia wadei
ASV2	15113.3	0.0988684	0.280542	0.352419	0.724524	0.999584	Veillonella atypica
ASV213	34.3516	0.745354	2.12458	0.350825	0.72572	0.999584	Alloscardovia omnicolens
ASV285	58.3339	-1.30788	3.76419	-0.347452	0.728252	0.999584	Lactobacillus panis
ASV37	0.338492	0.833103	2.43128	0.34266	0.731854	0.999584	Acinetobacter johnsonii
ASV307	49.9318	0.893859	2.62444	0.34059	0.733412	0.999584	Selenomonas sputigena
ASV103	157.589	0.777258	2.34387	0.331613	0.740181	0.999584	Peptostreptococcaceae [XI][G-1] [XI][G-1] sulci
ASV8	2806.31	-1.23347	3.74594	-0.329282	0.741942	0.999584	Neisseria perflava
ASV178	58.7606	0.750052	2.37327	0.316042	0.751971	0.999584	Butyrivibrio sp. HMT 455
ASV247	0.486631	0.664343	2.15595	0.308144	0.757973	0.999584	Pseudomonas pseudoalcaligenes
ASV264	8.47387	-0.907468	2.96551	-0.306007	0.759599	0.999584	Porphyromonas gingivalis
ASV76	102.286	-1.07218	3.57258	-0.300113	0.764091	0.999584	Veillonella dispar
ASV233	70.2152	1.10595	3.76774	0.293531	0.769116	0.999584	Alloprevotella rava
ASV377	5.76128	-0.344228	1.25979	-0.273243	0.784667	0.999584	Abiotrophia defectiva
ASV36	1103.89	0.986045	3.75215	0.262795	0.792709	0.999584	Prevotella pallens
ASV11	1578.96	0.158806	0.610255	0.260229	0.794687	0.999584	Actinomyces graevenitzii
ASV79	282.826	0.73734	2.99992	0.245787	0.805847	0.999584	Prevotella melaninogenica
ASV54	407.845	-0.890044	3.76334	-0.236504	0.813042	0.999584	Streptococcus salivarius
ASV163	76.5896	0.826639	3.50008	0.236177	0.813295	0.999584	Prevotella sp. HMT 305
ASV301	0.192257	0.885616	3.76981	0.234923	0.814268	0.999584	Rothia mucilaginosa
ASV13	1997.44	0.879012	3.74703	0.234589	0.814528	0.999584	Fusobacterium periodonticum
ASV45	1409.05	-0.876665	3.75318	-0.233579	0.815312	0.999584	Mitsuokella sp. HMT 521
ASV42	524.298	0.866498	3.75228	0.230926	0.817373	0.999584	Leptotrichia sp. HMT 221
ASV32	1119.87	-0.86353	3.74754	-0.230426	0.817761	0.999584	Prevotella pallens
ASV14	1895.96	0.857672	3.74721	0.228883	0.81896	0.999584	Actinomyces sp. HMT 172
ASV85	176.33	-0.858708	3.7596	-0.228404	0.819332	0.999584	Lactobacillus fermentum
ASV295	16.4487	-0.651482	2.86104	-0.227708	0.819873	0.999584	Streptococcus anginosus
ASV133	51.5285	-0.846729	3.7637	-0.224973	0.822001	0.999584	Prevotella nanceiensis
ASV98	86.839	0.408998	1.88373	0.217121	0.828114	0.999584	Catonella morbi
ASV109	31.4614	-0.51263	2.3619	-0.217042	0.828176	0.999584	Actinomyces naeslundii
ASV147	93.1552	0.795347	3.76971	0.210984	0.8329	0.999584	Veillonella atypica
ASV329	23.0915	0.665824	3.21576	0.20705	0.83597	0.999584	Oribacterium asaccharolyticum
ASV298	65.2664	-0.774451	3.76813	-0.205527	0.837161	0.999584	Lactobacillus brevis
ASV331	6.12067	-0.734506	3.57581	-0.205409	0.837252	0.999584	Prevotella melaninogenica
ASV161	60.1356	0.771234	3.77036	0.204552	0.837922	0.999584	Rothia mucilaginosa
ASV17	2462.52	-0.758115	3.74577	-0.202392	0.83961	0.999584	Prevotella sp. HMT 306
ASV202	0.78674	0.731417	3.73741	0.195702	0.844843	0.999584	Lactobacillus casei
ASV41	237.595	-0.729732	3.75297	-0.194441	0.84583	0.999584	Bifidobacterium breve
ASV73	381.468	0.71633	3.76453	0.190284	0.849087	0.999584	Leptotrichia sp. HMT 218
ASV50	0.109636	0.702477	3.77062	0.186303	0.852207	0.999584	Bacteroides heparinolyticus
ASV88	161.743	-0.0921472	0.499985	-0.1843	0.853778	0.999584	Solobacterium moorei
ASV177	4.19469	-0.415243	2.3064	-0.180039	0.857122	0.999584	Rothia aeria
ASV135	24.1686	-0.586679	3.27163	-0.179323	0.857684	0.999584	Dialister invisus
ASV332	9.57541	0.673868	3.77064	0.178714	0.858162	0.999584	Alloprevotella tannerae
ASV381	18.9727	-0.65144	3.76976	-0.172807	0.862803	0.999584	Arthrospira platensis
ASV151	111.169	0.627999	3.76687	0.166716	0.867593	0.999584	Capnocytophaga sputigena
ASV119	0.0516705	-0.625849	3.77032	-0.165994	0.868162	0.999584	Bacteroides heparinolyticus
ASV262	0.108036	0.623247	3.77054	0.165294	0.868713	0.999584	Cupriavidus gilardii
ASV47	965.883	0.616528	3.75398	0.164233	0.869548	0.999584	Alloprevotella rava
ASV175	18.2217	-0.311892	1.90044	-0.164116	0.86964	0.999584	Prevotella nigrescens
ASV125	8.94328	-0.179916	1.11424	-0.161469	0.871724	0.999584	Lautropia mirabilis
ASV237	54.3255	-0.605077	3.76973	-0.160509	0.87248	0.999584	Leptotrichia sp. HMT 417
ASV330	0.013108	-0.591212	3.77057	-0.156796	0.875405	0.999584	Alloprevotella sp. HMT 912
ASV4	6988.03	0.0818637	0.523183	0.156472	0.875661	0.999584	Prevotella histicola
ASV91	0.0127681	-0.581987	3.7706	-0.154349	0.877335	0.999584	Bifidobacterium breve
ASV217	50.9675	-0.578606	3.76638	-0.153624	0.877906	0.999584	Tannerella sp. HMT 916
ASV158	30.4078	-0.320763	2.14714	-0.149391	0.881245	0.999584	Streptococcus mutans
ASV293	16.8993	-0.558172	3.76869	-0.148108	0.882258	0.999584	Neisseria oralis
ASV139	23.6275	0.333636	2.345	0.142276	0.886862	0.999584	Haemophilus influenzae
ASV44	386.754	0.0626162	0.44441	0.140897	0.887951	0.999584	Atopobium parvulum
ASV5	4490.64	0.0709981	0.509123	0.139452	0.889093	0.999584	Prevotella melaninogenica
ASV121	108.36	0.511325	3.76093	0.135957	0.891855	0.999584	Prevotella sp. HMT 396
ASV253	8.03005	-0.326711	2.41589	-0.135234	0.892427	0.999584	Prevotella denticola
ASV239	0.0220045	-0.498178	3.77054	-0.132124	0.894886	0.999584	Bacteroides pyogenes
ASV59	570.615	0.48495	3.75666	0.129091	0.897286	0.999584	Leptotrichia sp. HMT 417
ASV268	8.00353	-0.2898	2.29038	-0.126529	0.899313	0.999584	Kingella denitrificans
ASV261	14.9912	0.475872	3.77063	0.126205	0.89957	0.999584	Absconditabacteria (SR1) [G-1] (SR1) [G-1] bacterium HMT 875
ASV219	67.3585	-0.46754	3.7689	-0.124052	0.901274	0.999584	Leptotrichia sp. HMT 417
ASV302	87.0137	-0.462716	3.76793	-0.122804	0.902262	0.999584	Leptotrichia sp. HMT 417
ASV236	25.4347	-0.461688	3.76013	-0.122785	0.902277	0.999584	Streptococcus downei
ASV40	1.27762	0.185184	1.52159	0.121704	0.903133	0.999584	Staphylococcus pasteuri
ASV189	0.00676369	-0.457823	3.77072	-0.121415	0.903362	0.999584	Porphyromonas sp. HMT 284
ASV283	16.2492	0.453986	3.76973	0.120429	0.904143	0.999584	Veillonella dispar
ASV120	90.5924	0.400045	3.37776	0.118435	0.905723	0.999584	Capnocytophaga leadbetteri
ASV111	176.053	0.441953	3.76345	0.117433	0.906517	0.999584	Prevotella sp. HMT 309
ASV291	14.5455	0.322244	2.75026	0.117169	0.906726	0.999584	Capnocytophaga granulosa
ASV284	52.2091	-0.436823	3.76373	-0.116061	0.907604	0.999584	Selenomonas flueggei
ASV379	5.40701	-0.435926	3.76955	-0.115644	0.907935	0.999584	Actinomyces sp. HMT 172
ASV214	63.3069	-0.333121	2.88227	-0.115576	0.907989	0.999584	Selenomonas sputigena
ASV227	19.7899	0.429888	3.72025	0.115554	0.908006	0.999584	Campylobacter sp. HMT 044
ASV169	80.0983	0.424951	3.76936	0.112738	0.910238	0.999584	Alloprevotella tannerae
ASV159	43.2629	-0.361058	3.20658	-0.112599	0.910348	0.999584	Capnocytophaga gingivalis
ASV89	226.902	0.417447	3.77039	0.110717	0.91184	0.999584	Neisseria perflava
ASV156	76.27	-0.416031	3.77026	-0.110345	0.912135	0.999584	Streptococcus salivarius
ASV39	311.982	0.303235	2.82452	0.107358	0.914505	0.999584	Porphyromonas pasteri
ASV303	0.0384075	-0.4021	3.77047	-0.106645	0.915071	0.999584	Bacteroides pyogenes
ASV188	72.4299	0.399316	3.77058	0.105903	0.915659	0.999584	Prevotella sp. HMT 306
ASV225	63.9133	0.387225	3.77066	0.102694	0.918206	0.999584	Prevotella histicola
ASV306	0.00450912	-0.384533	3.77084	-0.101975	0.918776	0.999584	Clostridiales [F-1][G-2] [F-1][G-2] bacterium HMT 402
ASV102	244.702	0.382607	3.76531	0.101613	0.919063	0.999584	Leptotrichia sp. HMT 463
ASV115	10.5935	-0.364481	3.7693	-0.0966974	0.922967	0.999584	Neisseria perflava
ASV72	2.93445	0.357958	3.77086	0.0949274	0.924372	0.999584	Lactobacillus paracasei
ASV86	27.734	-0.348596	3.76291	-0.0926399	0.92619	0.999584	Streptococcus sanguinis
ASV7	8025.51	-0.342398	3.74504	-0.091427	0.927153	0.999584	Leptotrichia sp. HMT 417
ASV100	151.229	0.341321	3.75007	0.0910174	0.927479	0.999584	Stomatobaculum longum
ASV176	53.9927	-0.342434	3.769	-0.0908552	0.927608	0.999584	Veillonella atypica
ASV209	0.386745	0.334799	3.76953	0.0888173	0.929227	0.999584	Rothia mucilaginosa
ASV101	193.818	0.333538	3.7651	0.0885868	0.92941	0.999584	Prevotella salivae
ASV193	19.8728	-0.332116	3.77051	-0.0880825	0.929811	0.999584	Veillonella atypica
ASV164	23.6974	0.330647	3.77013	0.0877016	0.930114	0.999584	Veillonella atypica
ASV366	6.55486	-0.329889	3.76872	-0.0875336	0.930247	0.999584	Granulicatella adiacens
ASV124	71.644	-0.322509	3.76788	-0.0855941	0.931789	0.999584	Haemophilus pittmaniae
ASV49	292.857	0.313411	3.75548	0.0834544	0.93349	0.999584	Leptotrichia sp. HMT 215
ASV384	30.0035	0.31467	3.77073	0.0834507	0.933493	0.999584	Leptotrichia sp. HMT 417
ASV108	158.558	0.233742	2.88825	0.0809287	0.935499	0.999584	Prevotella sp. HMT 305
ASV81	79.309	0.303144	3.77058	0.0803973	0.935921	0.999584	Streptococcus salivarius
ASV131	85.667	0.294582	3.76913	0.0781565	0.937704	0.999584	Prevotella aurantiaca
ASV184	14.4684	0.269378	3.45405	0.0779891	0.937837	0.999584	Prevotella oris
ASV337	38.8496	-0.288923	3.76839	-0.07667	0.938886	0.999584	Atopobium parvulum
ASV220	40.6218	-0.286879	3.77044	-0.0760862	0.939351	0.999584	Leptotrichia sp. HMT 417
ASV199	65.9468	0.284944	3.76932	0.0755957	0.939741	0.999584	Veillonella atypica
ASV275	13.3583	-0.284726	3.7704	-0.0755161	0.939804	0.999584	Veillonella sp. HMT 917
ASV229	16.5669	-0.275494	3.76982	-0.0730786	0.941744	0.999584	Haemophilus parainfluenzae
ASV141	90.1135	0.271759	3.76909	0.0721019	0.942521	0.999584	Prevotella sp. HMT 309
ASV315	35.3144	-0.270105	3.77003	-0.0716453	0.942884	0.999584	Prevotella aurantiaca
ASV172	107.241	0.266296	3.76741	0.0706841	0.943649	0.999584	Alloprevotella rava
ASV26	360.372	0.265281	3.75379	0.0706703	0.94366	0.999584	Rothia mucilaginosa
ASV15	1322.74	0.207968	2.98289	0.0697202	0.944416	0.999584	Rothia mucilaginosa
ASV386	7.7784	0.252172	3.77055	0.0668792	0.946678	0.999584	Actinomyces graevenitzii
ASV343	8.85963	-0.198234	2.96958	-0.0667551	0.946777	0.999584	Scardovia wiggsiae
ASV99	102.149	-0.247262	3.76828	-0.0656167	0.947683	0.999584	Veillonella atypica
ASV96	9.7404	0.247007	3.77097	0.0655023	0.947774	0.999584	Streptococcus salivarius
ASV28	968.141	0.21995	3.40207	0.0646518	0.948451	0.999584	Leptotrichia sp. HMT 221
ASV122	60.7172	-0.243571	3.76918	-0.0646217	0.948475	0.999584	Haemophilus paraphrohaemolyticus
ASV197	26.9385	0.240137	3.77034	0.0636911	0.949216	0.999584	Veillonella atypica
ASV215	51.203	-0.238101	3.76693	-0.0632083	0.949601	0.999584	Prevotella oulorum
ASV221	16.7029	-0.237458	3.76992	-0.0629875	0.949776	0.999584	Veillonella rogosae
ASV355	20.6149	0.23362	3.77072	0.0619563	0.950598	0.999584	Leptotrichia sp. HMT 417
ASV84	145.537	-0.182167	2.95736	-0.061598	0.950883	0.999584	Peptostreptococcus stomatis
ASV290	6.33598	0.228539	3.76902	0.0606364	0.951649	0.999584	Veillonella denticariosi
ASV127	226.906	-0.225684	3.76809	-0.0598935	0.95224	0.999584	Actinomyces sp. HMT 180
ASV360	3.82046	-0.225225	3.77053	-0.0597329	0.952368	0.999584	Streptococcus mitis
ASV114	196.454	-0.221588	3.76378	-0.0588738	0.953053	0.999584	Lactobacillus gasseri
ASV183	51.8484	0.216111	3.77007	0.0573229	0.954288	0.999584	Leptotrichia sp. HMT 218
ASV82	186.308	-0.21302	3.76752	-0.0565411	0.954911	0.999584	Fusobacterium periodonticum
ASV90	162.54	0.207911	3.76611	0.0552057	0.955975	0.999584	Prevotella sp. HMT 309
ASV67	189.403	-0.116034	2.1329	-0.0544021	0.956615	0.999584	Lachnoanaerobaculum umeaense
ASV368	26.0918	0.196671	3.77045	0.0521612	0.9584	0.999584	Prevotella salivae
ASV378	33.9346	0.194327	3.77101	0.0515317	0.958902	0.999584	Prevotella histicola
ASV160	24.3243	-0.191627	3.77008	-0.0508283	0.959462	0.999584	Actinomyces graevenitzii
ASV316	12.7577	-0.186859	3.77027	-0.0495611	0.960472	0.999584	Veillonella atypica
ASV174	22.7196	0.0722114	1.45737	0.049549	0.960482	0.999584	Fusobacterium nucleatum subsp. vincentii
ASV52	438.376	0.0941781	1.92956	0.0488081	0.961072	0.999584	Alloprevotella sp. HMT 308
ASV338	28.1217	0.182856	3.77091	0.0484913	0.961325	0.999584	Lachnoanaerobaculum umeaense
ASV194	8.38318	0.18105	3.77095	0.0480119	0.961707	0.999584	Haemophilus sputorum
ASV367	32.8893	0.179172	3.77086	0.0475148	0.962103	0.999584	Veillonella atypica
ASV60	283.305	0.174897	3.75624	0.0465617	0.962863	0.999584	Prevotella nanceiensis
ASV190	31.0284	0.174781	3.76961	0.0463657	0.963019	0.999584	Alloprevotella sp. HMT 914
ASV107	10.586	-0.167488	3.77055	-0.0444199	0.96457	0.999584	Veillonella atypica
ASV182	36.3617	-0.165973	3.76815	-0.0440461	0.964868	0.999584	Prevotella shahii
ASV362	0.0148757	-0.165776	3.77117	-0.0439588	0.964937	0.999584	Alloprevotella rava
ASV186	34.8532	-0.164446	3.76902	-0.0436311	0.965198	0.999584	Campylobacter rectus
ASV370	25.4115	0.162163	3.77098	0.0430028	0.965699	0.999584	Veillonella atypica
ASV146	0.00775553	-0.162064	3.77116	-0.0429747	0.965722	0.999584	Eggerthia catenaformis
ASV380	11.123	0.154226	3.77098	0.040898	0.967377	0.999584	Fusobacterium periodonticum
ASV249	15.7058	0.0620055	1.52109	0.0407639	0.967484	0.999584	Leptotrichia buccalis
ASV296	31.7947	-0.15075	3.76978	-0.0399891	0.968102	0.999584	Prevotella histicola
ASV162	44.5724	-0.149207	3.76987	-0.0395788	0.968429	0.999584	Prevotella melaninogenica
ASV243	10.7182	-0.136504	3.45658	-0.0394912	0.968499	0.999584	Prevotella intermedia
ASV66	0.0500871	0.148399	3.77094	0.0393535	0.968609	0.999584	Olsenella profusa
ASV251	35.8556	0.147886	3.76767	0.0392514	0.96869	0.999584	Fusobacterium sp. HMT 203
ASV246	0.0254824	-0.147819	3.77107	-0.0391982	0.968732	0.999584	Lachnoanaerobaculum orale
ASV216	0.0111583	-0.146736	3.77107	-0.0389111	0.968961	0.999584	Prevotella oris
ASV27	420.639	-0.141139	3.75084	-0.0376287	0.969984	0.999584	Rothia mucilaginosa
ASV198	71.1237	0.134659	3.76944	0.035724	0.971502	0.999584	Leptotrichia sp. HMT 417
ASV112	87.4966	0.134256	3.76715	0.0356386	0.971571	0.999584	Veillonella atypica
ASV287	54.335	0.132576	3.77085	0.035158	0.971954	0.999584	Veillonella atypica
ASV335	25.313	0.132169	3.77084	0.0350502	0.97204	0.999584	Prevotella pallens
ASV206	13.7266	-0.105415	3.16939	-0.0332604	0.973467	0.999584	Fusobacterium nucleatum subsp. animalis
ASV349	0.00948315	-0.122528	3.77109	-0.0324915	0.97408	0.999584	Butyrivibrio sp. HMT 090
ASV93	0.0743257	0.122319	3.77083	0.0324383	0.974123	0.999584	Lachnospiraceae [G-2] [G-2] bacterium HMT 096
ASV342	17.3279	-0.121849	3.7703	-0.0323181	0.974218	0.999584	Fusobacterium periodonticum
ASV136	0.0329271	-0.111821	3.77126	-0.0296509	0.976345	0.999584	Bacteroides heparinolyticus
ASV65	0.00741291	-0.111554	3.77104	-0.0295818	0.976401	0.999584	Lachnoanaerobaculum orale
ASV205	15.3138	0.108182	3.76906	0.0287025	0.977102	0.999584	Lactococcus lactis
ASV230	32.5989	-0.10416	3.76989	-0.0276295	0.977958	0.999584	Arthrospira platensis
ASV305	0.0405136	0.100876	3.77124	0.0267488	0.97866	0.999584	Oribacterium sinus
ASV252	63.0642	0.100106	3.76815	0.0265663	0.978806	0.999584	Alloprevotella sp. HMT 473
ASV245	35.973	0.10009	3.77098	0.0265423	0.978825	0.999584	Prevotella melaninogenica
ASV187	41.362	-0.0979324	3.76772	-0.0259925	0.979263	0.999584	Parvimonas sp. HMT 110
ASV346	48.5597	-0.0975341	3.77001	-0.0258711	0.97936	0.999584	Absconditabacteria (SR1) [G-1] (SR1) [G-1] bacterium HMT 345
ASV256	17.3076	-0.0930496	3.77008	-0.0246811	0.980309	0.999584	Leptotrichia sp. HMT 221
ASV248	22.8549	0.0922951	3.77097	0.0244752	0.980474	0.999584	Neisseria perflava
ASV356	0.0135045	-0.0907192	3.77126	-0.0240554	0.980808	0.999584	Butyrivibrio sp. HMT 090
ASV309	29.9809	-0.0846959	3.76649	-0.0224867	0.98206	0.999584	Leptotrichia sp. HMT 498
ASV61	0.0184032	-0.0835765	3.77128	-0.0221613	0.982319	0.999584	Lachnospiraceae [G-2] [G-2] bacterium HMT 096
ASV241	11.1025	-0.0807875	3.76935	-0.0214327	0.9829	0.999584	Haemophilus paraphrohaemolyticus
ASV74	172.269	-0.0805745	3.76942	-0.0213758	0.982946	0.999584	Streptococcus salivarius
ASV80	141.483	0.0805279	3.77009	0.0213597	0.982959	0.999584	Neisseria perflava
ASV201	34.7477	0.0793066	3.77028	0.0210347	0.983218	0.999584	Fusobacterium periodonticum
ASV278	3.19416	0.0743543	3.7708	0.0197185	0.984268	0.999584	Prevotella melaninogenica
ASV320	28.6716	0.0721096	3.76909	0.0191318	0.984736	0.999584	Tannerella sp. HMT 286
ASV130	0.0177886	-0.0719744	3.77125	-0.019085	0.984773	0.999584	Lachnospiraceae [G-2] [G-2] bacterium HMT 088
ASV134	0.0267688	-0.0711698	3.77114	-0.0188722	0.984943	0.999584	Bifidobacterium scardovii
ASV336	8.6727	0.0676628	3.77099	0.017943	0.985684	0.999584	Leptotrichia sp. HMT 215
ASV383	12.8793	-0.0642652	3.77037	-0.0170448	0.986401	0.999584	Veillonella atypica
ASV350	60.6253	-0.0639741	3.7705	-0.016967	0.986463	0.999584	Veillonella atypica
ASV269	17.5514	0.0628373	3.77035	0.0166662	0.986703	0.999584	Streptococcus australis
ASV71	0.104892	-0.0570728	3.77117	-0.015134	0.987925	0.999584	Prevotella histicola
ASV30	0.0373929	-0.0553862	3.77117	-0.0146867	0.988282	0.999584	Prevotella histicola
ASV38	1382.28	0.0489882	3.75693	0.0130394	0.989596	0.999584	Leptotrichia sp. HMT 218
ASV63	90.6705	0.0478356	3.75569	0.0127368	0.989838	0.999584	Neisseria sicca
ASV204	20.5872	0.0477138	3.77101	0.0126528	0.989905	0.999584	Prevotella histicola
ASV173	28.7634	0.0455943	3.77071	0.0120917	0.990352	0.999584	Corynebacterium singulare
ASV149	27.0028	0.044258	3.77101	0.0117364	0.990636	0.999584	Neisseria perflava
ASV138	0.0249148	-0.0432036	3.77114	-0.0114564	0.990859	0.999584	Lachnospiraceae [G-2] [G-2] bacterium HMT 096
ASV20	2014.29	0.00561826	0.494584	0.0113596	0.990937	0.999584	Prevotella salivae
ASV259	32.2831	-0.0414759	3.77017	-0.0110011	0.991223	0.999584	Prevotella melaninogenica
ASV10	3274.36	-0.0395129	3.74524	-0.0105501	0.991582	0.999584	Prevotella sp. HMT 313
ASV25	1623.02	0.0308913	3.74757	0.00824302	0.993423	0.999584	Lachnospiraceae [G-2] [G-2] bacterium HMT 096
ASV273	16.2456	0.0310004	3.77053	0.00822175	0.99344	0.999584	Leptotrichia sp. HMT 215
ASV341	15.7566	-0.0239419	3.76855	-0.00635309	0.994931	0.999584	Peptococcus sp. HMT 167
ASV231	41.7674	-0.0136601	2.77473	-0.00492305	0.996072	0.999584	Porphyromonas endodontalis
ASV353	5.6872	-0.0182458	3.76883	-0.00484124	0.996137	0.999584	Actinomyces sp. HMT 448
ASV222	0.026683	-0.0151578	3.77123	-0.00401931	0.996793	0.999584	Lachnospiraceae [G-2] [G-2] bacterium HMT 096
ASV289	40.2085	0.0126539	3.77021	0.00335628	0.997322	0.999584	Lachnospiraceae [G-2] [G-2] bacterium HMT 096
ASV195	0.0233483	-0.0117922	3.77106	-0.00312703	0.997505	0.999584	Bacteroides pyogenes
ASV46	0.0710497	0.00468829	3.77103	0.00124324	0.999008	0.999584	Lachnoanaerobaculum umeaense
ASV55	202.855	0.00348336	3.53356	0.000985793	0.999213	0.999584	Stomatobaculum sp. HMT 097
ASV23	500.235	-0.000178947	0.239817	-0.000746183	0.999405	0.999584	Granulicatella adiacens
ASV180	59.9248	0.00217127	3.76415	0.000576827	0.99954	0.999584	Lactobacillus salivarius
ASV317	15.3873	0.00196279	3.76807	0.0005209	0.999584	0.999584	Aggregatibacter aphrophilus
ASV51	0						Lachnoanaerobaculum orale
ASV53	0						Lachnospiraceae [G-2] [G-2] bacterium HMT 088
ASV56	0						Lachnoanaerobaculum orale
ASV68	0						Lachnospiraceae [G-2] [G-2] bacterium HMT 088
ASV69	0						Lachnospiraceae [G-7] [G-7] bacterium HMT 086
ASV75	0						Shuttleworthia satelles
ASV92	0						Butyrivibrio sp. HMT 090
ASV94	0						Eubacterium limosum
ASV97	0						Bacteroides heparinolyticus
ASV110	0						Lachnospiraceae [G-8] [G-8] bacterium HMT 500
ASV126	0						Lachnospiraceae [G-7] [G-7] bacterium HMT 086
ASV140	0						Methanobrevibacter oralis
ASV144	0						Rothia mucilaginosa
ASV145	0						Lachnoanaerobaculum saburreum
ASV148	0						Pseudomonas aeruginosa
ASV150	0						Lachnoanaerobaculum saburreum
ASV153	0						Lachnoanaerobaculum saburreum
ASV155	0						Erysipelotrichaceae [G-1] [G-1] bacterium HMT 905
ASV192	0						Peptococcus sp. HMT 167
ASV228	0						Lachnospiraceae [G-2] [G-2] bacterium HMT 088
ASV240	0						Tannerella sp. HMT 916
ASV244	0						Actinomyces graevenitzii
ASV260	0						Neisseria perflava
ASV265	0						Bacteroides heparinolyticus
ASV270	0						Lachnoanaerobaculum orale
ASV272	0						Lachnoanaerobaculum saburreum
ASV274	0						Streptococcus salivarius
ASV276	0						Lachnospiraceae [G-2] [G-2] bacterium HMT 096
ASV304	0						Dialister sp. HMT 119
ASV313	0						Butyrivibrio sp. HMT 090
ASV325	0						Bacteroides heparinolyticus
ASV333	0						Lactobacillus casei
ASV339	0						Lachnospiraceae [G-2] [G-2] bacterium HMT 096
ASV340	0						Prevotella melaninogenica
ASV344	0						Lachnospiraceae [G-2] [G-2] bacterium HMT 096
ASV347	0						Bacteroides pyogenes
ASV354	0						Bacteroides pyogenes
ASV365	0						Ralstonia pickettii
ASV369	0						Bacteroidetes [G-6] [G-6] bacterium HMT 516

## Sheet: Smell_iden_dic
Supplementary Table S5: The results of the adjusted DESeq analysis
ASV	baseMean	log2FoldChange	lfcSE	stat	pvalue	padj	homd
ASV1	13525.6	-0.693363	0.155936	-4.44644	8.73033e-06	0.00271513	Streptococcus salivarius
ASV3	4113.27	-0.321337	0.100396	-3.20069	0.00137098	0.213188	Streptococcus australis
ASV16	1505.52	0.665359	0.260269	2.55643	0.0105751	0.87495	Gemella haemolysans
ASV58	222.254	0.750553	0.296108	2.53473	0.0112534	0.87495	Oribacterium sinus
ASV104	92.1465	0.835301	0.378332	2.20785	0.0272544	0.999948	Ruminococcaceae [G-2] [G-2] bacterium HMT 085
ASV100	98.7332	1.06296	0.629089	1.68969	0.0910879	0.999948	Stomatobaculum longum
ASV83	143.007	0.388597	0.278418	1.39573	0.162794	0.999948	Mogibacterium diversum
ASV9	2536.01	0.290236	0.216133	1.34286	0.179319	0.999948	Streptococcus mitis
ASV40	2.57989	0.856343	0.730673	1.17199	0.2412	0.999948	Staphylococcus pasteuri
ASV332	16.3031	1.74592	1.60514	1.08771	0.276724	0.999948	Alloprevotella tannerae
ASV23	863.488	0.200464	0.193347	1.03681	0.299824	0.999948	Granulicatella adiacens
ASV62	178.501	-0.349961	0.35136	-0.996018	0.319241	0.999948	Actinomyces lingnae [Not Validly Published]
ASV19	1236.67	0.281189	0.292806	0.960328	0.33689	0.999948	Streptococcus lactarius
ASV291	20.0036	0.746035	0.780395	0.955971	0.339087	0.999948	Capnocytophaga granulosa
ASV67	197.176	0.374166	0.393441	0.951008	0.3416	0.999948	Lachnoanaerobaculum umeaense
ASV103	112.635	1.14501	1.21004	0.946252	0.34402	0.999948	Peptostreptococcaceae [XI][G-1] [XI][G-1] sulci
ASV18	1556.44	0.330548	0.380795	0.868046	0.385369	0.999948	Veillonella parvula
ASV5	4254.14	0.213381	0.267025	0.799105	0.424229	0.999948	Prevotella melaninogenica
ASV12	1878.58	0.18647	0.233874	0.797311	0.42527	0.999948	Actinomyces sp. HMT 180
ASV379	11.6773	1.49327	1.89582	0.787667	0.430891	0.999948	Actinomyces sp. HMT 172
ASV37	1.39167	1.16021	1.48417	0.781722	0.434378	0.999948	Acinetobacter johnsonii
ASV48	344.603	0.236978	0.315121	0.752022	0.452038	0.999948	Stomatobaculum longum
ASV271	7.48476	-0.491902	0.6603	-0.744967	0.456292	0.999948	Janibacter indicus
ASV98	99.0185	0.755786	1.02965	0.734026	0.462933	0.999948	Catonella morbi
ASV21	1219.22	0.195366	0.271336	0.720016	0.471515	0.999948	Megasphaera micronuciformis
ASV11	1537.56	-0.218501	0.3152	-0.693213	0.488176	0.999948	Actinomyces graevenitzii
ASV14	1974.64	1.40891	2.08281	0.676444	0.498759	0.999948	Actinomyces sp. HMT 172
ASV109	45.5444	-0.891643	1.33473	-0.668031	0.504113	0.999948	Actinomyces naeslundii
ASV76	146.817	0.433936	0.682873	0.635456	0.525131	0.999948	Veillonella dispar
ASV57	4.81003	0.580295	0.945004	0.614066	0.539172	0.999948	Escherichia coli
ASV214	32.1156	-0.932507	1.60878	-0.579635	0.562161	0.999948	Selenomonas sputigena
ASV363	11.5223	0.46013	0.798893	0.57596	0.564642	0.999948	Leptotrichia hofstadii
ASV357	15.6047	-0.272366	0.476383	-0.571738	0.5675	0.999948	Saccharibacteria (TM7) [G-1] (TM7) [G-1] bacterium HMT 352
ASV116	87.1002	0.225524	0.410118	0.549899	0.582389	0.999948	Bergeyella sp. HMT 322
ASV343	9.31976	-0.98677	1.8065	-0.546235	0.584905	0.999948	Scardovia wiggsiae
ASV253	12.5087	-0.65996	1.3177	-0.500844	0.616481	0.999948	Prevotella denticola
ASV66	0.555905	1.18287	2.43063	0.486653	0.626504	0.999948	Olsenella profusa
ASV55	282.596	0.990787	2.0713	0.478341	0.632408	0.999948	Stomatobaculum sp. HMT 097
ASV295	18.2644	-0.819339	1.80368	-0.454259	0.649642	0.999948	Streptococcus anginosus
ASV4	4592.13	0.142017	0.31499	0.450861	0.65209	0.999948	Prevotella histicola
ASV27	639.051	1.33732	3.06101	0.436887	0.662193	0.999948	Rothia mucilaginosa
ASV158	51.3183	-0.667763	1.63527	-0.408351	0.683016	0.999948	Streptococcus mutans
ASV13	2575.13	0.875427	2.20676	0.396703	0.691587	0.999948	Fusobacterium periodonticum
ASV15	1231.05	-0.791707	2.0099	-0.393903	0.693653	0.999948	Rothia mucilaginosa
ASV234	20.0645	-0.463938	1.2181	-0.380869	0.7033	0.999948	Leptotrichia hongkongensis
ASV2	12117.9	0.0487949	0.136597	0.357219	0.720928	0.999948	Veillonella atypica
ASV159	72.7577	0.703239	2.04205	0.34438	0.730561	0.999948	Capnocytophaga gingivalis
ASV49	332.056	0.919909	2.71571	0.338736	0.734808	0.999948	Leptotrichia sp. HMT 215
ASV134	1.10878	0.82672	2.54066	0.325396	0.744881	0.999948	Bifidobacterium scardovii
ASV227	24.5927	0.723332	2.24068	0.322818	0.746833	0.999948	Campylobacter sp. HMT 044
ASV32	728.513	0.870392	2.7125	0.320881	0.7483	0.999948	Prevotella pallens
ASV41	120.333	-0.793451	2.48679	-0.319066	0.749677	0.999948	Bifidobacterium breve
ASV329	15.9386	0.651688	2.08357	0.312775	0.754452	0.999948	Oribacterium asaccharolyticum
ASV356	0.211719	0.887382	2.85209	0.311134	0.755699	0.999948	Butyrivibrio sp. HMT 090
ASV168	52.7748	0.721899	2.32984	0.309849	0.756675	0.999948	Oribacterium parvum
ASV79	172.079	0.527654	1.74786	0.301887	0.762739	0.999948	Prevotella melaninogenica
ASV303	0.198	0.808179	2.67806	0.301778	0.762822	0.999948	Bacteroides pyogenes
ASV28	859.626	0.557668	1.8825	0.296238	0.767048	0.999948	Leptotrichia sp. HMT 221
ASV318	16.9902	-0.579823	1.96366	-0.295276	0.767783	0.999948	Leptotrichia shahii
ASV139	38.6743	0.495155	1.71556	0.288626	0.772867	0.999948	Haemophilus influenzae
ASV85	246.098	-1.01737	3.82528	-0.265959	0.790271	0.999948	Lactobacillus fermentum
ASV323	6.3233	-0.209417	0.791533	-0.264572	0.791339	0.999948	Leptothrix sp. HMT 266
ASV44	354.079	-0.0596105	0.231293	-0.257728	0.796617	0.999948	Atopobium parvulum
ASV113	77.4946	0.0823592	0.327648	0.251365	0.801532	0.999948	Oribacterium asaccharolyticum
ASV6	4013.82	0.0749816	0.307258	0.244035	0.807204	0.999948	Haemophilus parainfluenzae
ASV42	411.712	0.540624	2.24213	0.24112	0.809462	0.999948	Leptotrichia sp. HMT 221
ASV7	5003.36	0.45571	1.8939	0.24062	0.80985	0.999948	Leptotrichia sp. HMT 417
ASV111	124.191	0.918081	3.82614	0.23995	0.810369	0.999948	Prevotella sp. HMT 309
ASV121	94.5884	0.430344	1.92324	0.22376	0.822944	0.999948	Prevotella sp. HMT 396
ASV117	75.0583	0.107446	0.484757	0.22165	0.824587	0.999948	Actinomyces lingnae [Not Validly Published]
ASV29	787.629	-0.0424933	0.199799	-0.212681	0.831576	0.999948	Campylobacter concisus
ASV52	302.873	-0.0822113	0.389945	-0.210828	0.833022	0.999948	Alloprevotella sp. HMT 308
ASV174	33.8972	0.480296	2.33474	0.205717	0.837012	0.999948	Fusobacterium nucleatum subsp. vincentii
ASV364	16.0896	0.441763	2.15127	0.205349	0.837299	0.999948	Lautropia mirabilis
ASV38	749.104	0.784185	3.82296	0.205125	0.837474	0.999948	Leptotrichia sp. HMT 218
ASV86	86.3452	0.548075	2.6943	0.20342	0.838807	0.999948	Streptococcus sanguinis
ASV293	20.0115	0.611591	3.04269	0.201004	0.840696	0.999948	Neisseria oralis
ASV236	23.8963	-0.577515	2.88016	-0.200515	0.841078	0.999948	Streptococcus downei
ASV132	47.9189	-0.280859	1.4023	-0.200284	0.841258	0.999948	Corynebacterium matruchotii
ASV285	27.5124	-0.759604	3.82741	-0.198464	0.842682	0.999948	Lactobacillus panis
ASV108	101.559	-0.298583	1.52583	-0.195686	0.844856	0.999948	Prevotella sp. HMT 305
ASV88	122.274	0.0499231	0.267458	0.186658	0.851929	0.999948	Solobacterium moorei
ASV230	33.7027	0.714624	3.82857	0.186656	0.851931	0.999948	Arthrospira platensis
ASV84	153.046	0.315694	1.72377	0.183141	0.854687	0.999948	Peptostreptococcus stomatis
ASV180	46.3113	-0.683864	3.82702	-0.178693	0.858178	0.999948	Lactobacillus salivarius
ASV170	43.178	-0.453379	2.5665	-0.176653	0.859781	0.999948	Leptotrichia wadei
ASV114	159.807	-0.661945	3.82654	-0.172988	0.862661	0.999948	Lactobacillus gasseri
ASV25	1148.96	-0.41536	2.48098	-0.167418	0.867041	0.999948	Lachnospiraceae [G-2] [G-2] bacterium HMT 096
ASV317	20.024	-0.364952	2.19975	-0.165907	0.86823	0.999948	Aggregatibacter aphrophilus
ASV20	1302.49	-0.0428394	0.258613	-0.165651	0.868432	0.999948	Prevotella salivae
ASV205	30.8535	0.425919	2.5963	0.164049	0.869693	0.999948	Lactococcus lactis
ASV43	16.3671	-0.321298	1.97787	-0.162447	0.870954	0.999948	Moraxella nonliquefaciens
ASV177	20.1893	0.2709	1.68769	0.160515	0.872475	0.999948	Rothia aeria
ASV31	1.1208	0.339607	2.1563	0.157495	0.874855	0.999948	Enterococcus faecalis
ASV8	4092.56	0.444944	2.83168	0.157131	0.875142	0.999948	Neisseria perflava
ASV34	633.678	0.0526495	0.335461	0.156947	0.875287	0.999948	Selenomonas sp. HMT 478
ASV26	549.229	-0.59208	3.78148	-0.156574	0.875581	0.999948	Rothia mucilaginosa
ASV102	149.218	0.588546	3.82725	0.153778	0.877785	0.999948	Leptotrichia sp. HMT 463
ASV302	35.062	-0.588412	3.82785	-0.153718	0.877832	0.999948	Leptotrichia sp. HMT 417
ASV60	321.168	0.482794	3.16816	0.152389	0.87888	0.999948	Prevotella nanceiensis
ASV207	45.8568	-0.577097	3.82642	-0.150819	0.880118	0.999948	Prevotella oulorum
ASV22	1094.7	0.0608025	0.404906	0.150164	0.880635	0.999948	Veillonella rogosae
ASV222	0.112765	0.448962	2.99595	0.149856	0.880878	0.999948	Lachnospiraceae [G-2] [G-2] bacterium HMT 096
ASV10	2010.91	0.285499	1.90527	0.149847	0.880885	0.999948	Prevotella sp. HMT 313
ASV24	929.278	0.0730973	0.497749	0.146856	0.883246	0.999948	Veillonella sp. HMT 917
ASV190	55.2827	0.556471	3.82838	0.145354	0.884431	0.999948	Alloprevotella sp. HMT 914
ASV347	0.043848	-0.549471	3.82868	-0.143514	0.885884	0.999948	Bacteroides pyogenes
ASV307	28.0537	0.27952	1.9509	0.143278	0.886071	0.999948	Selenomonas sputigena
ASV284	27.2266	0.399201	2.83204	0.140959	0.887903	0.999948	Selenomonas flueggei
ASV133	75.8589	-0.457394	3.26643	-0.140029	0.888637	0.999948	Prevotella nanceiensis
ASV97	0.161674	-0.452748	3.256	-0.139051	0.88941	0.999948	Bacteroides heparinolyticus
ASV65	0.129763	-0.530793	3.82001	-0.138951	0.889489	0.999948	Lachnoanaerobaculum orale
ASV165	34.8444	0.230333	1.66669	0.138197	0.890084	0.999948	Corynebacterium durum
ASV377	16.6799	0.189577	1.37238	0.138138	0.890132	0.999948	Abiotrophia defectiva
ASV63	215.994	-0.446036	3.23805	-0.137748	0.89044	0.999948	Neisseria sicca
ASV269	20.3146	-0.516512	3.82814	-0.134925	0.892671	0.999948	Streptococcus australis
ASV251	39.2093	0.400534	2.9695	0.134883	0.892704	0.999948	Fusobacterium sp. HMT 203
ASV290	14.8868	-0.385303	2.87912	-0.133827	0.89354	0.999948	Veillonella denticariosi
ASV124	128.366	0.510924	3.82744	0.13349	0.893806	0.999948	Haemophilus pittmaniae
ASV46	0.123153	0.303493	2.31205	0.131265	0.895565	0.999948	Lachnoanaerobaculum umeaense
ASV264	22.809	-0.401768	3.06088	-0.131259	0.89557	0.999948	Porphyromonas gingivalis
ASV120	114.354	-0.299975	2.29411	-0.130759	0.895966	0.999948	Capnocytophaga leadbetteri
ASV131	67.3657	0.500021	3.82823	0.130614	0.89608	0.999948	Prevotella aurantiaca
ASV267	23.0494	-0.0872777	0.678104	-0.128708	0.897588	0.999948	Neisseria flavescens
ASV182	46.7562	0.487864	3.82801	0.127446	0.898587	0.999948	Prevotella shahii
ASV81	115.049	0.478708	3.82871	0.125031	0.900499	0.999948	Streptococcus salivarius
ASV17	1776.22	-0.299786	2.41116	-0.124333	0.901052	0.999948	Prevotella sp. HMT 306
ASV162	41.8646	-0.461116	3.82822	-0.120452	0.904125	0.999948	Prevotella melaninogenica
ASV331	12.7848	-0.259134	2.15748	-0.12011	0.904396	0.999948	Prevotella melaninogenica
ASV341	16.5429	0.234155	1.97244	0.118713	0.905503	0.999948	Peptococcus sp. HMT 167
ASV151	86.0836	0.375319	3.2044	0.117126	0.90676	0.999948	Capnocytophaga sputigena
ASV245	16.2104	-0.441316	3.82863	-0.115267	0.908233	0.999948	Prevotella melaninogenica
ASV71	0.038122	-0.440622	3.82873	-0.115083	0.908379	0.999948	Prevotella histicola
ASV36	656.076	0.336471	2.94415	0.114285	0.909012	0.999948	Prevotella pallens
ASV325	0.0605046	-0.421839	3.8287	-0.110178	0.912268	0.999948	Bacteroides heparinolyticus
ASV125	52.7559	0.176234	1.63637	0.107698	0.914235	0.999948	Lautropia mirabilis
ASV208	43.28	0.308827	2.98401	0.103494	0.917571	0.999948	Neisseria oralis
ASV115	76.3013	-0.391892	3.82828	-0.102368	0.918465	0.999948	Neisseria perflava
ASV138	0.223667	0.239219	2.38272	0.100398	0.920029	0.999948	Lachnospiraceae [G-2] [G-2] bacterium HMT 096
ASV342	29.0748	0.383922	3.82874	0.100274	0.920127	0.999948	Fusobacterium periodonticum
ASV353	12.8455	-0.242018	2.43492	-0.0993945	0.920825	0.999948	Actinomyces sp. HMT 448
ASV233	40.3921	0.355142	3.6594	0.097049	0.922687	0.999948	Alloprevotella rava
ASV53	0.104346	-0.369279	3.82848	-0.0964557	0.923159	0.999948	Lachnospiraceae [G-2] [G-2] bacterium HMT 088
ASV35	443.923	0.346881	3.82248	0.0907477	0.927693	0.999948	Rothia mucilaginosa
ASV169	43.8948	0.345889	3.82833	0.0903499	0.928009	0.999948	Alloprevotella tannerae
ASV261	37.4156	0.339926	3.82851	0.0887881	0.92925	0.999948	Absconditabacteria (SR1) [G-1] (SR1) [G-1] bacterium HMT 875
ASV73	250.977	0.335154	3.82552	0.0876101	0.930187	0.999948	Leptotrichia sp. HMT 218
ASV112	74.9593	-0.325141	3.82642	-0.0849727	0.932283	0.999948	Veillonella atypica
ASV299	22.8809	-0.135938	1.60861	-0.0845066	0.932654	0.999948	Oribacterium asaccharolyticum
ASV148	0.174747	0.288388	3.47646	0.0829544	0.933888	0.999948	Pseudomonas aeruginosa
ASV315	24.245	0.311356	3.8286	0.0813238	0.935184	0.999948	Prevotella aurantiaca
ASV276	0.00351139	-0.298426	3.82879	-0.0779427	0.937874	0.999948	Lachnospiraceae [G-2] [G-2] bacterium HMT 096
ASV72	16.5764	0.298134	3.82866	0.0778689	0.937932	0.999948	Lactobacillus paracasei
ASV219	38.2988	-0.295931	3.82801	-0.0773067	0.93838	0.999948	Leptotrichia sp. HMT 417
ASV106	103.164	0.0451759	0.585416	0.077169	0.938489	0.999948	Ruminococcaceae [G-1] [G-1] bacterium HMT 075
ASV384	20.9629	0.294414	3.82869	0.0768969	0.938706	0.999948	Leptotrichia sp. HMT 417
ASV262	0.157626	0.24748	3.23771	0.0764366	0.939072	0.999948	Cupriavidus gilardii
ASV50	0.749421	0.123635	1.62116	0.0762634	0.93921	0.999948	Bacteroides heparinolyticus
ASV239	0.183423	-0.202715	2.67204	-0.0758653	0.939526	0.999948	Bacteroides pyogenes
ASV328	11.5573	0.163415	2.16589	0.0754492	0.939857	0.999948	Fusobacterium nucleatum subsp. vincentii
ASV305	0.0573074	0.273372	3.8287	0.0714007	0.943079	0.999948	Oribacterium sinus
ASV366	11.4522	0.213838	3.01216	0.0709916	0.943404	0.999948	Granulicatella adiacens
ASV194	19.5455	0.271504	3.82877	0.0709116	0.943468	0.999948	Haemophilus sputorum
ASV256	17.7528	0.270283	3.82877	0.0705925	0.943722	0.999948	Leptotrichia sp. HMT 221
ASV91	0.493025	0.241412	3.4535	0.0699037	0.94427	0.999948	Bifidobacterium breve
ASV141	49.9364	0.264317	3.82811	0.0690462	0.944953	0.999948	Prevotella sp. HMT 309
ASV178	40.5181	0.0839805	1.22154	0.06875	0.945189	0.999948	Butyrivibrio sp. HMT 455
ASV283	17.9847	-0.258603	3.82791	-0.0675573	0.946138	0.999948	Veillonella dispar
ASV240	0.00488646	-0.256397	3.8288	-0.0669652	0.946609	0.999948	Tannerella sp. HMT 916
ASV374	3.78876	0.246687	3.82877	0.0644299	0.948628	0.999948	Streptococcus pneumoniae
ASV209	35.5248	-0.245984	3.82871	-0.064247	0.948774	0.999948	Rothia mucilaginosa
ASV241	15.6171	0.221331	3.48513	0.0635072	0.949363	0.999948	Haemophilus paraphrohaemolyticus
ASV296	20.4229	-0.241679	3.8284	-0.0631279	0.949665	0.999948	Prevotella histicola
ASV136	0.0161436	-0.239861	3.8288	-0.0626464	0.950048	0.999948	Bacteroides heparinolyticus
ASV206	17.6264	-0.0527916	0.843036	-0.0626209	0.950068	0.999948	Fusobacterium nucleatum subsp. animalis
ASV365	0.0197589	-0.239163	3.82878	-0.0624645	0.950193	0.999948	Ralstonia pickettii
ASV135	32.527	-0.126806	2.04014	-0.0621556	0.950439	0.999948	Dialister invisus
ASV215	48.9568	-0.233262	3.82735	-0.0609461	0.951402	0.999948	Prevotella oulorum
ASV184	16.627	0.122513	2.03555	0.0601867	0.952007	0.999948	Prevotella oris
ASV301	17.2919	0.228615	3.82877	0.0597099	0.952387	0.999948	Rothia mucilaginosa
ASV381	7.45181	-0.228459	3.82873	-0.0596696	0.952419	0.999948	Arthrospira platensis
ASV30	0.0729184	0.221542	3.8287	0.0578636	0.953857	0.999948	Prevotella histicola
ASV195	0.00942456	-0.21898	3.82877	-0.0571934	0.954391	0.999948	Bacteroides pyogenes
ASV360	8.19315	0.216155	3.82873	0.056456	0.954979	0.999948	Streptococcus mitis
ASV59	335.85	0.213908	3.8225	0.0559601	0.955374	0.999948	Leptotrichia sp. HMT 417
ASV201	32.4686	0.207088	3.82861	0.0540896	0.956864	0.999948	Fusobacterium periodonticum
ASV386	7.77132	-0.161416	3.1848	-0.0506833	0.959578	0.999948	Actinomyces graevenitzii
ASV51	0.0201531	-0.193472	3.82877	-0.0505311	0.959699	0.999948	Lachnoanaerobaculum orale
ASV175	28.5709	-0.0575416	1.14959	-0.0500539	0.960079	0.999948	Prevotella nigrescens
ASV54	278.418	0.187854	3.82832	0.0490697	0.960864	0.999948	Streptococcus salivarius
ASV204	33.0592	0.186766	3.82878	0.0487795	0.961095	0.999948	Prevotella histicola
ASV164	38.5136	0.180759	3.82857	0.0472131	0.962343	0.999948	Veillonella atypica
ASV231	42.968	0.0752414	1.66114	0.0452952	0.963872	0.999948	Porphyromonas endodontalis
ASV39	605.141	-0.0942905	2.08328	-0.0452607	0.9639	0.999948	Porphyromonas pasteri
ASV225	32.5202	0.170726	3.82875	0.0445904	0.964434	0.999948	Prevotella histicola
ASV335	30.5439	0.163844	3.82873	0.0427933	0.965866	0.999948	Prevotella pallens
ASV77	4.72702	-0.0911957	2.13259	-0.042763	0.96589	0.999948	Corynebacterium pseudodiphtheriticum
ASV249	22.2344	0.0817109	1.93217	0.0422896	0.966268	0.999948	Leptotrichia buccalis
ASV287	16.7816	0.157019	3.82878	0.0410102	0.967288	0.999948	Veillonella atypica
ASV258	18.2511	0.111014	2.71463	0.0408947	0.96738	0.999948	Actinomyces naeslundii
ASV289	27.2281	0.151852	3.8286	0.0396626	0.968362	0.999948	Lachnospiraceae [G-2] [G-2] bacterium HMT 096
ASV309	21.3849	0.104583	2.65563	0.0393818	0.968586	0.999948	Leptotrichia sp. HMT 498
ASV340	14.2643	0.150107	3.82878	0.039205	0.968727	0.999948	Prevotella melaninogenica
ASV99	86.6299	-0.143811	3.82659	-0.037582	0.970021	0.999948	Veillonella atypica
ASV118	145.472	0.0594664	1.58267	0.0375735	0.970028	0.999948	Fusobacterium sp. HMT 203
ASV107	6.70397	0.141736	3.82876	0.0370188	0.97047	0.999948	Veillonella atypica
ASV247	4.83438	0.0735558	2.04414	0.0359837	0.971295	0.999948	Pseudomonas pseudoalcaligenes
ASV228	0.00359171	-0.136085	3.82882	-0.0355424	0.971647	0.999948	Lachnospiraceae [G-2] [G-2] bacterium HMT 088
ASV355	14.2161	0.13134	3.82873	0.0343037	0.972635	0.999948	Leptotrichia sp. HMT 417
ASV156	30.314	-0.131237	3.82875	-0.0342767	0.972656	0.999948	Streptococcus salivarius
ASV246	0.0101966	-0.13117	3.82881	-0.0342586	0.972671	0.999948	Lachnoanaerobaculum orale
ASV93	0.193051	0.11066	3.23135	0.0342459	0.972681	0.999948	Lachnospiraceae [G-2] [G-2] bacterium HMT 096
ASV146	0.00342426	-0.129341	3.82882	-0.0337809	0.973052	0.999948	Eggerthia catenaformis
ASV336	10.8048	0.127603	3.82879	0.0333273	0.973414	0.999948	Leptotrichia sp. HMT 215
ASV306	0.00409848	-0.127124	3.82881	-0.0332019	0.973514	0.999948	Clostridiales [F-1][G-2] [F-1][G-2] bacterium HMT 402
ASV213	27.3471	-0.0438682	1.33694	-0.0328123	0.973824	0.999948	Alloscardovia omnicolens
ASV313	0.010501	-0.12358	3.82881	-0.0322764	0.974252	0.999948	Butyrivibrio sp. HMT 090
ASV92	0.0625895	-0.123445	3.82881	-0.032241	0.97428	0.999948	Butyrivibrio sp. HMT 090
ASV270	0.00348821	-0.122828	3.82881	-0.0320799	0.974408	0.999948	Lachnoanaerobaculum orale
ASV298	24.1706	-0.122359	3.82868	-0.0319585	0.974505	0.999948	Lactobacillus brevis
ASV75	0.00832024	-0.119788	3.82881	-0.0312859	0.975042	0.999948	Shuttleworthia satelles
ASV187	48.5801	-0.108262	3.47156	-0.0311855	0.975122	0.999948	Parvimonas sp. HMT 110
ASV272	0.00224949	-0.118162	3.82881	-0.0308613	0.97538	0.999948	Lachnoanaerobaculum saburreum
ASV189	0.00614771	-0.117165	3.82881	-0.030601	0.975588	0.999948	Porphyromonas sp. HMT 284
ASV119	0.0506564	-0.116909	3.82877	-0.0305345	0.975641	0.999948	Bacteroides heparinolyticus
ASV217	39.8121	0.11101	3.64425	0.0304618	0.975699	0.999948	Tannerella sp. HMT 916
ASV349	0.00427768	-0.115926	3.8288	-0.0302775	0.975846	0.999948	Butyrivibrio sp. HMT 090
ASV268	24.4037	-0.0463877	1.6465	-0.0281734	0.977524	0.999948	Kingella denitrificans
ASV101	122.43	-0.106036	3.82534	-0.0277194	0.977886	0.999948	Prevotella salivae
ASV110	0.0113537	-0.100934	3.82881	-0.0263617	0.978969	0.999948	Lachnospiraceae [G-8] [G-8] bacterium HMT 500
ASV69	0.00812762	-0.100645	3.8288	-0.0262862	0.979029	0.999948	Lachnospiraceae [G-7] [G-7] bacterium HMT 086
ASV369	0.011868	-0.100555	3.8288	-0.0262627	0.979048	0.999948	Bacteroidetes [G-6] [G-6] bacterium HMT 516
ASV259	21.3738	0.0962293	3.82856	0.0251346	0.979948	0.999948	Prevotella melaninogenica
ASV199	31.7173	0.0949827	3.82848	0.0248095	0.980207	0.999948	Veillonella atypica
ASV338	21.3388	-0.0943261	3.82868	-0.0246367	0.980345	0.999948	Lachnoanaerobaculum umeaense
ASV333	33.4024	0.0930386	3.82877	0.0242999	0.980613	0.999948	Lactobacillus casei
ASV47	559.341	0.0881398	3.64143	0.0242047	0.980689	0.999948	Alloprevotella rava
ASV96	63.384	0.0917626	3.82839	0.023969	0.980877	0.999948	Streptococcus salivarius
ASV316	15.5689	-0.0914865	3.8287	-0.0238949	0.980936	0.999948	Veillonella atypica
ASV163	49.4695	-0.0547781	2.30842	-0.0237297	0.981068	0.999948	Prevotella sp. HMT 305
ASV155	0.0136617	-0.0863016	3.82881	-0.0225401	0.982017	0.999948	Erysipelotrichaceae [G-1] [G-1] bacterium HMT 905
ASV368	19.4559	0.0862742	3.82866	0.0225338	0.982022	0.999948	Prevotella salivae
ASV122	62.4587	-0.0860904	3.828	-0.0224896	0.982057	0.999948	Haemophilus paraphrohaemolyticus
ASV153	0.0140144	-0.0858737	3.82881	-0.0224283	0.982106	0.999948	Lachnoanaerobaculum saburreum
ASV183	64.6625	0.0852803	3.8283	0.0222763	0.982228	0.999948	Leptotrichia sp. HMT 218
ASV56	0.00850197	-0.0850849	3.82881	-0.0222223	0.982271	0.999948	Lachnoanaerobaculum orale
ASV61	0.0176304	-0.0847548	3.82881	-0.0221361	0.982339	0.999948	Lachnospiraceae [G-2] [G-2] bacterium HMT 096
ASV68	0.00984803	-0.0830685	3.8288	-0.0216957	0.982691	0.999948	Lachnospiraceae [G-2] [G-2] bacterium HMT 088
ASV145	0.00782503	-0.0808378	3.82881	-0.0211131	0.983155	0.999948	Lachnoanaerobaculum saburreum
ASV367	11.3118	0.0803862	3.82879	0.0209952	0.983249	0.999948	Veillonella atypica
ASV126	0.254407	0.079615	3.82879	0.0207938	0.98341	0.999948	Lachnospiraceae [G-7] [G-7] bacterium HMT 086
ASV362	0.0145074	-0.0789566	3.82881	-0.0206217	0.983547	0.999948	Alloprevotella rava
ASV330	0.0140868	-0.0779106	3.8288	-0.0203485	0.983765	0.999948	Alloprevotella sp. HMT 912
ASV140	0.00599865	-0.0778219	3.8288	-0.0203254	0.983784	0.999948	Methanobrevibacter oralis
ASV64	314.581	-0.0745816	3.8227	-0.0195102	0.984434	0.999948	Leptotrichia sp. HMT 215
ASV380	16.6486	0.0741095	3.82873	0.0193561	0.984557	0.999948	Fusobacterium periodonticum
ASV94	0.0966103	-0.0721741	3.82875	-0.0188506	0.98496	0.999948	Eubacterium limosum
ASV220	25.4157	-0.0700399	3.82869	-0.0182934	0.985405	0.999948	Leptotrichia sp. HMT 417
ASV149	50.5819	0.0691897	3.82879	0.0180709	0.985582	0.999948	Neisseria perflava
ASV127	158.13	0.0670475	3.82821	0.0175141	0.986027	0.999948	Actinomyces sp. HMT 180
ASV278	13.1793	0.0656702	3.82879	0.0171517	0.986316	0.999948	Prevotella melaninogenica
ASV198	38.7418	0.0625708	3.82843	0.0163437	0.98696	0.999948	Leptotrichia sp. HMT 417
ASV221	30.4526	-0.061625	3.82823	-0.0160975	0.987157	0.999948	Veillonella rogosae
ASV344	0.0104334	-0.0587478	3.82881	-0.0153436	0.987758	0.999948	Lachnospiraceae [G-2] [G-2] bacterium HMT 096
ASV160	18.1295	0.0575284	3.82877	0.0150253	0.988012	0.999948	Actinomyces graevenitzii
ASV89	352.251	-0.0571936	3.82865	-0.0149383	0.988081	0.999948	Neisseria perflava
ASV193	25.2537	-0.0571643	3.82868	-0.0149306	0.988088	0.999948	Veillonella atypica
ASV144	55.218	0.0570562	3.82879	0.0149019	0.98811	0.999948	Rothia mucilaginosa
ASV45	763.282	0.0561545	3.82227	0.0146914	0.988278	0.999948	Mitsuokella sp. HMT 521
ASV248	35.8649	0.0558925	3.82869	0.0145984	0.988353	0.999948	Neisseria perflava
ASV265	0.0859442	-0.0518161	3.82866	-0.0135337	0.989202	0.999948	Bacteroides heparinolyticus
ASV192	0.0352146	0.0511643	3.82879	0.0133631	0.989338	0.999948	Peptococcus sp. HMT 167
ASV354	0.00899797	-0.0505824	3.8288	-0.013211	0.989459	0.999948	Bacteroides pyogenes
ASV378	19.0171	0.0497453	3.82875	0.0129926	0.989634	0.999948	Prevotella histicola
ASV370	14.5361	-0.0495867	3.82869	-0.0129513	0.989667	0.999948	Veillonella atypica
ASV320	19.5463	0.0301286	2.33619	0.0128965	0.98971	0.999948	Tannerella sp. HMT 286
ASV70	140.494	-0.0118062	0.930324	-0.0126904	0.989875	0.999948	Rothia dentocariosa
ASV176	38.3858	0.0483508	3.8285	0.0126292	0.989924	0.999948	Veillonella atypica
ASV216	0.0126219	-0.0468385	3.8288	-0.0122332	0.99024	0.999948	Prevotella oris
ASV304	0.0143519	-0.0465545	3.82881	-0.012159	0.990299	0.999948	Dialister sp. HMT 119
ASV188	56.4756	0.0411205	3.8287	0.0107401	0.991431	0.999948	Prevotella sp. HMT 306
ASV243	29.0166	-0.0343926	3.20262	-0.0107389	0.991432	0.999948	Prevotella intermedia
ASV274	16.4326	0.0361257	3.82879	0.0094353	0.992472	0.999948	Streptococcus salivarius
ASV337	17.4125	-0.035138	3.82838	-0.00917829	0.992677	0.999948	Atopobium parvulum
ASV275	12.8181	-0.0351398	3.82872	-0.00917796	0.992677	0.999948	Veillonella sp. HMT 917
ASV260	27.0829	0.0338929	3.8288	0.0088521	0.992937	0.999948	Neisseria perflava
ASV244	15.7661	0.0334087	3.82879	0.00872567	0.993038	0.999948	Actinomyces graevenitzii
ASV339	0.0464965	0.0330565	3.82881	0.00863363	0.993111	0.999948	Lachnospiraceae [G-2] [G-2] bacterium HMT 096
ASV350	20.0347	-0.0330382	3.82869	-0.00862911	0.993115	0.999948	Veillonella atypica
ASV186	46.0373	-0.0315848	3.82806	-0.00825086	0.993417	0.999948	Campylobacter rectus
ASV202	65.5127	0.0314304	3.82868	0.00820921	0.99345	0.999948	Lactobacillus casei
ASV173	29.2165	-0.030735	3.82866	-0.00802759	0.993595	0.999948	Corynebacterium singulare
ASV273	24.3277	-0.02338	3.82849	-0.00610684	0.995127	0.999948	Leptotrichia sp. HMT 215
ASV74	85.6192	0.0227286	3.82865	0.00593647	0.995263	0.999948	Streptococcus salivarius
ASV33	650.194	-0.00156746	0.279048	-0.00561716	0.995518	0.999948	Lachnoanaerobaculum orale
ASV80	100.632	-0.0206988	3.82858	-0.00540637	0.995686	0.999948	Neisseria perflava
ASV161	54.8603	0.020236	3.82845	0.0052857	0.995783	0.999948	Rothia mucilaginosa
ASV237	28.5317	0.014464	3.82872	0.00377775	0.996986	0.999948	Leptotrichia sp. HMT 417
ASV152	35.909	-0.00484305	1.66535	-0.00290813	0.99768	0.999948	Aggregatibacter segnis
ASV346	35.0038	-0.0109265	3.82856	-0.00285395	0.997723	0.999948	Absconditabacteria (SR1) [G-1] (SR1) [G-1] bacterium HMT 345
ASV82	143.075	-0.0088607	3.8266	-0.00231555	0.998152	0.999948	Fusobacterium periodonticum
ASV90	98.3892	0.00839459	3.82618	0.00219398	0.998249	0.999948	Prevotella sp. HMT 309
ASV383	10.2755	-0.00678406	3.8287	-0.0017719	0.998586	0.999948	Veillonella atypica
ASV130	0.018468	0.00642303	3.82879	0.00167756	0.998661	0.999948	Lachnospiraceae [G-2] [G-2] bacterium HMT 088
ASV150	0.0194421	0.00596138	3.82878	0.00155699	0.998758	0.999948	Lachnoanaerobaculum saburreum
ASV147	58.2717	-0.00483257	3.82811	-0.00126239	0.998993	0.999948	Veillonella atypica
ASV252	41.4032	-0.00225444	2.50363	-0.000900468	0.999282	0.999948	Alloprevotella sp. HMT 473
ASV197	17.2058	0.00342593	3.8286	0.000894825	0.999286	0.999948	Veillonella atypica
ASV263	14.0552	-0.00318401	3.82851	-0.000831656	0.999336	0.999948	Streptococcus australis
ASV172	58.4796	0.0028925	3.8268	0.000755853	0.999397	0.999948	Alloprevotella rava
ASV229	29.9286	-0.000247652	3.82837	-6.46887e-05	0.999948	0.999948	Haemophilus parainfluenzae

[truncated: 2 more sheets: CNAQ_dic, Undernutr]
